# Supplementary material for: TOR balances plant growth and cold tolerance by orchestrating amino acid-derived metabolism in tomato
Source: Hortic Res. 2024 Sep 5;11(12):uhae253. doi: 10.1093/hr/uhae253 (PMC11630258; doi:10.1093/hr/uhae253)
Supplement: Web_Material_uhae253 [file web_material_uhae253.zip]

Archive with 4 entries (4 files):
- 04-Supplementary Material Figs. S1-S10.docx
- 05-Supplementary Material Tables S1-S9.xlsx
- 06-Supplementary Material source data.xlsx
- 07-Supplementary Material gel source data.pdf
