# Supplementary material for: TOR balances plant growth and cold tolerance by orchestrating amino acid-derived metabolism in tomato
Source: Hortic Res. 2024 Sep 5;11(12):uhae253. doi: 10.1093/hr/uhae253 (PMC11630258; doi:10.1093/hr/uhae253)
Supplement: Web_Material_uhae253 [file web_material_uhae253.zip › 05-Supplementary Material Tables S1-S9.xlsx]

## Sheet: Table S1
Table S1 List of primer sets used in this study.
Gene ID	Gene name	Primer sequence (5' to 3')	Used for
Solyc03g078400	SlACTIN7	F: GGGGCTATGAATGCACGGTA	RT-qPCR
		R: GCCAGACAGAAGAGGGCAAT
Solyc01g107170	SlZAT10	F: CCACCGGAGACGATGATAGC
		R: ACGATTGTTACCGCCGAGTT
Solyc03g026280	SlCBF1	F: GGAGGCGATCTTTTTCATGCC
		R: TCCATAAAGTTATCATGTAGGC
Solyc04g056270	SlCAMTA3	F: TGCGCAGGCCTCAGAATATG
		R: TCGTACCAGAACTTCCTGCAA
Solyc06g071030	SlICS1	F: AAAAGGGTCTTGGCGCACTA
		R: AGTCAAAAGAGGTGCCTCAAGT
Solyc04g009620	SlCS2	F: AGCATTCAAGCCAACTTCTACA
		R: ACTAGGGCGACCATTGCTTC
Solyc04g080610	SlOTC	F: AGCGTCGTCAGGTGTTTCAA
		R: GTGCTTCAACCACGCCATTA
Solyc01g110440	SlADC1	F: CAGAGCGATAGCCCTCACAG
		R: CAACACCTTCGCCTTCTCCT
Solyc10g054440	SlADC2	F: AGTCGTTCCACAACATGCCA
		R: CCTATTGCACATTCTGCGCC
EU727155.1	NbCBF1	F: CAGGTAAGTGGGTGTGTGAAGT
		R: TGCGATCTCGGCTGTTAGG
AF120093.1	NbEF1α	F: TATGATTACTGGTACCTCCC
		R: ACCTAGCCTTGGAATACTTG
Solyc09g009020	SlPGH1	F: GCCAAGGCAATTGCAGAGAAG
		R: CATTACACCCCAACCTGCCT
Solyc06g071030	SlICS1	F: GTGAGTAAGGTTACCGAATTCATGGCTGTAGGTGTAAGGCACTG	Amplifying SlICS1 fragment for VIGS
		R: CGTGAGCTCGGTACCGGATCCAGGCGGAGGATCGGACTTAA
Solyc01g110440	SlADC1	F: GTGAGTAAGGTTACCGAATTCGCTCCTTATTTCTCCGTGAACTCT	Amplifying SlADC1 fragment for VIGS
		R: CGTGAGCTCGGTACCGGATCCATCCTCCACCACGAACCTATCTT
Solyc10g054440	SlADC2	F: GTGAGTAAGGTTACCGAATTCTCGACAAACGCTGTCCCTCT	Amplifying SlADC2 fragment for VIGS
		R: CGTGAGCTCGGTACCGGATCCAACAGCATAATCAAAAGCCGATT
Solyc09g009020	SlPGH1	F: GTGAGTAAGGTTACCGAATTCATGGCAACTATCAAATCCAT	Amplifying SlPGH1 fragment for VIGS
		R: CGTGAGCTCGGTACCGGATCCAGTTCCATCTAACTGATGAAC
Solyc09g009020	SlPGH1	F: CGGGGGACTCTAGAGGAATTCATGGCAACTATCAAATCCAT	Amplifying SlPGH1 CDS for transient overexpression in tobacco leaves
		R: CTTGCATGCCTGCAGGTCGACGTAGGGCTCAACGGGCTTG
AT3G08730	AtS6K1	F: CGGGGGACTCTAGAGGAATTCATGGTTTCCTCTCAGCGTCCTG	Amplifying AtS6K1 CDS for transgenic plants
		R: CTTGCATGCCTGCAGGTCGACCAAAGTAGTTGTGGACTGGTGAAGG
Solyc01g106770	SlTOR	P1: CAGTGGTCTCATTTGCGTGTCATGCAGTTGTTTGGTCTGG	Amplifying SlTOR fragment for tor-es plants
		P2: CGATGGTCTCACAGGCCTTGATAAGTCATTCCCTTCTGTATTTTGCAG
		P3: CAGTGGTCTCAGGGCCCTTGATAAGTCATTCCCTTCTGTATTTTGCAG
		P4: CAGTGGTCTCAAGAGCGTGTCATGCAGTTGTTTGGTCTGG
Solyc01g106770	SlTOR-C	F: CCGGAATTCATGCGTCTGCTGGGTGCTCTAGCGGAG	Amplifying SlTOR-C fragment for Y2H
		R: CGCGGATCCTTACCCAACATAATTTTGGCAAAGATTTTC
Solyc09g009020	SlPGH1	F: CCGGAATTCATGGCAACTATCAAATCCAT	Amplifying SlPGH1 fragment for Y2H
		R: CCGCTCGAGGTAGGGCTCAACGGGCTTG

## Sheet: Table S2
Table S2 List of genes differentially regulated in Torin2-treated tomato plants compared to mock-treated plants. At least more than 2-fold differentially regulated genes were selected with FDR < 0.05. GO term enrichment analysis was performed for 1377 genes in SlTOR-regulated genes.
Gene ID	Log2FC	q value	Regulation (Torin2/Mock)	Gene symbol	Description	GO terms
						Biological Process	Cellular Component	Molecular Function
Solyc00g028760.2	3.45237	0.0480918	UP	AGL80	Transcription factor	-	-	-
Solyc01g005500.3	1.59785	3.36e-05	UP	SDH	NAD(P)-binding Rossmann-fold sUPerfamily protein (AHRD V3.3 *** A0A2U1PL19_ARTAN)	-	-	-
Solyc01g006050.2	1.61054	1.99e-06	UP		transmembrane protein 45B-like (AHRD V3.3 *** A0A2I4DQK0_9ROSI)	-	-	-
Solyc01g006460.3	3.57981	0.0478023	UP	NSE4A	Non-structural maintenance of chromosomes element 4-like protein B (AHRD V3.3 *** A0A2G3DE98_CAPCH)	-	-	-
Solyc01g006710.4	1.05464	0.00017951	UP		Helicase (AHRD V3.3 *** A0A200PRN8_9MAGN)	-	-	-
Solyc01g006950.3	1.78574	0.0162123	UP	SYP121	syntaxin-121-like (AHRD V3.3 *** A0A2I4H4W7_9ROSI)	GO:0006906 [Name: vesicle fusion]; GO:0048278 [Name: vesicle docking]; GO:0006886 [Name: intracellular protein transport]; GO:0006887 [Name: exocytosis]	GO:0005886 [Name: plasma membrane]; GO:0012505 [Name: endomembrane system]; GO:0031201 [Name: SNARE complex]	GO:0000149 [Name: SNARE binding]; GO:0005484 [Name: SNAP receptor activity]
Solyc01g007780.4	1.73513	1.19e-11	UP	HVA22I	HVA22-like protein (AHRD V3.3 *** A0A2G3AY13_CAPCH)	-	-	-
Solyc01g007990.4	1.03089	0.00191738	UP	CRK2	Cysteine-rich receptor-like protein kinase 2 (AHRD V3.3 *** A0A2G2XSC5_CAPBA)	-	-	-
Solyc01g008320.3	1.3232	1.28e-06	UP	SGR2	Shoot gravitropism 2 (SGR2) protein (AHRD V3.3 *** A0A072UJS6_MEDTR)	-	-	-
Solyc01g008480.4	1.22047	7.93e-06	UP		Pentatricopeptide repeat (AHRD V3.3 *** A0A200Q273_9MAGN)	-	-	-
Solyc01g010180.3	1.44353	9.28e-05	UP		Unknown protein	-	-	-
Solyc01g010480.3	1.04373	7.13e-06	UP	TLP1	Protein TWIN LOV 1 (AHRD V3.3 *** A0A2G3AIG6_CAPAN)	-	GO:0005634 [Name: nucleus]	-
Solyc01g011430.4	1.20929	1.81e-05	UP	WSD1	O-acyltransferase WSD1-like (AHRD V3.3 *** A0A2I4EG31_9ROSI)	-	-	-
Solyc01g014700.2	1.35863	0.0351177	UP	LECRK1	G-type lectin S-receptor-like serine/threonine-protein kinase (AHRD V3.3 *-* A0A2K3PJV0_TRIPR)	-	-	-
Solyc01g014840.3	1.27766	3.85e-05	UP	ROQ1	Disease resistance protein (TIR-NBS-LRR class) (AHRD V3.3 *** A0A2U1PW75_ARTAN)	GO:0007165 [Name: signal transduction]; GO:0006952 [Name: defense response]	-	GO:0043531 [Name: ADP binding]
Solyc01g049910.4	1.22941	1.5e-05	UP	S2P	Membrane-bound transcription factor site-2 protease (AHRD V3.3 *** A0A200QAL7_9MAGN)	-	-	-
Solyc01g056320.1	1.34358	0.0306599	UP		Unknown protein	-	-	-
Solyc01g056730.3	1.1585	0.0251533	UP		Unknown protein	-	-	-
Solyc01g057165.2	3.88088	0.00570506	UP		replication protein A 70 kDa DNA-binding subunit B-like isoform X1 (AHRD V3.11 --* XP_025886291.1)	-	-	-
Solyc01g057440.3	1.53824	0.00552477	UP		Unknown protein	-	-	-
Solyc01g060250.2	1.14036	0.0410811	UP		Unknown protein	-	-	-
Solyc01g065690.3	1.25789	1.82e-05	UP	HIPP23	Heavy metal-associated isoprenylated plant protein (AHRD V3.3 *-* A0A2R6PJM0_ACTCH)	GO:1900150 [Name: regulation of defense response to fungus]	-	GO:0046872 [Name: metal ion binding]
Solyc01g065700.3	1.16337	1.04e-05	UP		Protein phosphatase 2C family protein (AHRD V3.3 *** A0A2U1N538_ARTAN)	GO:0006470 [Name: protein dephosphorylation]	-	GO:0004722 [Name: protein serine/threonine phosphatase activity]
Solyc01g066310.4	1.02496	1.1e-05	UP	IBR3	Acyl-CoA dehydrogenase family member 10 (AHRD V3.3 *** A0A1J3CLI6_NOCCA)	-	-	-
Solyc01g067090.4	1.41669	7.03e-08	UP		Arginine-glutamic acid dipeptide repeat protein (AHRD V3.3 *-* Q8GZA1_ARATH)	-	-	-
Solyc01g067560.3	1.25606	8.73e-07	UP	ALY3	Protein always early 3 (AHRD V3.3 *** A0A1J6HVB4_NICAT)	-	-	-
Solyc01g079200.5	1.13761	0.00677265	UP	GA2OX2	Gibberellin 2-oxidase (AHRD V3.11 *** tr|A4GVL7|A4GVL7_SOLLC)	-	-	-
Solyc01g079260.5	1.01675	0.00018504	UP	WRKY28	WRKY transcription factor (AHRD V3.11 *** tr|A0A2I4GEI8|A0A2I4GEI8_9ROSI)	-	-	-
Solyc01g079300.5	1.30301	0.0148577	UP	STS1	Stachyose synthase (AHRD V3.11 *** tr|S8CRI9|S8CRI9_9LAMI)	-	-	-
Solyc01g080010.2	1.63815	3.23e-10	UP	GIP2	xyloglucan endoglucanase inhibitor	GO:0006508 [Name: proteolysis]	-	GO:0004190 [Name: aspartic-type endopeptidase activity]
Solyc01g080030.3	1.91925	0.00020116	UP	DBR	2-alkenal reductase (NADP(+)-dependent) (AHRD V3.3 *** A0A2G3BME1_CAPCH)	-	-	-
Solyc01g080460.3	1.45505	1.43e-11	UP	PPD	Pyruvate	GO:0016310 [Name: phosphorylation]; GO:0006090 [Name: pyruvate metabolic process]	-	GO:0005524 [Name: ATP binding]; GO:0016301 [Name: kinase activity]; GO:0050242 [Name: pyruvate, phosphate dikinase activity]
Solyc01g080800.3	1.23588	0.0139707	UP		Basic secretory family protein (AHRD V3.3 *** A0A2K3LW23_TRIPR)	-	-	-
Solyc01g086730.4	2.3435	4.99e-12	UP		magnesium transporter%2C putative (DUF803) (AHRD V3.3 *** AT3G26670.4)	-	-	-
Solyc01g086810.2	1.28972	0.0275108	UP	RPM1	disease resistance protein RPM1-like (AHRD V3.3 *** A0A2I4DV93_9ROSI)	-	-	-
Solyc01g087005.1	1.10886	0.00281129	UP		Unknown protein	-	-	-
Solyc01g087420.4	1.25321	3.44e-06	UP	ATX3	Zinc finger	-	-	-
Solyc01g087820.2	1.3006	3.63e-05	UP	sbt3	Subtilisin-like protease (AHRD V3.3 *** O82777_SOLLC)	GO:0006508 [Name: proteolysis]	-	GO:0004252 [Name: serine-type endopeptidase activity]
Solyc01g087840.3	2.12712	1e-18	UP	sbt3	Subtilisin-like protease (AHRD V3.3 *** O82006_SOLLC)	-	-	-
Solyc01g088760.5	1.53621	9.95e-05	UP	CYP714C2	Cytochrome P450 (AHRD V3.11 *** tr|A0A200RC30|A0A200RC30_9MAGN)	-	-	-
Solyc01g090480.5	1.10929	6.05e-08	UP	PEP	RNA-binding KH domain-containing protein PEPPER-like (AHRD V3.11 *** tr|A0A2I4EJW1|A0A2I4EJW1_9ROSI)	-	-	-
Solyc01g090590.3	1.1199	0.000100853	UP		Alpha/beta-Hydrolases sUPerfamily protein (AHRD V3.3 *** A0A2U1P0W9_ARTAN)	-	-	-
Solyc01g090860.3	1.16442	4e-06	UP	TRF5	Non-canonical poly(A) RNA polymerase PAPD7 (AHRD V3.3 *-* A0A1J3H7W2_NOCCA)	-	-	-
Solyc01g091250.3	3.27194	2.85e-11	UP		DUF1442 domain-containing protein (AHRD V3.3 *** A0A1Q3BAQ3_CEPFO)	-	-	-
Solyc01g094170.3	1.58014	1.06e-08	UP	DGD2	Digalactosyldiacylglycerol synthase 2	-	-	-
Solyc01g094330.3	1.27894	6.28e-06	UP		Terpene utilization protein AtuA (AHRD V3.3 *** A0A191YQC8_9PSED)	-	-	-
Solyc01g094430.1	2.16355	0.00984687	UP	KWL1	RlpA-like double-psi beta-barrel domain-containing protein (AHRD V3.3 *** A0A2U1M803_ARTAN)	-	-	-
Solyc01g094620.3	1.01935	7.31e-06	UP	MED12	Mediator of RNA polymerase II transcription subunit 12 (AHRD V3.3 *** A0A2G2YXN8_CAPAN)	GO:0006357 [Name: regulation of transcription from RNA polymerase II promoter]	GO:0016592 [Name: mediator complex]	GO:0003712 [Name: transcription cofactor activity]
Solyc01g095030.3	1.20397	1.21e-07	UP	RVE6	Altered Response to Salt Stress 1	-	-	-
Solyc01g095140.5	2.32614	4.43e-08	UP		Desiccation protectant protein Lea14-like protein (AHRD V3.11 *** tr|A0A2G3BT76|A0A2G3BT76_CAPCH)	-	-	-
Solyc01g095510.3	1.1699	8.63e-05	UP	MTM1	Mitochondrial carrier protein MTM1 (AHRD V3.3 *** A0A2G3BTD4_CAPCH)	GO:1990542 [Name: mitochondrial transmembrane transport]	-	-
Solyc01g095770.3	2.30623	9.66e-10	UP	CNGC13	Cyclic nucleotide-gated channel 7 (AHRD V3.3 *** A0A2U8YLK9_TOBAC)	-	-	-
Solyc01g095900.4	1.05876	6.58e-06	UP		Tetratricopeptide repeat (TPR)-like sUPerfamily protein (AHRD V3.3 *** A0A2U1QFM4_ARTAN)	-	-	-
Solyc01g095930.4	2.25931	4.07e-09	UP	WSD1	O-acyltransferase WSD1-like (AHRD V3.3 *** A0A2I4HF74_9ROSI)	-	-	-
Solyc01g096210.5	1.17843	2.28e-06	UP		Pentatricopeptide repeat (AHRD V3.11 *** tr|A0A200Q2Z2|A0A200Q2Z2_9MAGN)	-	-	-
Solyc01g096320.3	1.6125	1.39e-06	UP	ATHB-12	Homeobox-leucine zipper protein HOX6 (AHRD V3.3 *** A0A1U8DTA9_CAPAN)	GO:0045893 [Name: positive regulation of transcription, DNA-templated]	GO:0005634 [Name: nucleus]	GO:0000981 [Name: RNA polymerase II transcription factor activity, sequence-specific DNA binding]; GO:0043565 [Name: sequence-specific DNA binding]
Solyc01g096810.3	1.12356	3.37e-09	UP	EIN3	EIL3	-	GO:0005634 [Name: nucleus]	GO:0003700 [Name: transcription factor activity, sequence-specific DNA binding]; GO:0003677 [Name: DNA binding]
Solyc01g097200.2	1.36319	1.3e-06	UP	HOP	Ankyrin-like protein (AHRD V3.11 *** tr|Q8H9C2|Q8H9C2_SOLTU)	-	-	-
Solyc01g097260.5	1.39709	3.3e-07	UP		F-box protein At5g07610-like (AHRD V3.11 *** tr|A0A2I4F448|A0A2I4F448_9ROSI)	-	-	-
Solyc01g097570.2	1.2263	0.0127977	UP		Protein SUPPRESSOR OF K(+) TRANSPORT GROWTH DEFECT 1 (AHRD V3.3 *-* A0A2G2W7B7_CAPBA)	-	-	-
Solyc01g097750.1	2.75045	5.46e-05	UP		Protein SUPPRESSOR OF K(+) TRANSPORT GROWTH DEFECT 1 (AHRD V3.3 *-* A0A2G2W7B7_CAPBA)	-	-	-
Solyc01g097980.3	1.23066	1.37e-08	UP	EDR1	CTR1-like protein kinase 2	GO:0006468 [Name: protein phosphorylation]	-	GO:0005524 [Name: ATP binding]; GO:0004672 [Name: protein kinase activity]
Solyc01g098110.5	1.08788	1.39e-06	UP		Acyltransferase-like protein	-	-	-
Solyc01g098410.4	1.09393	7.23e-05	UP	LYK3	Lyk13 (AHRD V3.3 *** G3KGB4_SOLLC)	-	-	-
Solyc01g098420.3	2.03455	0.0170743	UP	CERK1	Chitin elicitor receptor kinase 1 (AHRD V3.3 *-* A0A2G2YZ64_CAPAN)	-	-	-
Solyc01g098430.3	1.11995	4.05e-07	UP	ATG18H	Autophagy-related protein 18h (AHRD V3.3 *** A0A2G3BUA1_CAPCH)	GO:0006914 [Name: autophagy]; GO:0042594 [Name: response to starvation]	GO:0005737 [Name: cytoplasm]	GO:0005515 [Name: protein binding]
Solyc01g098450.4	1.48048	2.98e-06	UP		TATA box-binding protein associated factor RNA polymerase I subunit C (AHRD V3.3 *** AT3G18310.1)	-	-	-
Solyc01g098710.3	1.05074	7.83e-05	UP	A36	aspartic proteinase-like protein 2 (AHRD V3.3 *** A0A1S4CMW0_TOBAC)	GO:0006508 [Name: proteolysis]	-	GO:0004190 [Name: aspartic-type endopeptidase activity]
Solyc01g098950.3	1.92025	5.48e-05	UP	GAPC	Glyceraldehyde-3-phosphate dehydrogenase (AHRD V3.3 *** A0A2G3C9S8_CAPCH)	-	-	-
Solyc01g099370.3	1.31143	0.0008356	UP	SRC2	Calcium-dependent lipid-binding (CaLB domain) family protein (AHRD V3.3 *-* F4JK83_ARATH)	GO:0006952 [Name: defense response]	-	-
Solyc01g099400.4	1.00615	1.5e-05	UP	ATG18A	WD-40 repeat containing protein (AHRD V3.3 *** A0A0K0XR34_TOBAC)	-	-	-
Solyc01g099800.4	1.00161	0.000573946	UP		Unknown protein	-	-	-
Solyc01g100370.3	1.17744	0.00349673	UP		Adenine nucleotide alpha hydrolases-like sUPerfamily protein (AHRD V3.3 *** A0A2U1PDN0_ARTAN)	-	-	-
Solyc01g100390.3	6.01176	4.74e-49	UP		Pyrophosphate-energized vacuolar membrane proton pump (AHRD V3.3 *** A0A2G2V5M7_CAPBA)	GO:1902600 [Name: hydrogen ion transmembrane transport]	GO:0016020 [Name: membrane]	GO:0009678 [Name: hydrogen-translocating pyrophosphatase activity]; GO:0004427 [Name: inorganic diphosphatase activity]
Solyc01g100460.3	1.27209	0.000659283	UP	BZIP53	BZIP transcription factor (AHRD V3.3 *** C0LQL1_9CARY)	GO:0045893 [Name: positive regulation of transcription, DNA-templated]	GO:0005634 [Name: nucleus]	GO:0000976 [Name: transcription regulatory region sequence-specific DNA binding]; GO:0003700 [Name: transcription factor activity, sequence-specific DNA binding]
Solyc01g100540.4	1.16438	3.02e-06	UP		HIT zinc finger and PAPA-1-like domain-containing protein (AHRD V3.3 *-* Q8GYE3_ARATH)	-	-	-
Solyc01g101050.3	2.08468	0.0177354	UP		Peroxidase (AHRD V3.3 *** K4B1D5_SOLLC)	GO:0042744 [Name: hydrogen peroxide catabolic process]; GO:0006979 [Name: response to oxidative stress]	GO:0009505 [Name: plant-type cell wall]; GO:0009506 [Name: plasmodesma]	GO:0020037 [Name: heme binding]; GO:0004601 [Name: peroxidase activity]
Solyc01g101170.4	4.63724	0.00500191	UP	TPS31	Viridiflorene synthase (AHRD V3.3 *** TPS31_SOLLC)	-	-	-
Solyc01g101180.5	4.52612	0.012122	UP	TPS32	Terpene synthase (AHRD V3.11 *** tr|G5CV44|G5CV44_SOLLC)	-	-	-
Solyc01g101190.3	5.34984	0.0002712	UP	TPS32	Terpene synthase (AHRD V3.3 *** G5CV44_SOLLC)	-	-	-
Solyc01g101260.2	2.75051	0.000179065	UP		hypothetical protein (AHRD V3.3 --* AT5G26620.1)	-	-	-
Solyc01g102440.3	1.25407	0.0309928	UP		organic solute transporter ostalpha protein (DUF300) (AHRD V3.3 *-* AT5G26740.3)	-	-	-
Solyc01g102650.2	1.96	0.000136978	UP		Unknown protein	-	-	-
Solyc01g102890.4	2.62597	1.32e-08	UP	GLP6	Germin-like protein subfamily 1 member (AHRD V3.3 *** A0A2K3JPE5_TRIPR)	-	-	-
Solyc01g102895.1	2.02376	1.44e-05	UP	GLP5A	Germin-like protein subfamily 1 member 20 (AHRD V3.3 *** A0A2G2XXE7_CAPAN)	-	-	-
Solyc01g103090.4	1.39601	6.72e-08	UP		Zinc finger transcription factor 14	-	-	-
Solyc01g103990.3	1.50656	7.59e-13	UP		T-complex protein 11 (AHRD V3.3 *** A0A2U1QKZ8_ARTAN)	GO:0007165 [Name: signal transduction]	-	-
Solyc01g104100.3	2.39967	0.0120895	UP	FA18	11-S seed storage protein (AHRD V3.3 *** A0A2U1KM33_ARTAN)	-	-	GO:0045735 [Name: nutrient reservoir activity]
Solyc01g104780.3	1.64264	0.00109144	UP	VTL1	Vacuolar iron transporter-like protein (AHRD V3.3 *** A0A2K3NGY4_TRIPR)	GO:0006880 [Name: intracellular sequestering of iron ion]; GO:0030026 [Name: cellular manganese ion homeostasis]	GO:0016020 [Name: membrane]	GO:0005381 [Name: iron ion transmembrane transporter activity]; GO:0005384 [Name: manganese ion transmembrane transporter activity]
Solyc01g104910.3	1.02195	0.000109158	UP		protein kinase family protein (AHRD V3.3 *-* AT4G12020.3)	-	-	-
Solyc01g105330.3	1.62357	2.78e-05	UP	MBD8	Methyl-CpG binding domain protein (AHRD V3.3 *-* A0A2K3LPB7_TRIPR)	-	-	GO:0003677 [Name: DNA binding]
Solyc01g105370.4	1.20732	6.17e-08	UP	ncd-2	2-nitropropane dioxygenase-like protein (AHRD V3.3 *** Q9FMG0_ARATH)	-	-	-
Solyc01g105410.4	1.3669	6.89e-07	UP	EXL2	Protein EXORDIUM-like 2 (AHRD V3.3 *** B1Q489_CAPCH)	-	-	-
Solyc01g105450.4	1.43774	0.000437414	UP	ABCG1	ABC transporter G family member 11 (AHRD V3.3 *** A0A2G2VAJ3_CAPBA)	-	-	-
Solyc01g105630.5	2.02925	3.44e-06	UP	CML8	Calmodulin (AHRD V3.11 *** tr|A0A1U8DW89|A0A1U8DW89_CAPAN)	-	-	-
Solyc01g106130.1	1.8735	0.028039	UP		F-box protein family-like (AHRD V3.3 *** Q6ZCS3_ORYSJ)	-	-	-
Solyc01g106140.2	2.27034	0.000995011	UP		F-box protein (AHRD V3.3 *-* A0A2K3NB03_TRIPR)	-	-	-
Solyc01g106310.3	1.07704	0.0265289	UP		Unknown protein	-	-	-
Solyc01g106340.3	1.44275	8.97e-08	UP	FAAH	Glutamyl-tRNA(Gln) amidotransferase subunit A (AHRD V3.3 *** A0A2U1LC75_ARTAN)	GO:0070291 [Name: N-acylethanolamine metabolic process]	GO:0016020 [Name: membrane]	GO:0047412 [Name: N-(long-chain-acyl)ethanolamine deacylase activity]
Solyc01g106510.2	1.56708	4.44e-07	UP		F-box domain-containing protein/DUF295 domain-containing protein (AHRD V3.3 *** A0A1Q3CTB5_CEPFO)	-	-	-
Solyc01g106770.4	1.01188	6.39e-06	UP	TOR	Serine/threonine-protein kinase TOR (AHRD V3.3 *** A0A0K0XR78_TOBAC)	-	-	-
Solyc01g107170.2	2.04307	3.17e-10	UP	ZAT10	Zinc finger protein (AHRD V3.3 *** A0T3Q5_SOLTU)	-	-	GO:0003700 [Name: transcription factor activity, sequence-specific DNA binding]
Solyc01g107360.4	1.04038	0.000412841	UP		WD40 repeat (AHRD V3.3 *** A0A200PS16_9MAGN)	-	-	-
Solyc01g107780.4	1.02934	0.0139921	UP	GT7	Glycosyltransferase (AHRD V3.3 *** A0A1Q3DDW3_CEPFO)	-	-	-
Solyc01g107820.2	1.05682	3.66e-05	UP	TOGT1	TOMATO WOUND-INDUCED 1	-	-	-
Solyc01g107940.3	1.01659	0.00131731	UP	MBR2	RING/U-box sUPerfamily protein (AHRD V3.3 *** A0A1P8B1Z6_ARATH)	-	-	GO:0061630 [Name: ubiquitin protein ligase activity]
Solyc01g108010.3	1.55067	4.83e-13	UP		Endonuclease or glycosyl hydrolase (AHRD V3.3 *** A0A2U1M201_ARTAN)	GO:0010468 [Name: regulation of gene expression]	GO:0005777 [Name: peroxisome]	GO:0004540 [Name: ribonuclease activity]
Solyc01g108160.3	1.16025	4.26e-07	UP	ATG2	autophagy-related protein 2-like (AHRD V3.3 *** A0A1S4AVK1_TOBAC)	-	-	-
Solyc01g108250.3	1.48675	1.22e-11	UP	CYPRO4	DEM2	-	GO:0005737 [Name: cytoplasm]; GO:0005634 [Name: nucleus]	GO:0005515 [Name: protein binding]
Solyc01g108410.3	1.04003	0.00671062	UP	EMB2745	Pentatricopeptide repeat-containing protein (AHRD V3.3 *** A0A1U8E733_CAPAN)	-	-	-
Solyc01g108480.1	2.30497	0.0409711	UP	SCP1	Carboxypeptidase (AHRD V3.3 *-* A0A2G2Y3S5_CAPAN)	-	-	-
Solyc01g108540.3	1.19067	1.39e-07	UP	HIDM	Alpha/beta-Hydrolases sUPerfamily protein (AHRD V3.3 *** A0A2U1KC75_ARTAN)	-	-	-
Solyc01g108560.4	1.31215	0.00694621	UP	CXE7	Alpha/beta-Hydrolases sUPerfamily protein (AHRD V3.3 *** A0A2U1KC75_ARTAN)	-	-	-
Solyc01g108570.3	1.462	0.000216682	UP	HIDM	Alpha/beta-Hydrolases sUPerfamily protein (AHRD V3.3 *** A0A2U1KC75_ARTAN)	-	-	-
Solyc01g109080.3	1.21862	5.09e-05	UP	TOR	Serine/threonine-protein kinase SMG1 (AHRD V3.3 *** A0A2K3NMP5_TRIPR)	-	-	-
Solyc01g109140.3	2.00799	4.05e-07	UP	DES	divinyl ether synthase	GO:0016125 [Name: sterol metabolic process]	-	GO:0102895 [Name: colneleate synthase activity]; GO:0016705 [Name: oxidoreductase activity, acting on paired donors, with incorporation or reduction of molecular oxygen]; GO:0005506 [Name: iron ion binding]; GO:0004497 [Name: monooxygenase activity]; GO:0020037 [Name: heme binding]
Solyc01g109250.3	1.17706	0.0228746	UP		Mitochondrial fission regulator like (AHRD V3.11 *** tr|A0A2R6RH96|A0A2R6RH96_ACTCH)	-	-	-
Solyc01g109570.4	1.17264	9.97e-08	UP	OLE9	Glucan endo-1	-	-	-
Solyc01g110890.1	2.66711	0.00851564	UP		Auxin-responsive protein SAUR21 (AHRD V3.3 *** A0A2G2XY24_CAPAN)	-	-	-
Solyc01g111470.4	1.14915	0.000978913	UP		Pentatricopeptide repeat (AHRD V3.3 *** A0A200Q7R3_9MAGN)	-	-	-
Solyc01g111820.2	1.31337	0.0404284	UP		cell wall integrity and stress response component 2-like (AHRD V3.3 *-* XP_023735371.1)	-	-	-
Solyc01g111970.5	1.03849	0.00448366	UP	Bp10	L-ascorbate oxidase-like protein (AHRD V3.11 *** tr|A0A1U8DYA0|A0A1U8DYA0_CAPAN)	-	-	-
Solyc01g112050.3	1.18608	2.88e-07	UP	APSR1	DUF630 family protein	-	-	-
Solyc01g150162.1	2.60667	0.0394926	UP		Unknown protein	-	-	-
Solyc01g150165.2	1.42149	0.00120432	UP		organic solute transporter ostalpha protein (DUF300) Chr4:11471126-11472269 REVERSE LENGTH 324 201606 (AHRD V3.11 --* AT4G21570.2)	-	-	-
Solyc01g150170.2	1.02752	0.00692123	UP	DRP3A	GATA transcription factor 26 (AHRD V3.11 *-* tr|A0A2G3DC77|A0A2G3DC77_CAPCH)	-	-	-
Solyc01g163140.1	1.95478	0.00416608	UP		Transmembrane protein (AHRD V3.11 *-* tr|Q8LC91|Q8LC91_ARATH)	-	-	-
Solyc02g005490.3	1.57777	0.000782566	UP		60S acidic ribosomal protein P1-like (AHRD V3.3 --* XP_026407736.1)	-	-	-
Solyc02g014030.3	1.84256	1.53e-06	UP	FER	Serine/threonine/dual specificity protein kinase	-	-	-
Solyc02g014130.3	1.12365	0.0142916	UP	HUA2	ENHANCER OF AG-4 protein 2-like (AHRD V3.3 *** A0A2I4ED54_9ROSI)	-	-	-
Solyc02g014450.3	1.1784	0.000298193	UP		Rab-GTPase-TBC domain (AHRD V3.3 *** A0A200PLY8_9MAGN)	-	-	-
Solyc02g021010.2	1.03147	1.31e-05	UP		Unknown protein	-	-	-
Solyc02g032480.4	1.09312	0.0164614	UP	NUP214	Nuclear pore complex protein NUP214 (AHRD V3.11 *-* tr|A0A2U1PQW9|A0A2U1PQW9_ARTAN)	-	-	-
Solyc02g038740.4	1.2911	3.55e-06	UP	HMG2	3-hydroxy-3-methylglutaryl coenzyme A reductase (AHRD V3.3 *** A0A2G2XB84_CAPBA)	-	-	-
Solyc02g061950.4	1.17875	0.00206734	UP		Methyltransferase family-like protein (AHRD V3.3 *** A0A2K3PHE1_TRIPR)	-	-	-
Solyc02g062300.3	4.06216	1.05e-42	UP	BURP3	BURP domain-containing protein (AHRD V3.3 *** A0A2U1M493_ARTAN)	-	-	-
Solyc02g062460.4	1.82475	2.3e-11	UP	AOP1.2	2-oxoglutarate (2OG) and Fe(II)-dependent oxygenase sUPerfamily protein (AHRD V3.3 *** A0A2U1LXD5_ARTAN)	-	-	-
Solyc02g065110.3	1.0373	5.68e-05	UP	MAPKKK5	MAP kinase kinase kinase 15	GO:0006468 [Name: protein phosphorylation]	-	GO:0005524 [Name: ATP binding]; GO:0004672 [Name: protein kinase activity]
Solyc02g065420.3	1.07244	0.00392543	UP		CASP-like protein (AHRD V3.3 *** A0A2U1PJG0_ARTAN)	-	GO:0016020 [Name: membrane]	-
Solyc02g065570.1	1.0697	0.0101943	UP		DVL1 (AHRD V3.3 *** Q6X5V0_ARATH)	GO:0008285 [Name: negative regulation of cell proliferation]	-	-
Solyc02g067690.3	2.32785	2.49e-21	UP	UGT90A1	Glycosyltransferase (AHRD V3.3 *** A0A2U1M9M1_ARTAN)	-	-	-
Solyc02g067935.1	1.5421	0.0350517	UP		Calcium-binding site protein (AHRD V3.3 *** O22947_ARATH)	-	-	-
Solyc02g068460.1	2.33005	3.68e-06	UP	VQ22	VQ motif-containing protein 22 (AHRD V3.3 *** A0A2G3D3T0_CAPCH)	-	-	-
Solyc02g068490.4	1.03662	7.42e-07	UP	RAN1	Copper-transporting ATPase RAN1 (AHRD V3.3 *** A0A2G3D3S9_CAPCH)	-	-	-
Solyc02g068550.2	1.06346	0.0039237	UP	FAR1	FAR1-related sequence 1 (AHRD V3.3 *** F4JU19_ARATH)	-	-	-
Solyc02g068615.1	1.0462	0.036511	UP		Ankyrin repeat (AHRD V3.3 *-* A0A200RCA6_9MAGN)	-	-	-
Solyc02g068920.3	1.25895	6.74e-12	UP	LCAT4	lecithine cholesterol acyltransferase	GO:0006629 [Name: lipid metabolic process]	-	GO:0004620 [Name: phospholipase activity]; GO:0008374 [Name: O-acyltransferase activity]
Solyc02g069057.1	3.55372	0.0187845	UP	PP2A9	Phloem protein 2-like (AHRD V3.3 *** A0A200QPN3_9MAGN)	-	-	-
Solyc02g069060.4	1.80052	0.00225319	UP	PP2A9	Phloem protein 2-like (AHRD V3.3 *** A0A200QPN3_9MAGN)	-	-	-
Solyc02g069300.1	3.72328	0.0112283	UP		pectinesterase inhibitor-like (AHRD V3.3 -** A0A1S3B9K9_CUCME)	-	-	-
Solyc02g069670.4	1.00757	0.0153901	UP		alpha-glucosidase (AHRD V3.3 *** A0A2I4FA71_9ROSI)	-	-	-
Solyc02g070110.1	1.68811	0.00239135	UP		FAD-binding Berberine family protein (AHRD V3.3 *** A0A2U1LDC6_ARTAN)	-	-	-
Solyc02g070280.3	1.33668	5.94e-10	UP	CAT1	Cationic amino acid transporter (AHRD V3.3 *** S8D7Y4_9LAMI)	-	-	-
Solyc02g070890.3	1.33648	6.28e-06	UP	FLS2	Flagellin Sensing 2	-	-	-
Solyc02g070910.3	1.3592	0.00718753	UP	FLS2	Receptor kinase (AHRD V3.3 *** H2AKU7_ARATH)	-	-	-
Solyc02g071260.3	1.02119	0.000474763	UP	PHYE	Phytochrome (AHRD V3.3 *** A0A2G2XE21_CAPBA)	GO:0009585 [Name: red, far-red light phototransduction]; GO:0006355 [Name: regulation of transcription, DNA-templated]; GO:0009584 [Name: detection of visible light]; GO:0017006 [Name: protein-tetrapyrrole linkage]	-	GO:0000155 [Name: phosphorelay sensor kinase activity]; GO:0009881 [Name: photoreceptor activity]; GO:0042803 [Name: protein homodimerization activity]
Solyc02g071350.3	1.14418	0.000362252	UP	ABCB9	ABC transporter B family member 9 (AHRD V3.3 *** A0A2G3A7K1_CAPAN)	GO:0055085 [Name: transmembrane transport]	GO:0016020 [Name: membrane]	GO:0005524 [Name: ATP binding]; GO:0016887 [Name: ATPase activity]
Solyc02g071560.5	4.06957	8.63e-11	UP	SBT5.6	Subtilisin-like protease (AHRD V3.11 *** tr|A0A2I0VHD6|A0A2I0VHD6_9ASPA)	-	-	-
Solyc02g071590.3	1.69096	3.55e-07	UP	TPS1	Trehalose-6-phosphate synthase (AHRD V3.3 *** D7KVC5_ARALL)	-	-	-
Solyc02g071820.5	1.8213	5.26e-14	UP		LRR_1 domain-containing protein/Pkinase_Tyr domain-containing protein/Malectin domain-containing protein (AHRD V3.11 *** tr|A0A1Q3CJY9|A0A1Q3CJY9_CEPFO)	-	-	-
Solyc02g071970.1	1.91814	0.000431243	UP		N66 matrix protein (AHRD V3.3 *** XP_004233072.1)	-	-	-
Solyc02g071980.3	1.20368	3.57e-06	UP	LSB3	RING/FYVE/PHD-type zinc finger family protein (AHRD V3.3 *** Q84WW7_ARATH)	-	-	GO:0035091 [Name: phosphatidylinositol binding]; GO:0046872 [Name: metal ion binding]
Solyc02g072440.4	3.81909	0.0107985	UP	XA21	Receptor-like protein kinase (AHRD V3.3 *** A0A2R6Q6W2_ACTCH)	-	-	-
Solyc02g076830.1	1.77996	7.6e-13	UP		Cell attachment protein in somatic embryogenesis (AHRD V3.3 *** Q6I6Y6_DAUCA)	-	-	-
Solyc02g077290.2	1.72477	0.0068646	UP	GLR2.8	glutamate receptor-like 1.2	-	GO:0005886 [Name: plasma membrane]	GO:0004970 [Name: ionotropic glutamate receptor activity]
Solyc02g077360.1	1.20493	0.0326918	UP	ERF091	Ethylene Response Factor B.2	-	-	-
Solyc02g077370.1	2.53274	0.00196384	UP	PTI5	Ethylene Response Factor C.5	GO:0006952 [Name: defense response]; GO:0009873 [Name: ethylene-activated signaling pathway]	GO:0005634 [Name: nucleus]	GO:0003700 [Name: transcription factor activity, sequence-specific DNA binding]; GO:0003677 [Name: DNA binding]
Solyc02g077570.3	3.51195	0.0111597	UP	MLO2	MLO-like protein (AHRD V3.3 *** A0A1C9A1H9_SOLLC)	-	-	-
Solyc02g077590.1	1.68177	0.000364039	UP	ATHB-52	Homeobox-leucine zipper-like protein (AHRD V3.3 *-* Q3HRT1_PICGL)	-	-	-
Solyc02g077780.3	1.02876	0.000223966	UP	NSL1	MACPF domain-containing protein (AHRD V3.3 *** A0A1Q3CFU3_CEPFO)	GO:2000031 [Name: regulation of salicylic acid mediated signaling pathway]; GO:0009626 [Name: plant-type hypersensitive response]	GO:0005886 [Name: plasma membrane]	-
Solyc02g077790.1	6.05154	0.000644424	UP		Unknown protein	-	-	-
Solyc02g077840.2	1.11677	0.0200692	UP	ERF12	Ethylene-responsive transcription factor 4 (AHRD V3.3 *-* A0A2G3D5H4_CAPCH)	-	-	-
Solyc02g077920.4	1.12296	0.000641255	UP	SBP1	Colorless non-ripening	-	-	-
Solyc02g078400.3	1.49493	1.05e-07	UP	ALN	Allantoinase (AHRD V3.3 *** A0A2G3D677_CAPCH)	-	-	-
Solyc02g079240.1	1.00567	0.0209541	UP		Unknown protein	-	-	-
Solyc02g079260.2	1.08983	0.00473068	UP	PCMP-H42	Pentatricopeptide repeat-containing protein (AHRD V3.3 *** A0A2G2XF25_CAPBA)	-	-	-
Solyc02g079430.4	1.44778	0.000272357	UP	MIP1B	Zinc finger protein CONSTANS-LIKE 13 (AHRD V3.3 *** A0A2G2XF19_CAPBA)	-	-	-
Solyc02g079530.4	1.59592	0.000100108	UP	SD113	G-type lectin S-receptor-like serine/threonine-protein kinase (AHRD V3.3 *** A0A2G2VAF6_CAPBA)	-	-	-
Solyc02g079540.2	1.7958	0.00589424	UP	SD113	G-type lectin S-receptor-like serine/threonine-protein kinase (AHRD V3.3 *** A0A2G2VAF2_CAPBA)	GO:0006468 [Name: protein phosphorylation]; GO:0048544 [Name: recognition of pollen]	-	GO:0004674 [Name: protein serine/threonine kinase activity]; GO:0005524 [Name: ATP binding]
Solyc02g079580.4	1.0496	0.0487052	UP		S-receptor kinase-like protein 1 (AHRD V3.3 *** Q5NJB1_SENSQ)	-	-	-
Solyc02g079600.3	1.26288	0.00294984	UP	LRK10	Receptor-like protein kinase (AHRD V3.3 *** A0A2K3N612_TRIPR)	-	-	-
Solyc02g079860.1	1.1515	0.00955322	UP		BTB domain-containing protein/NPH3 domain-containing protein (AHRD V3.3 *** A0A1Q3D7J0_CEPFO)	-	-	GO:0005515 [Name: protein binding]
Solyc02g080050.1	1.47034	0.00134212	UP	CRK26	Cysteine-rich receptor-like protein kinase (AHRD V3.3 *** A0A2K3NTV2_TRIPR)	-	-	-
Solyc02g081360.4	1.84849	4.71e-05	UP	CNL	AMP-dependent synthetase/ligase (AHRD V3.3 *** A0A200PYF6_9MAGN)	-	-	-
Solyc02g081390.3	1.36377	4.44e-07	UP	PAO4	Lysine-specific histone demethylase 1 (AHRD V3.3 *** B6SW44_MAIZE)	-	-	-
Solyc02g081530.1	1.11483	0.0104081	UP	RPD1	Plant organelle RNA recognition domain protein (AHRD V3.3 *** A0A072UXM1_MEDTR)	-	-	GO:0003723 [Name: RNA binding]
Solyc02g081960.3	1.09234	1.52e-06	UP		SWAP (SUPpressor-of-White-APricot)/surp domain-containing protein (AHRD V3.3 *** F4HW92_ARATH)	-	-	-
Solyc02g082330.1	2.13089	0.0175441	UP		Unknown protein	-	-	-
Solyc02g082440.2	1.01942	0.0131729	UP	MLH3	Unknown protein	-	-	-
Solyc02g082450.3	1.08786	0.000782659	UP	PILS5	Auxin efflux carrier (AHRD V3.3 *** A0A200PYL2_9MAGN)	GO:0080162 [Name: intracellular auxin transport]	GO:0016020 [Name: membrane]	-
Solyc02g082470.4	1.45926	5.93e-11	UP	IRE1A	Serine/threonine-protein kinase/endoribonuclease IRE1b (AHRD V3.3 *** A0A2G3D760_CAPCH)	-	-	-
Solyc02g082660.3	1.04311	0.00045472	UP	MLH3	DNA mismatch repair protein MLH3 (AHRD V3.3 *** A0A2G3A9Q9_CAPAN)	-	-	-
Solyc02g082737.1	2.54368	0.0259245	UP		Unknown protein	-	-	-
Solyc02g083120.3	1.47198	3.26e-05	UP		DUF241 domain-containing protein (AHRD V3.3 *** A0A1Q3CEB1_CEPFO)	-	-	-
Solyc02g083220.2	1.21753	3.6e-08	UP	NRPB1	DNA-directed RNA polymerase subunit (AHRD V3.3 *-* A0A1U8FXJ4_CAPAN)	-	-	-
Solyc02g083730.4	1.59423	4.92e-06	UP	STR18	Rhodanese-like domain (AHRD V3.3 *** A0A200RA82_9MAGN)	-	-	-
Solyc02g083750.1	1.11764	8.04e-07	UP		DNA-binding storekeeper transcriptional regulator (AHRD V3.3 *-* A0A2K3LQD1_TRIPR)	GO:0006355 [Name: regulation of transcription, DNA-templated]	GO:0005634 [Name: nucleus]	-
Solyc02g083850.3	1.07786	4.95e-05	UP	CPK28	Calcium-dependent kinase (AHRD V3.3 *** Q5D875_MEDTR)	GO:0035556 [Name: intracellular signal transduction]; GO:0018105 [Name: peptidyl-serine phosphorylation]; GO:0046777 [Name: protein autophosphorylation]	GO:0005737 [Name: cytoplasm]; GO:0005634 [Name: nucleus]	GO:0005509 [Name: calcium ion binding]; GO:0005516 [Name: calmodulin binding]; GO:0004683 [Name: calmodulin-dependent protein kinase activity]; GO:0005524 [Name: ATP binding]; GO:0009931 [Name: calcium-dependent protein serine/threonine kinase activity]
Solyc02g083940.3	1.37221	7.26e-09	UP	APRF1	Transducin/WD40 repeat-like sUPerfamily protein (AHRD V3.3 *** A0A2U1KR53_ARTAN)	-	GO:0048188 [Name: Set1C/COMPASS complex]	GO:0003682 [Name: chromatin binding]; GO:0005515 [Name: protein binding]
Solyc02g085000.3	1.00005	0.00281847	UP		netrin receptor DCC (AHRD V3.3 *** AT3G50910.1)	-	-	-
Solyc02g085320.1	1.26623	0.00193299	UP		Unknown protein	-	-	-
Solyc02g085660.1	1.66094	0.000219284	UP	GT5	Glycosyltransferase (AHRD V3.3 *** A0A2I4ENI5_9ROSI)	-	-	GO:0008194 [Name: UDP-glycosyltransferase activity]
Solyc02g085740.5	1.60588	1.08e-09	UP		atherin isoform X1 (AHRD V3.11 *** XP_010232178.1)	-	-	-
Solyc02g085910.5	1.96788	0.00017886	UP	LBD41	LOB domain-containing protein (AHRD V3.11 *** tr|A0A2U1NKN8|A0A2U1NKN8_ARTAN)	-	-	-
Solyc02g086210.4	1.14933	0.00427866	UP	LRK10L-2.1	Protein kinase family protein (AHRD V3.3 *-* A0A2U1MH78_ARTAN)	-	-	-
Solyc02g086458.2	1.2051	0.000121034	UP		titin isoform X2 (AHRD V3.11 *-* XP_010316302.1)	-	-	-
Solyc02g086530.4	2.65942	0.000100006	UP	RFS	Raffinose synthase (AHRD V3.3 *** G5DF09_9LAMI)	-	-	-
Solyc02g086930.4	1.1959	4.92e-09	UP	HOX16	Homeobox-leucine zipper protein HAT5 (AHRD V3.3 *** A0A2G2XIE8_CAPBA)	-	-	-
Solyc02g087070.4	1.10484	3.17e-06	UP	DOX1	alpha-DOX1	-	-	-
Solyc02g087990.5	1.14337	0.0126069	UP		Ribosomal protein L34Ae (AHRD V3.11 *** tr|A0A2U1NXY4|A0A2U1NXY4_ARTAN)	-	-	-
Solyc02g088090.1	1.23162	0.0255673	UP	CML45	Calmodulin-like protein 45 (AHRD V3.3 *** A0A2P0QD45_CAMSI)	-	-	GO:0005509 [Name: calcium ion binding]
Solyc02g088510.4	1.42664	0.000429189	UP		Saccharopine dehydrogenase (AHRD V3.3 *** A0A2U1NI14_ARTAN)	-	-	-
Solyc02g088520.4	1.02972	0.0147756	UP	UGT708C1	Unknown protein	-	-	-
Solyc02g088957.1	1.05233	0.00725196	UP		Unknown protein	-	-	-
Solyc02g089140.3	5.05733	0.000170113	UP		B12D protein (AHRD V3.3 *** A0A2U1M961_ARTAN)	-	-	-
Solyc02g089660.2	1.05554	0.0461366	UP		hypothetical protein (AHRD V3.3 *** AT3G19660.1)	-	-	-
Solyc02g089720.3	1.68285	6.47e-17	UP		Beta-glucan-binding protein 1 (AHRD V3.3 *** A0EJF0_MEDTR)	-	-	-
Solyc02g090000.3	1.01492	0.000310347	UP		CASP-like protein (AHRD V3.3 *** A0A1Q3CXS6_CEPFO)	-	GO:0016020 [Name: membrane]	-
Solyc02g090120.1	1.80751	0.000298193	UP		hypothetical protein (AHRD V3.3 -** AT5G66985.1)	-	-	-
Solyc02g090450.3	1.34464	0.000257541	UP	PER10	Peroxidase (AHRD V3.3 *** K4BCJ4_SOLLC)	GO:0042744 [Name: hydrogen peroxide catabolic process]; GO:0006979 [Name: response to oxidative stress]	-	GO:0020037 [Name: heme binding]; GO:0004601 [Name: peroxidase activity]
Solyc02g090470.4	1.15672	0.000886581	UP	PER10	Peroxidase (AHRD V3.3 *** K4BCJ6_SOLLC)	-	-	-
Solyc02g090750.5	1.41725	0.00333631	UP	DTX48	Protein DETOXIFICATION (AHRD V3.11 *** tr|A0A2G3D8Q7|A0A2G3D8Q7_CAPCH)	-	-	-
Solyc02g091010.1	1.75468	0.000377645	UP	NUP98A	nuclear pore complex protein NUP98A (AHRD V3.3 *-* A0A2I4ET44_9ROSI)	-	-	-
Solyc02g091020.3	1.69024	0.000679456	UP	NUP98B	Nuclear pore complex protein NUP98A (AHRD V3.3 *-* A0A2G3AGI2_CAPAN)	-	-	-
Solyc02g091250.1	1.28122	0.0235075	UP		Mediator of RNA polymerase II transcription subunit (AHRD V3.3 *** Q9ZU37_ARATH)	-	-	-
Solyc02g091725.2	1.12236	8.57e-05	UP	WAV3	protein RMD5 homolog A (AHRD V3.11 *** tr|A0A2I4DW83|A0A2I4DW83_9ROSI)	-	-	-
Solyc02g091730.3	1.19385	0.000113875	UP		Chromatin SPT2 (AHRD V3.3 *** A0A2U1NKK8_ARTAN)	-	-	-
Solyc02g092110.3	1.22665	0.0166877	UP	PSK3	Phytosulfokines 3 (AHRD V3.3 *** A0A2I0WHI7_9ASPA)	GO:0008283 [Name: cell proliferation]	GO:0005576 [Name: extracellular region]	GO:0008083 [Name: growth factor activity]
Solyc02g092120.3	3.55127	3.6e-15	UP	PSK3	phytosulfokines-like (AHRD V3.3 *** A0A2I4HMI7_9ROSI)	GO:0008283 [Name: cell proliferation]	GO:0005576 [Name: extracellular region]	GO:0008083 [Name: growth factor activity]
Solyc02g092150.3	1.46676	3.64e-07	UP	ACR1	ACT domain-containing protein (AHRD V3.3 *** A0A1Q3APQ4_CEPFO)	-	-	-
Solyc02g092610.3	1.15332	0.0156587	UP	SR1IP1	BTB/POZ domain-containing protein (AHRD V3.3 *-* A0A1U8FWX7_CAPAN)	-	-	-
Solyc02g092620.3	1.29066	0.00209585	UP	SR1IP1	BTB/POZ domain-containing protein (AHRD V3.3 *-* A0A2G3D5A4_CAPCH)	-	-	-
Solyc02g093330.4	1.54232	7.83e-06	UP	NUP98B	nuclear pore complex protein NUP98A (AHRD V3.3 *-* A0A2I4ET44_9ROSI)	-	-	-
Solyc02g093520.3	1.04815	1.55e-06	UP	RGLG2	E3 ubiquitin-protein ligase RGLG2-like (AHRD V3.3 *** A0A2I4E6G4_9ROSI)	GO:0070534 [Name: protein K63-linked ubiquitination]	-	GO:0061630 [Name: ubiquitin protein ligase activity]
Solyc02g093710.1	1.10819	0.00195976	UP		B3 DNA binding domain (AHRD V3.3 *-* A0A200R4H2_9MAGN)	-	-	-
Solyc02g094270.2	7.48638	7.23e-08	UP	WRKY75	DNA-binding WRKY (AHRD V3.3 *-* A0A200R410_9MAGN)	GO:0006355 [Name: regulation of transcription, DNA-templated]	-	GO:0003700 [Name: transcription factor activity, sequence-specific DNA binding]; GO:0043565 [Name: sequence-specific DNA binding]
Solyc02g150127.1	1.09368	0.0387247	UP		Unknown protein	-	-	-
Solyc03g005040.1	2.68505	0.0410428	UP	CML19	Calcium-binding EF-hand family protein (AHRD V3.3 *** A0A2U1QB61_ARTAN)	-	-	GO:0005509 [Name: calcium ion binding]
Solyc03g005210.4	1.24781	1.79e-05	UP	LTPG20	Bifunctional inhibitor/lipid-transfer protein/seed storage 2S albumin sUPerfamily protein (AHRD V3.3 *** A0A2U1Q1B8_ARTAN)	-	-	-
Solyc03g005240.2	2.78075	0.00074157	UP		calmodulin-like (AHRD V3.3 *** A0A2I4G5N7_9ROSI)	-	GO:0005737 [Name: cytoplasm]	GO:0030234 [Name: enzyme regulator activity]; GO:0005509 [Name: calcium ion binding]
Solyc03g005500.1	4.42851	0.00014163	UP	ERF095	Ethylene-responsive transcription factor (AHRD V3.3 *** A0A1U8GJ51_CAPAN)	-	-	-
Solyc03g006380.4	1.0312	0.0107754	UP	LUH	Defective in cullin neddylation protein (AHRD V3.3 *-* A0A2G2WWP7_CAPBA)	-	-	-
Solyc03g006452.1	3.08503	0.0179275	UP	AIM25	Phospholipid scramblase (AHRD V3.3 *** A0A2G2WW70_CAPBA)	-	-	-
Solyc03g007260.3	1.07609	0.00101937	UP	CNGC1	Cyclic nucleotide-gated ion channel 1 (AHRD V3.3 *** A0A2G2X7E9_CAPBA)	GO:0006811 [Name: ion transport]; GO:0055085 [Name: transmembrane transport]	GO:0016020 [Name: membrane]	GO:0005216 [Name: ion channel activity]
Solyc03g007290.4	1.47247	0.00798475	UP	TPP2	Trehalose 6-phosphate phosphatase (AHRD V3.3 *** A0A1U8G6V5_CAPAN)	-	-	-
Solyc03g020010.1	1.30278	0.000350394	UP	KTI5	Lemir (AHRD V3.3 *** O48625_SOLLC)	-	-	GO:0004866 [Name: endopeptidase inhibitor activity]
Solyc03g020020.3	1.01682	2.12e-05	UP	VIR	embryo defective 2016 (AHRD V3.3 *** AT3G05680.2)	GO:0080009 [Name: mRNA methylation]	GO:0036396 [Name: MIS complex]	GO:0003723 [Name: RNA binding]
Solyc03g025610.3	1.08137	0.00383947	UP	TPP2	Tripeptidyl-peptidase 2 (AHRD V3.3 *-* A0A2G3CWH4_CAPCH)	-	-	-
Solyc03g025890.2	1.1314	0.0102602	UP	MSH3	DNA mismatch repair protein MutS (AHRD V3.3 *** A0A200QUI6_9MAGN)	GO:0006298 [Name: mismatch repair]; GO:0006312 [Name: mitotic recombination]	GO:0005634 [Name: nucleus]	GO:0005524 [Name: ATP binding]; GO:0030983 [Name: mismatched DNA binding]
Solyc03g025940.3	1.21048	5.32e-06	UP		F-box/LRR-repeat protein (AHRD V3.3 *** A0A1U8G7I8_CAPAN)	-	-	-
Solyc03g026280.3	1.09651	0.0169179	UP	DREB1A	C-repeat binding factor 1	-	-	-
Solyc03g026360.1	1.11546	0.0323211	UP		Peptidoglycan-binding LysM domain-containing protein (AHRD V3.3 *** A0A2U1MKY7_ARTAN)	-	-	-
Solyc03g031910.3	2.64549	3.58e-10	UP		P-loop containing nucleoside triphosphate hydrolase (AHRD V3.3 *** A0A2U1N274_ARTAN)	-	-	-
Solyc03g033410.4	1.51619	0.000120377	UP		Ubiquitin-conjugating enzyme (AHRD V3.3 *** A0A200QCU7_9MAGN)	-	-	-
Solyc03g033740.4	1.75208	2.4e-11	UP	PBF1	proteasome subunit beta type-1 (AHRD V3.3 --* NP_001314110.1)	-	-	-
Solyc03g034120.3	3.03597	0.00062687	UP	ATHB-40	Homeobox-leucine zipper protein HOX14 (AHRD V3.3 *** A0A1U8GKM2_CAPAN)	GO:0045893 [Name: positive regulation of transcription, DNA-templated]	GO:0005634 [Name: nucleus]	GO:0000981 [Name: RNA polymerase II transcription factor activity, sequence-specific DNA binding]; GO:0043565 [Name: sequence-specific DNA binding]
Solyc03g034160.5	1.26704	0.0345703	UP		F-box/kelch-repeat protein isoform X1 (AHRD V3.11 *-* XP_004234618.1)	-	-	-
Solyc03g034410.1	1.03538	0.0225699	UP		DUF4228 domain-containing protein (AHRD V3.3 *** A0A1Q3D1C5_CEPFO)	-	-	-
Solyc03g043895.2	1.77741	9.18e-08	UP		bZIP transcription factor 53 (AHRD V3.11 --* sp|Q9LZP8|BZP53_ARATH)	-	-	-
Solyc03g044560.1	2.66023	5.44e-08	UP		precursor of CEP9-like (AHRD V3.3 -** XP_022853937.1)	-	-	-
Solyc03g044830.5	2.02536	0.0132566	UP	JGB	Transducin/WD40 repeat-like sUPerfamily protein (AHRD V3.11 *** tr|A0A2U1MAA7|A0A2U1MAA7_ARTAN)	-	-	-
Solyc03g044850.1	3.98761	1.22e-12	UP		protein SRC1 (AHRD V3.3 --* XP_011094145.1)	-	-	-
Solyc03g046380.1	1.84835	0.0211738	UP		Seed maturation protein PM41 (AHRD V3.3 *** A0A2K3K2J9_TRIPR)	-	-	-
Solyc03g059160.3	1.00462	0.00692949	UP	CASTOR	Ion channel CASTOR (AHRD V3.3 *** A0A2G2XVV6_CAPAN)	-	-	-
Solyc03g062665.2	1.02791	0.00114247	UP	NAGLU	alpha-N-acetylglucosaminidase-like (AHRD V3.11 *-* tr|A0A2I4ECH3|A0A2I4ECH3_9ROSI)	-	-	-
Solyc03g063220.2	1.24544	0.00172158	UP	PIE1	RNA helicase DEAH-box8	-	-	-
Solyc03g071850.1	1.46307	1.73e-12	UP	UGT94E5	Glycosyltransferase (AHRD V3.3 *** A0A2I4G8J4_9ROSI)	-	-	GO:0008194 [Name: UDP-glycosyltransferase activity]
Solyc03g078370.1	1.29689	0.00124003	UP	LECRK2	Receptor-like protein kinase (AHRD V3.3 *** A0A2U1PPA0_ARTAN)	-	-	-
Solyc03g081330.1	1.10662	0.0314248	UP		Avr9/Cf-9 rapidly elicited protein (AHRD V3.3 -** AT5G54165.1)	-	-	-
Solyc03g082520.1	1.87602	6.11e-05	UP	SAUR32	Small auxin UP-regulated RNA36	-	-	-
Solyc03g082530.1	3.1078	0.000222804	UP	SAUR32	Small auxin UP-regulated RNA37	-	-	-
Solyc03g093250.2	1.2714	0.00556199	UP	SMC2-2	Structural maintenance of chromosomes protein (AHRD V3.3 *** A0A2G2X655_CAPBA)	-	-	-
Solyc03g094070.4	1.12854	0.00189554	UP	MED31	Mediator of RNA polymerase II transcription subunit 31-like protein (AHRD V3.3 *-* A0A2K3PMB6_TRIPR)	-	-	-
Solyc03g095510.3	2.09351	5.22e-13	UP	ATPK2	Serine/threonine-protein kinase AtPK1/AtPK6 (AHRD V3.3 *** A0A2G2X4V7_CAPBA)	GO:0006468 [Name: protein phosphorylation]	-	GO:0005524 [Name: ATP binding]; GO:0004674 [Name: protein serine/threonine kinase activity]
Solyc03g095680.2	1.05318	0.00879568	UP	RAD5A	SNF2-related (AHRD V3.3 *** A0A200R3L2_9MAGN)	-	-	-
Solyc03g095820.4	1.73022	9.25e-06	UP	MCA2	Plant cadmium resistance 2 (AHRD V3.3 *** A0A0K9PMY3_ZOSMR)	-	-	-
Solyc03g096160.3	2.98335	0.0376329	UP		Protein yippee-like (AHRD V3.3 *** A0A1U8GAE4_CAPAN)	-	-	-
Solyc03g096220.3	1.06379	3.32e-05	UP		tRNA-splicing endonuclease subunit (AHRD V3.3 *-* F4J8D6_ARATH)	-	-	-
Solyc03g096790.3	1.09886	2.42e-05	UP	ATG13A	Autophagy-related protein 13 (AHRD V3.3 *** A0A200PMJ6_9MAGN)	GO:0000045 [Name: autophagosome assembly]; GO:0034497 [Name: protein localization to pre-autophagosomal structure]; GO:0000423 [Name: macromitophagy]; GO:0034727 [Name: piecemeal microautophagy of nucleus]	GO:0005829 [Name: cytosol]; GO:1990316 [Name: ATG1/ULK1 kinase complex]; GO:0019898 [Name: extrinsic component of membrane]; GO:0000407 [Name: pre-autophagosomal structure]	-
Solyc03g097080.4	1.36045	3.6e-06	UP		Cystatin/monellin sUPerfamily protein (AHRD V3.3 *** Q9CAM2_ARATH)	-	-	-
Solyc03g097370.4	1.59281	3.03e-13	UP	hcs1	P-loop containing nucleoside triphosphate hydrolases sUPerfamily protein (AHRD V3.3 *** A0A2U1LV77_ARTAN)	-	-	-
Solyc03g097560.3	2.48753	0.0209476	UP	SWEET14	Bidirectional sugar transporter SWEET (AHRD V3.3 *** A0A142DVI0_SOLTU)	-	-	-
Solyc03g097670.4	1.20331	1.79e-07	UP	NOV	DNA binding	-	-	-
Solyc03g097710.4	1.04493	2.56e-05	UP		meiosis chromosome segregation family protein (AHRD V3.3 *-* AT3G26890.8)	-	-	-
Solyc03g098420.3	1.98423	6.47e-05	UP	PCMP-H36	Pentatricopeptide repeat (AHRD V3.3 *** A0A200Q6P2_9MAGN)	GO:0009451 [Name: RNA modification]	-	GO:0005515 [Name: protein binding]; GO:0003723 [Name: RNA binding]; GO:0008270 [Name: zinc ion binding]
Solyc03g098660.3	1.00694	0.0102707	UP		GRAM domain (AHRD V3.3 *** A0A200Q4W9_9MAGN)	-	-	-
Solyc03g098720.3	1.3396	0.0321756	UP		Kunitz trypsin inhibitor (AHRD V3.3 *** Q39869_SOYBN)	-	-	GO:0004866 [Name: endopeptidase inhibitor activity]
Solyc03g098760.3	1.948	0.0182073	UP		Serine protease inhibitor 1 (AHRD V3.3 *** A0A2G2XWX1_CAPAN)	-	-	-
Solyc03g111720.3	1.00123	0.000411219	UP	E4	Peptide methionine sulfoxide reductase (AHRD V3.3 *** MSRA_SOLLC)	GO:0034599 [Name: cellular response to oxidative stress]	GO:0005737 [Name: cytoplasm]	GO:0008113 [Name: peptide-methionine (S)-S-oxide reductase activity]; GO:0036456 [Name: L-methionine-(S)-S-oxide reductase activity]
Solyc03g112230.4	1.06488	2.71e-06	UP	JOKA2	PB1 domain	-	-	-
Solyc03g112280.3	1.66779	0.00315661	UP		C2 and GRAM domain-containing protein (AHRD V3.3 *** A0A1U8G6Q0_CAPAN)	-	-	-
Solyc03g112300.3	1.47839	0.00131731	UP		Octicosapeptide/phox/Bem1p domain kinase sUPerfamily protein (AHRD V3.3 *-* A0A2K3MP92_TRIPR)	-	-	-
Solyc03g112310.1	1.17633	2.87e-06	UP	LECRKS1	Lectin receptor kinase (AHRD V3.3 *** B8XSM9_WHEAT)	GO:0006468 [Name: protein phosphorylation]	GO:0005886 [Name: plasma membrane]	GO:0030246 [Name: carbohydrate binding]; GO:0005524 [Name: ATP binding]; GO:0004672 [Name: protein kinase activity]
Solyc03g112340.1	1.82367	1.24e-15	UP	ATL31	RING/U-box sUPerfamily protein (AHRD V3.3 *** A0A2H1ZED7_ARATH)	-	-	-
Solyc03g112560.4	1.39579	1.31e-06	UP		Pentatricopeptide repeat-containing protein	-	-	-
Solyc03g112750.4	1.40395	0.00448478	UP	TRN1	protein TORNADO 1 (AHRD V3.3 *** A0A2I4DZR4_9ROSI)	-	-	-
Solyc03g113070.4	1.10475	2.58e-05	UP	ABCA2	ABC transporter A family member 2 (AHRD V3.3 *** A0A2G3CYK0_CAPCH)	-	-	-
Solyc03g113750.3	1.3332	0.00635542	UP	OTP43	Pentatricopeptide repeat-containing protein (AHRD V3.3 *** A0A2U1QGJ0_ARTAN)	-	-	-
Solyc03g113940.4	1.55362	0.013278	UP	CBP60A	Calmodulin binding protein-like (AHRD V3.3 *-* A0A200QLB3_9MAGN)	-	-	-
Solyc03g113960.4	1.5591	1.92e-09	UP	CBP60A	Calmodulin binding protein-like (AHRD V3.3 *-* A0A200QLB3_9MAGN)	-	-	-
Solyc03g113980.3	1.08959	0.0086143	UP	CBP60A	Calmodulin binding protein-like (AHRD V3.3 *** A0A200RE12_9MAGN)	-	-	-
Solyc03g114420.1	1.49314	0.00404235	UP	CML14	Calmodulin (AHRD V3.3 *** B6SJJ2_MAIZE)	-	-	GO:0030234 [Name: enzyme regulator activity]; GO:0005509 [Name: calcium ion binding]
Solyc03g114580.4	1.09469	7.55e-06	UP	TTM1	Uridine kinase (AHRD V3.3 *** A0A200QPY2_9MAGN)	-	-	-
Solyc03g115220.5	1.30171	4.12e-07	UP	CYP75B2	Flavonoid 3'-monooxygenase (AHRD V3.11 *** tr|A0A2G2WR53|A0A2G2WR53_CAPBA)	-	-	-
Solyc03g115370.3	1.63619	4.63e-06	UP	DGK1	Diacylglycerol kinase (AHRD V3.3 *** A0A1U8G5K6_CAPAN)	GO:0007205 [Name: protein kinase C-activating G-protein coupled receptor signaling pathway]	-	GO:0004143 [Name: diacylglycerol kinase activity]
Solyc03g116100.3	1.06185	0.00257941	UP	MYB306	R2R3MYB transcription factor 31	GO:0009733 [Name: response to auxin]	-	-
Solyc03g116630.3	1.63801	6.87e-15	UP		cytochrome P450 family protein (AHRD V3.3 *** AT1G52565.1)	-	-	-
Solyc03g116890.3	1.12822	0.000592434	UP	WRKY40	WRKY transcription factor 39	GO:0006355 [Name: regulation of transcription, DNA-templated]	-	GO:0043565 [Name: sequence-specific DNA binding]; GO:0003700 [Name: transcription factor activity, sequence-specific DNA binding]
Solyc03g117050.4	1.50083	1.75e-07	UP	NIP6-1	NOD26-like intrinsic protein 6.1	-	-	-
Solyc03g117380.4	1.26531	0.00508835	UP		Unknown protein	-	-	-
Solyc03g117390.3	1.15138	0.0250715	UP	TPR3	topless-related protein 1-like (AHRD V3.3 --* XP_025678104.1)	-	-	-
Solyc03g117400.4	1.39901	0.00402215	UP	TPR3	TOPLESS (AHRD V3.3 *-* K4BLN8_SOLLC)	-	-	-
Solyc03g117800.4	1.03072	0.034932	UP	CER3	Protein ECERIFERUM 3 (AHRD V3.3 *** A0A2G2WQK1_CAPBA)	-	-	-
Solyc03g117950.3	1.27266	2.86e-10	UP	CLPD	ATP-dependent Clp protease ATP-binding subunit-like protein chloroplastic (AHRD V3.3 *** A0A2P6U503_CHLSO)	GO:0034605 [Name: cellular response to heat]	GO:0005737 [Name: cytoplasm]	GO:0016887 [Name: ATPase activity]; GO:0005524 [Name: ATP binding]
Solyc03g118180.3	1.2543	0.000100522	UP	DEGP7	E3 ubiquitin-protein ligase ORTHRUS 2 (AHRD V3.3 *-* A0A2G2WQ73_CAPBA)	-	-	-
Solyc03g118420.4	1.06118	0.00094962	UP	NFXL1	NF-X1-type zinc finger protein NFXL1 (AHRD V3.3 *** A0A2G3CZS2_CAPCH)	-	-	-
Solyc03g118790.3	1.61608	0.00658471	UP		Pentatricopeptide repeat-containing protein (AHRD V3.3 *** A0A2G3A340_CAPAN)	-	-	-
Solyc03g118980.2	1.24145	0.0196318	UP	SUP35	Elongation factor 1-alpha C (AHRD V3.3 *-* A0A2I0VCV4_9ASPA)	-	-	-
Solyc03g119390.5	1.58783	4.23e-05	UP	BEE3	Transcription factor (AHRD V3.11 *** tr|A0A2G3A3C0|A0A2G3A3C0_CAPAN)	-	-	-
Solyc03g119590.1	2.15334	0.0431934	UP		NIMIN2c protein (AHRD V3.3 *** A0FJY4_TOBAC)	GO:0010112 [Name: regulation of systemic acquired resistance]	-	-
Solyc03g119670.3	1.33571	0.000547927	UP	CASP	Protein CASP (AHRD V3.3 *-* A0A2G3C984_CAPCH)	-	-	-
Solyc03g120260.4	1.88653	1.71e-08	UP		Coatomer subunit beta' (AHRD V3.3 *-* A0A1Q3BXD5_CEPFO)	-	-	-
Solyc03g120320.1	3.58824	4.89e-22	UP		F-box/kelch-repeat protein (AHRD V3.3 *** A0A1J3DG12_NOCCA)	GO:0080037 [Name: negative regulation of cytokinin-activated signaling pathway]; GO:2000762 [Name: regulation of phenylpropanoid metabolic process]	-	GO:0005515 [Name: protein binding]
Solyc03g120580.3	1.5275	0.0182767	UP	NPF1.2	Unknown protein	-	-	-
Solyc03g123370.3	1.58295	1.53e-12	UP	RSH3	GTP pyrophosphokinase	GO:0015969 [Name: guanosine tetraphosphate metabolic process]	GO:0009507 [Name: chloroplast]	-
Solyc03g123600.4	1.2849	1.58e-07	UP	ALAAT2	Alanine aminotransferase (AHRD V3.3 *** Q9S768_ORYSA)	-	-	-
Solyc03g123890.4	1.08836	0.00176721	UP	ACA9	Calcium-transporting ATPase (AHRD V3.3 *** A0A2G3A3P1_CAPAN)	-	-	-
Solyc03g124068.2	1.21815	0.00119356	UP	TPS4	Ent-kaurene synthase (AHRD V3.11 *** tr|G5CV50|G5CV50_SOLLC)	-	-	-
Solyc03g150111.1	1.16038	0.0133827	UP		Unknown protein	-	-	-
Solyc03g150118.1	2.1323	0.00875361	UP		Unknown protein	-	-	-
Solyc03g160270.1	1.30366	0.000459361	UP	PABN1	Polyadenylate-binding protein (AHRD V3.11 *** tr|G5DWR4|G5DWR4_SILLA)	-	-	-
Solyc03g161010.1	3.03332	0.0276207	UP		MP domain-containing protein (AHRD V3.11 *-* tr|A0A1Q3DF26|A0A1Q3DF26_CEPFO)	-	-	-
Solyc04g005450.3	1.20636	3.32e-09	UP	PAP2	Purple acid phosphatase (AHRD V3.3 *** A0A2G3CFK1_CAPCH)	-	-	GO:0003993 [Name: acid phosphatase activity]; GO:0046872 [Name: metal ion binding]
Solyc04g006970.4	1.36172	2.9e-06	UP	PPC4	Phosphoenolpyruvate carboxylase (AHRD V3.3 *** A6YM33_RICCO)	-	-	-
Solyc04g007130.1	1.16697	0.0277499	UP		hypothetical protein (AHRD V3.3 *** AT1G13360.1)	-	-	-
Solyc04g007270.3	1.05321	4.43e-05	UP		PHD finger protein (AHRD V3.3 *** A0A2G2WSU8_CAPBA)	-	-	-
Solyc04g007300.4	1.1626	0.00584266	UP	BHLH75	bHLH transcription factor 030	-	-	-
Solyc04g007570.2	4.09313	0.037027	UP	GLIP6	GDSL esterase/lipase (AHRD V3.3 *** A0A2R6PGV6_ACTCH)	GO:0006629 [Name: lipid metabolic process]	-	GO:0016298 [Name: lipase activity]
Solyc04g007620.1	1.58454	0.00721097	UP		Mediator of RNA polymerase II transcription subunit (AHRD V3.3 *** Q9ZU37_ARATH)	-	-	-
Solyc04g008307.1	1.09628	0.00520936	UP		Unknown protein	-	-	-
Solyc04g008410.3	1.31756	0.0109727	UP		Pentatricopeptide repeat-containing protein	-	-	-
Solyc04g009620.5	1.03162	0.00465342	UP	CS2	Chorismate synthase (AHRD V3.11 *** tr|A0A2G2ZG40|A0A2G2ZG40_CAPAN)	-	-	-
Solyc04g012140.1	2.15734	0.00163362	UP		Unknown protein	-	-	-
Solyc04g012170.4	1.0364	2.05e-05	UP	VPS15	Serine/threonine-protein kinase (AHRD V3.3 *** A0A0K0XR11_TOBAC)	-	-	-
Solyc04g012185.2	1.37362	0.0352809	UP	XA21	Receptor-like protein kinase (AHRD V3.11 *-* tr|A0A2R6Q6W2|A0A2R6Q6W2_ACTCH)	-	-	-
Solyc04g014210.3	1.31904	2.82e-08	UP		RNA helicase DEAH-box12	GO:0000390 [Name: spliceosomal complex disassembly]	GO:0005622 [Name: intracellular]; GO:0071013 [Name: catalytic step 2 spliceosome]	GO:0003723 [Name: RNA binding]; GO:0008270 [Name: zinc ion binding]; GO:0005524 [Name: ATP binding]
Solyc04g014970.2	1.33971	0.0313591	UP		Unknown protein	-	-	-
Solyc04g015020.3	1.20705	1.24e-08	UP		Heavy metal transport/detoxification sUPerfamily protein (AHRD V3.3 *-* B3H4A8_ARATH)	-	-	GO:0046872 [Name: metal ion binding]
Solyc04g015200.3	1.12643	0.000160632	UP	PFK2	ATP-dependent 6-phosphofructokinase (AHRD V3.3 *** A0A2G3CDP5_CAPCH)	GO:0006096 [Name: glycolytic process]; GO:0006002 [Name: fructose 6-phosphate metabolic process]	GO:0005737 [Name: cytoplasm]	GO:0005524 [Name: ATP binding]; GO:0003872 [Name: 6-phosphofructokinase activity]
Solyc04g016440.5	1.10964	0.000238747	UP	FAX1	Protein FATTY ACID EXPORT 1	-	-	-
Solyc04g016460.3	3.44389	0.00443362	UP		Unknown protein	-	-	-
Solyc04g016590.3	1.55965	2.75e-07	UP		Unknown protein	-	-	-
Solyc04g024780.1	1.58959	0.00210236	UP		DNA ligase 1-like (AHRD V3.3 *** A0A1U7VHC8_NICSY)	-	-	-
Solyc04g025550.1	2.87663	0.0278199	UP		Unknown protein	-	-	-
Solyc04g039950.4	1.0673	1.19e-06	UP	MED13	Mediator of RNA polymerase II transcription subunit 13 (AHRD V3.3 *** A0A2G2XAM6_CAPBA)	-	-	-
Solyc04g040180.3	1.21269	0.0131729	UP	CRG1	S-adenosyl-L-methionine-dependent methyltransferases sUPerfamily protein (AHRD V3.3 *** A0A1Y1ICE6_KLENI)	-	-	GO:0008757 [Name: S-adenosylmethionine-dependent methyltransferase activity]
Solyc04g049360.3	1.1543	3.67e-05	UP	ADCS	aminodeoxychorismate synthase/glutamine amidotransferase	GO:0006541 [Name: glutamine metabolic process]; GO:0000162 [Name: tryptophan biosynthetic process]; GO:0046654 [Name: tetrahydrofolate biosynthetic process]; GO:0008153 [Name: para-aminobenzoic acid biosynthetic process]; GO:0046656 [Name: folic acid biosynthetic process]	GO:0009507 [Name: chloroplast]; GO:0005737 [Name: cytoplasm]	GO:0046820 [Name: 4-amino-4-deoxychorismate synthase activity]
Solyc04g049930.2	1.10334	0.00344929	UP		Unknown protein	-	-	-
Solyc04g050140.3	1.03954	1.95e-05	UP		Vacuolar sorting-associated protein (DUF946) (AHRD V3.3 *** A0A1I9LTD2_ARATH)	-	-	-
Solyc04g050250.1	1.35046	0.00896643	UP		Unknown protein	-	-	-
Solyc04g054500.3	1.02816	0.000626555	UP	HIPP23	Heavy metal-associated isoprenylated plant protein (AHRD V3.3 *** A0A2R6R672_ACTCH)	-	-	GO:0046872 [Name: metal ion binding]
Solyc04g056270.4	1.29132	1.7e-11	UP	CAMTA3	ER66	-	-	-
Solyc04g056570.3	1.06558	0.0205451	UP	ROQ1	Disease resistance protein (TIR-NBS-LRR class) (AHRD V3.3 *** A0A2U1PW75_ARTAN)	GO:0007165 [Name: signal transduction]; GO:0006952 [Name: defense response]	-	GO:0043531 [Name: ADP binding]
Solyc04g057940.4	1.85742	0.0146441	UP	CERBERUS	RING-type E3 ubiquitin transferase (AHRD V3.3 *** A0A2G2WYB6_CAPBA)	-	-	-
Solyc04g058170.1	1.92108	0.000777673	UP	CML44	Calcium-dependent protein kinase (AHRD V3.3 *-* B2KTA9_WHEAT)	-	-	GO:0005509 [Name: calcium ion binding]
Solyc04g064590.3	1.20547	2.53e-06	UP	MAPKKK3	MAP kinase kinase kinase 33	-	-	-
Solyc04g064640.5	1.01742	0.0310495	UP	SWEET1	Bidirectional sugar transporter SWEET (AHRD V3.11 *** tr|A0A142DVF7|A0A142DVF7_SOLTU)	-	-	-
Solyc04g064880.4	1.39633	0.000446277	UP		Pathogen-related protein (AHRD V3.3 *** A0A1U8GE43_CAPAN)	-	-	-
Solyc04g071060.4	2.19198	0.0231617	UP	RBP1	RNA-binding protein 2-like (AHRD V3.11 *-* tr|A0A2I4GWB3|A0A2I4GWB3_9ROSI)	-	-	-
Solyc04g071520.3	1.6522	8.69e-06	UP	MED26C	Transcription elongation factor (TFIIS) family protein (AHRD V3.3 *** A0A1P8BE77_ARATH)	-	GO:0005634 [Name: nucleus]	-
Solyc04g071523.1	1.5306	0.0141012	UP		UPF0496 protein (AHRD V3.3 *** A0A2U1KPX1_ARTAN)	-	-	-
Solyc04g071590.3	5.90661	1.17e-16	UP	ASR3	Abscisic acid stress ripening 3	-	-	-
Solyc04g071600.3	3.90096	2.24e-20	UP	ASR3	Abscisic acid stress ripening 5	-	-	-
Solyc04g071770.3	1.05899	0.00359652	UP	ERF110	Ethylene-responsive transcription factor (AHRD V3.3 *** A0A1U8GDL3_CAPAN)	GO:0009873 [Name: ethylene-activated signaling pathway]; GO:0006355 [Name: regulation of transcription, DNA-templated]	-	GO:0003700 [Name: transcription factor activity, sequence-specific DNA binding]; GO:0003677 [Name: DNA binding]
Solyc04g071780.3	1.94618	7.82e-06	UP	CYP92C6	Cytochrome P450 (AHRD V3.3 *-* A0A200Q069_9MAGN)	-	-	-
Solyc04g072000.5	1.88493	2.2e-06	UP	EP3	Chitinase (AHRD V3.11 *** tr|A0A2U1LR12|A0A2U1LR12_ARTAN)	-	-	-
Solyc04g072280.3	3.11893	0.000322573	UP	LAC14	Laccase (AHRD V3.3 *** K4BTL5_SOLLC)	GO:0046274 [Name: lignin catabolic process]	GO:0048046 [Name: apoplast]	GO:0052716 [Name: hydroquinone:oxygen oxidoreductase activity]; GO:0005507 [Name: copper ion binding]
Solyc04g072840.3	1.09879	0.0385592	UP		P-loop containing nucleoside triphosphate hydrolases sUPerfamily protein (AHRD V3.3 *-* A0A2U1QEJ7_ARTAN)	-	-	-
Solyc04g074030.3	2.11653	0.00501339	UP	MIK2	Receptor protein kinase	-	-	-
Solyc04g074120.4	1.64252	0.0325778	UP	ZYP1B	synaptonemal complex protein 1-like (AHRD V3.3 *** A0A2I4GFH1_9ROSI)	-	-	-
Solyc04g074160.3	1.38744	0.0102022	UP	PCMP-E5	Pentatricopeptide repeat (AHRD V3.3 *** A0A200Q9V5_9MAGN)	-	-	-
Solyc04g076340.3	1.60893	2.3e-11	UP		hypothetical protein (AHRD V3.3 *-* AT4G38060.4)	-	-	-
Solyc04g076500.4	1.69858	0.00171287	UP	BCHB	BEACH domain (AHRD V3.3 *-* A0A200PNF4_9MAGN)	-	-	-
Solyc04g076660.3	1.10451	0.0017948	UP	rglB	Rhamnogalacturonate lyase family protein (AHRD V3.3 *** A0A2U1NT41_ARTAN)	-	-	-
Solyc04g076780.5	1.13971	3e-05	UP	OPT4	Oligopeptide transporter (AHRD V3.11 *** tr|A0A200QXQ7|A0A200QXQ7_9MAGN)	-	-	-
Solyc04g076970.3	1.52278	6.89e-07	UP	RAS1	Transcription factor (AHRD V3.3 *** A0A2U1NHT6_ARTAN)	GO:0006351 [Name: transcription, DNA-templated]	-	GO:0043565 [Name: sequence-specific DNA binding]
Solyc04g076980.4	1.74537	2e-07	UP	RLK7	Receptor-like protein kinase (AHRD V3.11 *** tr|A0A2R6R357|A0A2R6R357_ACTCH)	-	-	-
Solyc04g077180.3	1.24512	0.00402662	UP	ROG1	Alpha/beta-Hydrolases sUPerfamily protein (AHRD V3.3 *** Q08A69_ARATH)	-	-	-
Solyc04g077280.3	2.90556	0.0239288	UP		G-type lectin S-receptor-like serine/threonine-protein kinase (AHRD V3.3 *** A0A2G2X0B3_CAPBA)	GO:0006468 [Name: protein phosphorylation]; GO:0048544 [Name: recognition of pollen]	-	GO:0004674 [Name: protein serine/threonine kinase activity]; GO:0005524 [Name: ATP binding]
Solyc04g077310.4	1.79792	0.000244506	UP		G-type lectin S-receptor-like serine/threonine-protein kinase (AHRD V3.11 *-* tr|A0A2G3BAY7|A0A2G3BAY7_CAPCH)	-	-	-
Solyc04g077810.1	1.66939	2.17e-07	UP		ZCF37 (AHRD V3.3 *** A0A2U1NT51_ARTAN)	-	-	-
Solyc04g077980.1	1.09405	0.000789769	UP	ZAT6	C2H2-type zinc finger protein	-	-	GO:0003700 [Name: transcription factor activity, sequence-specific DNA binding]
Solyc04g078410.4	1.74653	0.000263918	UP	PK1	Pkinase domain-containing protein/S_locus_glycop domain-containing protein/B_lectin domain-containing protein (AHRD V3.3 *** A0A1Q3BH96_CEPFO)	-	-	-
Solyc04g078630.3	1.05581	0.00120706	UP		SPRY domain	GO:0098609 [Name: cell-cell adhesion]	-	-
Solyc04g079240.3	1.28998	3.46e-06	UP	PLP2	Patatin (AHRD V3.3 *** A0A2G2X0P5_CAPBA)	-	-	-
Solyc04g079360.1	1.48246	9.25e-06	UP	MYB77	R2R3MYB transcription factor 77	GO:0006355 [Name: regulation of transcription, DNA-templated]	GO:0005634 [Name: nucleus]	GO:0000978 [Name: RNA polymerase II core promoter proximal region sequence-specific DNA binding]; GO:0000981 [Name: RNA polymerase II transcription factor activity, sequence-specific DNA binding]
Solyc04g079420.3	1.82938	2.03e-13	UP		Disease resistance protein (CC-NBS-LRR class) family (AHRD V3.3 *** A0A1P8BE24_ARATH)	GO:0050832 [Name: defense response to fungus]	-	GO:0043531 [Name: ADP binding]
Solyc04g079450.4	2.08593	0.00350926	UP	PAZX	Serpin-ZX (AHRD V3.3 *** A0A2G2ZRU3_CAPAN)	-	-	-
Solyc04g079470.3	1.56165	2.24e-15	UP		Serpin-ZX (AHRD V3.3 *** A0A2G2ZRV1_CAPAN)	-	-	-
Solyc04g079640.3	1.12084	3.98e-05	UP	CYP82A3	Cytochrome P450 (AHRD V3.3 *** A0A2U1M7T5_ARTAN)	-	-	-
Solyc04g079760.4	1.17543	0.0339857	UP		UPF0114 domain-containing protein (AHRD V3.3 *** A0A1Q3D8A0_CEPFO)	-	-	-
Solyc04g079820.3	1.35136	0.0254409	UP	IP5P11	Inositol polyphosphate-related phosphatase (AHRD V3.3 *** A0A200Q277_9MAGN)	GO:0009733 [Name: response to auxin]; GO:0009753 [Name: response to jasmonic acid]; GO:0009651 [Name: response to salt stress]; GO:0009737 [Name: response to abscisic acid]; GO:0046856 [Name: phosphatidylinositol dephosphorylation]	GO:0005886 [Name: plasma membrane]	GO:0043813 [Name: phosphatidylinositol-3,5-bisphosphate 5-phosphatase activity]; GO:0034485 [Name: phosphatidylinositol-3,4,5-trisphosphate 5-phosphatase activity]
Solyc04g079850.2	1.07349	0.0429612	UP		Pentatricopeptide repeat (AHRD V3.3 *** A0A200Q2A9_9MAGN)	-	-	-
Solyc04g080170.3	1.18137	4.09e-05	UP	IRE4	Protein kinase domain (AHRD V3.3 *** A0A200R7I6_9MAGN)	GO:0035556 [Name: intracellular signal transduction]; GO:0018105 [Name: peptidyl-serine phosphorylation]	-	GO:0005524 [Name: ATP binding]; GO:0004674 [Name: protein serine/threonine kinase activity]
Solyc04g080520.1	1.02238	0.00374806	UP		proteoglycan 4 (AHRD V3.3 *-* A0A2I4DDT3_9ROSI)	-	-	-
Solyc04g081755.3	1.1702	0.0160487	UP	EXL3	GDSL esterase/lipase (AHRD V3.11 *** tr|A0A2G2ZSP1|A0A2G2ZSP1_CAPAN)	-	-	-
Solyc04g082090.3	1.40041	4.17e-10	UP	AMY2	Alpha-amylase (AHRD V3.3 *** K4BVT6_SOLLC)	GO:0005975 [Name: carbohydrate metabolic process]	-	GO:0005509 [Name: calcium ion binding]; GO:0004556 [Name: alpha-amylase activity]
Solyc04g082770.4	1.16457	3.23e-10	UP	ARP1	RNA-binding protein 38-like (AHRD V3.3 *** A0A2I4G7F9_9ROSI)	-	-	-
Solyc04g082830.3	1.00236	8.69e-05	UP	PILS1	Auxin efflux carrier (AHRD V3.3 *** A0A200PR79_9MAGN)	-	-	-
Solyc04g083140.2	2.02441	4.82e-05	UP	CYP71D55	Cytochrome (AHRD V3.3 *** A0A1U8F0H8_CAPAN)	-	-	GO:0005506 [Name: iron ion binding]; GO:0016705 [Name: oxidoreductase activity, acting on paired donors, with incorporation or reduction of molecular oxygen]; GO:0004497 [Name: monooxygenase activity]; GO:0020037 [Name: heme binding]
Solyc04g150128.2	1.50911	5.46e-05	UP		palmitoyl-protein thioesterase 1 isoform X1 (AHRD V3.11 *-* XP_004229756.1)	-	-	-
Solyc05g005290.4	2.27745	1.12e-24	UP	SRO2	Poly [ADP-ribose] polymerase (AHRD V3.3 *** A0A2G2WJW6_CAPBA)	-	-	-
Solyc05g005337.2	2.23717	0.000217598	UP	NFYB6	Nuclear transcription factor Y subunit B-9 (AHRD V3.11 *** tr|A0A1U8F2B7|A0A1U8F2B7_CAPAN)	-	-	-
Solyc05g005460.3	1.21918	2.33e-06	UP		DC1 domain-containing protein (AHRD V3.3 *** A0A2U1QM98_ARTAN)	-	-	-
Solyc05g005570.3	1.69205	4.4e-12	UP	GP1	BURP domain (AHRD V3.3 *** A0A200QH65_9MAGN)	-	-	-
Solyc05g005865.1	1.01252	0.0320606	UP	MLP423	MLP-like protein (AHRD V3.3 *** A0A1U8EPD5_CAPAN)	-	-	-
Solyc05g006390.1	2.32004	0.00626378	UP		CDP-diacylglycerol-glycerol-3-phosphate 3-phosphatidyltransferase (AHRD V3.3 *** Q8VYY6_ARATH)	-	-	-
Solyc05g007300.3	1.15646	0.0409711	UP	HVA22C	HVA22-like protein (AHRD V3.3 *** A0A1U8EJU9_CAPAN)	-	-	-
Solyc05g007510.4	1.20055	1.81e-05	UP	RDR1	RNA-directed RNA polymerase	-	-	-
Solyc05g007770.3	1.1491	3.25e-05	UP	NAP1	NAC domain TF	GO:0006355 [Name: regulation of transcription, DNA-templated]; GO:0031155 [Name: regulation of reproductive fruiting body development]; GO:0010150 [Name: leaf senescence]	GO:0005634 [Name: nucleus]	GO:0043565 [Name: sequence-specific DNA binding]
Solyc05g008120.4	1.48297	0.00743338	UP	ERDJ3B	DnaJ-like protein subfamily B member 6 (AHRD V3.3 *-* A0A2G3B5R9_CAPCH)	-	-	-
Solyc05g008360.1	1.31251	0.00743113	UP		Mediator of RNA polymerase II transcription subunit (AHRD V3.3 *** Q9ZU37_ARATH)	-	-	-
Solyc05g009253.1	1.97162	0.00997702	UP		Pentatricopeptide repeat protein (AHRD V3.3 *** A0A2U1MNU4_ARTAN)	-	-	-
Solyc05g009340.1	1.40726	0.000216549	UP		Unknown protein	-	-	-
Solyc05g009610.1	1.26239	0.00413843	UP	CXE6	Alpha/beta-Hydrolases sUPerfamily protein (AHRD V3.3 *** A0A2U1PVQ0_ARTAN)	-	-	-
Solyc05g009640.4	3.58082	0.000134508	UP	BHLH18	bHLH transcription factor 037	-	-	-
Solyc05g010270.1	1.12689	0.00244272	UP		hypothetical protein (AHRD V3.3 --* AT5G38790.1)	-	-	-
Solyc05g010550.1	5.6451	0.00315061	UP		Unknown protein	-	-	-
Solyc05g010555.1	2.04115	0.0440395	UP		Unknown protein	-	-	-
Solyc05g011820.3	1.15042	0.0160298	UP	POPA	Oligopeptidase B (AHRD V3.3 *-* A0A2I0WXQ7_9ASPA)	-	-	-
Solyc05g012180.3	1.16471	0.00221499	UP	MES11	Methyl esterase 11 (AHRD V3.3 *** A0A2U1LRP6_ARTAN)	-	-	GO:0080030 [Name: methyl indole-3-acetate esterase activity]; GO:0080032 [Name: methyl jasmonate esterase activity]
Solyc05g012890.1	1.01163	0.0118397	UP	R1B-23	Late blight resistance protein R1-A (AHRD V3.3 *-* A0A2G2VV43_CAPBA)	-	-	-
Solyc05g013260.4	1.54181	0.0132474	UP		Prf (AHRD V3.11 *-* tr|Q9LLD0|Q9LLD0_SOLLC)	-	-	-
Solyc05g013750.3	1.11104	2.24e-06	UP	MKP1	Protein-tyrosine-phosphatase MKP1 (AHRD V3.3 *** A0A2G3B907_CAPCH)	GO:0006470 [Name: protein dephosphorylation]	-	GO:0008138 [Name: protein tyrosine/serine/threonine phosphatase activity]
Solyc05g013970.4	1.2058	0.0149443	UP		RNA recognition motif domain (AHRD V3.3 *-* A0A200R4F7_9MAGN)	-	-	-
Solyc05g014000.5	1.03098	9.87e-05	UP		Pectate lyase (AHRD V3.11 *** tr|A0A2G3B8Z4|A0A2G3B8Z4_CAPCH)	-	-	-
Solyc05g014030.3	1.04525	4.96e-05	UP	UVR8	Regulator of chromosome condensation (RCC1) family protein (AHRD V3.3 *** Q9LU80_ARATH)	-	-	-
Solyc05g014160.4	1.20585	6.21e-06	UP	RGS1	Regulator of G-protein signaling 1 (AHRD V3.3 *** A0A1U8EL98_CAPAN)	-	-	-
Solyc05g014550.1	1.42542	0.00999391	UP		TRAM/LAG1/CLN8-like domain-containing protein (AHRD V3.3 *-* A0A2U1PG06_ARTAN)	-	-	-
Solyc05g014630.2	1.40929	0.0313216	UP		Unknown protein	-	-	-
Solyc05g015075.1	1.8922	0.0389324	UP		Unknown protein	-	-	-
Solyc05g015850.5	2.14881	1.13e-05	UP	WRKY75	WRKY DNA binding protein (AHRD V3.11 *** tr|Q9LEC7|Q9LEC7_SOLTU)	-	-	-
Solyc05g016690.3	1.9108	0.000651277	UP	NUDT2	Nudix hydrolase (AHRD V3.3 *** A0A2U1KQS6_ARTAN)	-	-	GO:0051287 [Name: NAD binding]; GO:0035529 [Name: NADH pyrophosphatase activity]; GO:0047631 [Name: ADP-ribose diphosphatase activity]
Solyc05g018180.3	1.15723	4.05e-07	UP	PATROL1	DUF810 domain-containing protein (AHRD V3.3 *** A0A1Q3D5J6_CEPFO)	-	-	-
Solyc05g021245.1	3.25677	0.0239172	UP		Unknown protein	-	-	-
Solyc05g021390.5	2.16888	0.0476934	UP	CYP716A44	Cytochrome P450 (AHRD V3.11 *** tr|A0A200R9G0|A0A200R9G0_9MAGN)	-	-	-
Solyc05g025680.3	2.04156	0.000263918	UP	RBOHE	Respiratory burst oxidase homolog (AHRD V3.3 *** Q84KK8_NICBE)	-	-	-
Solyc05g041540.4	1.44114	3.31e-05	UP	SCPL48	Carboxypeptidase (AHRD V3.3 *** A0A2G3BBI5_CAPCH)	-	-	-
Solyc05g041820.1	1.4027	0.0339668	UP		Unknown protein	-	-	-
Solyc05g047530.3	2.06865	0.0253711	UP		trans-cinnamate 4-monooxygenase	-	-	GO:0016705 [Name: oxidoreductase activity, acting on paired donors, with incorporation or reduction of molecular oxygen]; GO:0020037 [Name: heme binding]; GO:0004497 [Name: monooxygenase activity]; GO:0005506 [Name: iron ion binding]
Solyc05g050360.3	1.23764	0.00152145	UP	CNGC3	Cyclic nucleotide-gated ion channel 1 (AHRD V3.3 *** A0A2G2WSK7_CAPBA)	GO:0055085 [Name: transmembrane transport]; GO:0006811 [Name: ion transport]	GO:0016020 [Name: membrane]	GO:0005216 [Name: ion channel activity]
Solyc05g050810.4	1.35131	0.0267849	UP	DNAJ1	DnaJ protein (AHRD V3.3 *-* Q9ZSZ6_HEVBR)	-	-	-
Solyc05g051180.3	1.19569	0.0184161	UP	ERF.C.3	Ethylene-responsive transcription factor 1B (AHRD V3.3 *-* A0A2G2ZIK8_CAPAN)	-	-	-
Solyc05g051340.3	1.06153	0.00153641	UP		Pentatricopeptide repeat-containing protein (AHRD V3.3 *** A0A2I0WS88_9ASPA)	-	-	-
Solyc05g051530.5	1.60126	2.71e-07	UP	ABCG1	ABC transporter G family member 11 (AHRD V3.11 *** tr|A0A2G2WTG8|A0A2G2WTG8_CAPBA)	-	-	-
Solyc05g051583.1	1.498	0.00045472	UP		F-box family protein (AHRD V3.3 *** A0A2U1L823_ARTAN)	-	-	-
Solyc05g051660.1	1.53701	3.63e-06	UP	HL3	Alpha/beta-Hydrolases sUPerfamily protein (AHRD V3.3 *** A0A2U1KK17_ARTAN)	-	-	GO:0016787 [Name: hydrolase activity]
Solyc05g051860.4	1.14505	0.0189522	UP		hypothetical protein (DUF581) Chr4:18466621-18467325 FORWARD LENGTH 126 201606 (AHRD V3.11 *** AT4G39795.1)	-	-	-
Solyc05g052050.1	1.33832	0.000459361	UP	ERF1	DNA-binding protein Pti4	-	-	-
Solyc05g052370.3	1.43919	0.00148059	UP	LAC5	Laccase (AHRD V3.3 *** M1CL08_SOLTU)	-	-	-
Solyc05g052650.3	1.44011	0.00563893	UP		HXXXD-type acyl-transferase family protein (AHRD V3.11 *-* tr|V5PZN5|V5PZN5_9CARY)	-	-	-
Solyc05g052670.1	1.9295	9.55e-09	UP	DCR	HXXXD-type acyl-transferase family protein (AHRD V3.3 *** V5PZN5_9CARY)	-	-	-
Solyc05g052680.1	2.55209	1.65e-08	UP	DCR	HXXXD-type acyl-transferase family protein (AHRD V3.3 *** V5PZN5_9CARY)	-	-	-
Solyc05g052750.3	1.2372	0.00187554	UP		Alpha/beta hydrolase related protein (AHRD V3.3 *** Q8GZ10_ARATH)	-	-	-
Solyc05g053170.3	1.82767	0.0163747	UP	CHSB	Chalcone synthase (AHRD V3.3 *** A0A2G2ZJX1_CAPAN)	GO:0030639 [Name: polyketide biosynthetic process]	-	GO:0016747 [Name: transferase activity, transferring acyl groups other than amino-acyl groups]
Solyc05g053350.3	1.20433	0.0452211	UP		Desiccation-related protein PCC13-62 (AHRD V3.3 *** A0A2G3CHV3_CAPCH)	-	-	-
Solyc05g053570.4	1.04417	0.0233552	UP	PDR1	Pleiotropic drug resistance protein (AHRD V3.3 *** C8CA13_CUCSA)	-	-	-
Solyc05g053610.2	1.43819	2.72e-09	UP	PDR1	Pleiotropic drug resistance protein (AHRD V3.3 *** C8CA13_CUCSA)	-	-	-
Solyc05g053620.3	3.14978	1.21e-22	UP	PP2B12	F-box protein PP2-B11-like (AHRD V3.3 *** Q3Y625_TOBAC)	-	-	-
Solyc05g054080.3	1.03341	6.5e-05	UP	UPL5	E3 ubiquitin-protein ligase-like protein (AHRD V3.3 *** A0A1B1LUK2_VITPS)	GO:0045732 [Name: positive regulation of protein catabolic process]; GO:0000209 [Name: protein polyubiquitination]; GO:0043161 [Name: proteasome-mediated ubiquitin-dependent protein catabolic process]	-	GO:0005515 [Name: protein binding]; GO:0004842 [Name: ubiquitin-protein transferase activity]
Solyc05g054650.1	1.51102	0.000751352	UP	ZAT11	Zinc finger protein (AHRD V3.3 *** A0A200PZ96_9MAGN)	-	-	-
Solyc05g054750.3	1.23843	0.0221798	UP		Plant protein 1589 of Uncharacterized protein function (AHRD V3.3 *** A0A061FM19_THECC)	-	-	-
Solyc05g054930.3	1.0811	0.000368117	UP		CAP-gly domain linker (AHRD V3.3 *** Q9M2W0_ARATH)	-	-	-
Solyc05g055080.2	3.87984	1.1e-05	UP		Unknown protein	-	-	-
Solyc05g055460.1	3.71383	0.0120368	UP		Unknown protein	-	-	-
Solyc05g055870.3	1.3217	3.02e-09	UP		F-box domain	-	-	GO:0005515 [Name: protein binding]
Solyc05g055930.3	1.23406	0.0152037	UP	PDLP4	cysteine-rich repeat secretory protein 3-like (AHRD V3.11 *** tr|A0A2I4DKT2|A0A2I4DKT2_9ROSI)	-	-	-
Solyc05g056320.3	1.33909	8.45e-09	UP		Smr (Small MutS-related) domain protein (AHRD V3.3 *** A0A2K3NNB3_TRIPR)	-	-	-
Solyc05g056500.1	1.12014	0.000351174	UP	PUB26	RING-type E3 ubiquitin transferase (AHRD V3.3 *** A0A2G2VD56_CAPBA)	GO:0016567 [Name: protein ubiquitination]	-	GO:0061630 [Name: ubiquitin protein ligase activity]
Solyc06g007370.1	1.14695	0.0253848	UP			-	-	-
Solyc06g008720.4	1.11014	7.36e-06	UP	CWZF7	Zinc finger	-	-	-
Solyc06g009010.1	4.08924	0.0399545	UP	NFYB5	Nuclear transcription factor Y subunit B-1 (AHRD V3.3 *** A0A2G2WGM1_CAPBA)	GO:0006357 [Name: regulation of transcription from RNA polymerase II promoter]	GO:0016602 [Name: CCAAT-binding factor complex]; GO:0005634 [Name: nucleus]	GO:0000978 [Name: RNA polymerase II core promoter proximal region sequence-specific DNA binding]; GO:0001228 [Name: transcriptional activator activity, RNA polymerase II transcription regulatory region sequence-specific binding]; GO:0046982 [Name: protein heterodimerization activity]
Solyc06g009050.3	1.00164	0.0261965	UP	PHOS34	Adenine nucleotide alpha hydrolases-like sUPerfamily protein (AHRD V3.3 *** O82240_ARATH)	-	-	-
Solyc06g009260.3	1.06252	0.00164592	UP		Unknown protein	-	-	-
Solyc06g009270.3	1.2326	2.6e-06	UP	DGK7	Diacylglycerol kinase (AHRD V3.3 *** A0A2G3ATC8_CAPCH)	GO:0007205 [Name: protein kinase C-activating G-protein coupled receptor signaling pathway]	-	GO:0004143 [Name: diacylglycerol kinase activity]
Solyc06g010010.3	2.20211	0.00325658	UP	MLO3	MLO-like protein (AHRD V3.3 *** K4C428_SOLLC)	-	-	-
Solyc06g031710.3	1.6092	0.00211151	UP		WAT1-related protein (AHRD V3.3 *** K4C4J4_SOLLC)	-	-	-
Solyc06g035620.3	1.141	9.97e-05	UP	CIGR1	Transcription factor GRAS (AHRD V3.3 *** A0A200QMI2_9MAGN)	-	-	-
Solyc06g035700.1	6.08333	3.49e-05	UP	ERF025	Ethylene-responsive transcription factor (AHRD V3.3 *** A0A2G2WIL9_CAPBA)	GO:0006355 [Name: regulation of transcription, DNA-templated]	-	GO:0003677 [Name: DNA binding]; GO:0003700 [Name: transcription factor activity, sequence-specific DNA binding]
Solyc06g036170.1	1.09329	3.6e-05	UP	SCL8	gras9	GO:0006355 [Name: regulation of transcription, DNA-templated]	GO:0005634 [Name: nucleus]	GO:0003700 [Name: transcription factor activity, sequence-specific DNA binding]; GO:0043565 [Name: sequence-specific DNA binding]
Solyc06g036420.4	2.63304	0.010051	UP	SGT1	Protein SGT1-like protein (AHRD V3.11 *** tr|A0A2G3C6V0|A0A2G3C6V0_CAPCH)	-	-	-
Solyc06g042960.3	1.10098	0.0170778	UP		hypothetical protein (AHRD V3.3 *-* AT3G12590.2)	-	-	-
Solyc06g048430.4	2.03448	2.49e-05	UP		ATP synthase subunit delta'	-	-	-
Solyc06g048820.1	1.04212	0.00658512	UP	WUN1	Wound-induced protein 1 (AHRD V3.3 *** A0A2G3C5E3_CAPCH)	-	-	-
Solyc06g050140.1	1.13028	0.0386035	UP		Unknown protein	-	-	-
Solyc06g050220.5	2.05069	5.63e-14	UP		Alpha-soluble NSF attachment protein (AHRD V3.11 *-* tr|A0A2G2WJF0|A0A2G2WJF0_CAPBA)	-	-	-
Solyc06g050810.3	1.18209	0.00241038	UP		LURP-one-like protein (DUF567) (AHRD V3.3 *** A0A1I9LQL5_ARATH)	-	-	-
Solyc06g050830.2	1.04632	0.0209863	UP		Unknown protein	-	-	-
Solyc06g050870.3	4.40797	0.000324366	UP		Hypoxia-responsive family protein (AHRD V3.3 *** B6THW4_MAIZE)	-	-	-
Solyc06g051820.5	1.00506	0.00215183	UP	MYO1	Myosin heavy chain-like protein (AHRD V3.11 *** tr|A0A1P8BDH1|A0A1P8BDH1_ARATH)	-	-	-
Solyc06g053510.3	1.79628	0.0109764	UP	PMT1	putrescine N-methyltransferase	-	-	-
Solyc06g053710.3	1.86758	4.86e-08	UP	ETR2	ethylene receptor homolog (ETR4)	GO:0000160 [Name: phosphorelay signal transduction system]; GO:0009723 [Name: response to ethylene]	GO:0005783 [Name: endoplasmic reticulum]; GO:0005789 [Name: endoplasmic reticulum membrane]	GO:0005515 [Name: protein binding]; GO:0051740 [Name: ethylene binding]; GO:0038199 [Name: ethylene receptor activity]; GO:0000155 [Name: phosphorelay sensor kinase activity]
Solyc06g054030.2	1.24404	0.0074784	UP	LTPG21	Bifunctional inhibitor/lipid-transfer protein/seed storage 2S albumin sUPerfamily protein (AHRD V3.3 *** A0A2U1NA97_ARTAN)	-	-	-
Solyc06g054150.1	1.76098	1.78e-07	UP		Heat shock protein (AHRD V3.3 *** Q8VY73_ARATH)	-	-	-
Solyc06g054315.1	2.23939	0.000385367	UP		Mitogen-activated protein kinase kinase kinase 3 (AHRD V3.3 --* M3K3_ARATH)	-	-	-
Solyc06g054400.3	1.01312	0.000187765	UP		Eukaryotic translation initiation factor 5B (AHRD V3.3 *** A0A2G2WJG0_CAPBA)	-	-	-
Solyc06g054480.3	1.19931	0.00417942	UP	RBK2	Receptor-like cytosolic serine/threonine-protein kinase RBK2 (AHRD V3.3 *** A0A2G2ZA35_CAPAN)	-	-	-
Solyc06g059860.3	1.2179	0.000706995	UP		patatin-like phospholipase domain protein (AHRD V3.3 *** AT1G76980.1)	-	-	-
Solyc06g059990.5	1.68313	3.13e-09	UP	CPT6	Alkyl transferase (AHRD V3.11 *** tr|K7W9N9|K7W9N9_SOLLC)	-	-	-
Solyc06g060015.1	1.08121	0.0466632	UP	CYP71D55	Cytochrome 71D7 (AHRD V3.3 *** A0A2G3C788_CAPCH)	-	-	-
Solyc06g060140.5	1.09654	3.25e-05	UP	KIN7E	Kinesin domain-containing protein (AHRD V3.11 *** tr|A0A1Q3BVU2|A0A1Q3BVU2_CEPFO)	-	-	-
Solyc06g061210.5	3.04667	1.84e-10	UP	FT1	Fucosyltransferase 2 (AHRD V3.11 *** tr|A0A1P8B2Z4|A0A1P8B2Z4_ARATH)	-	-	-
Solyc06g061280.3	1.29476	6.31e-06	UP	CCR1	NAD(P)-binding Rossmann-fold sUPerfamily protein (AHRD V3.3 *** A0A2U1LGD5_ARTAN)	-	-	GO:0016616 [Name: oxidoreductase activity, acting on the CH-OH group of donors, NAD or NADP as acceptor]
Solyc06g062320.4	1.16628	0.0285411	UP	ZOG1	Flavin-containing monooxygenase (AHRD V3.11 *-* tr|A0A2G3C7H8|A0A2G3C7H8_CAPCH)	-	-	-
Solyc06g062920.3	1.71929	1.09e-05	UP	RIPK	auxin-regulated dual specificity cytosolic kinase	GO:0006468 [Name: protein phosphorylation]	-	GO:0005524 [Name: ATP binding]; GO:0004672 [Name: protein kinase activity]
Solyc06g063010.4	1.02369	0.000396881	UP	PHL	nuclear receptor coactivator (AHRD V3.3 *** AT1G72390.2)	-	-	-
Solyc06g063210.3	1.49479	4.75e-05	UP	GLR2.8	glutamate receptor-like 2.5	-	-	-
Solyc06g063300.4	1.18676	1.89e-07	UP		F-box/kelch-repeat protein (AHRD V3.3 *-* A0A2G2WKX9_CAPBA)	-	-	-
Solyc06g064900.3	1.50632	0.00268387	UP		Unknown protein	-	-	-
Solyc06g066540.1	1.0925	0.0357277	UP	DREB3	Ethylene-responsive transcription factor (AHRD V3.3 *-* A0A2G2XMU8_CAPBA)	GO:0006355 [Name: regulation of transcription, DNA-templated]	-	GO:0003677 [Name: DNA binding]; GO:0003700 [Name: transcription factor activity, sequence-specific DNA binding]
Solyc06g066710.1	1.18179	0.010737	UP		hypothetical protein (AHRD V3.3 --* AT2G25735.1)	-	-	-
Solyc06g068540.3	1.014	4.87e-06	UP		ATP-dependent DNA helicase (AHRD V3.3 *** Q9ZUI1_ARATH)	-	-	-
Solyc06g068940.5	3.24365	1.7e-18	UP	CAR4	Calcium-dependent lipid-binding (CaLB domain) family protein (AHRD V3.11 *** tr|A0A2U1LMA8|A0A2U1LMA8_ARTAN)	-	-	-
Solyc06g069130.4	1.22241	0.012865	UP	KIN14C	Kinesin-like protein (AHRD V3.3 *** A0A2G2WLN7_CAPBA)	-	-	-
Solyc06g069350.3	1.12801	7.2e-06	UP		Unknown protein	-	-	-
Solyc06g069565.2	1.81523	1.52e-06	UP		UPF0725 protein (AHRD V3.3 *** XP_004235347.1)	-	-	-
Solyc06g069740.1	1.78693	0.0463133	UP		Calcium-binding EF-hand family protein (AHRD V3.3 *** A0A2U1NCV0_ARTAN)	-	-	GO:0005509 [Name: calcium ion binding]
Solyc06g071620.3	1.85189	0.000362395	UP	BRR2A	Helicase (AHRD V3.3 *** A0A200PRA7_9MAGN)	-	-	-
Solyc06g071930.1	1.15813	0.0463133	UP		Unknown protein	-	-	-
Solyc06g072230.1	2.20103	3.23e-06	UP	KTI5	Proteinase inhibitor I3 (AHRD V3.3 *** A0A200QJU5_9MAGN)	-	-	GO:0004866 [Name: endopeptidase inhibitor activity]
Solyc06g072680.4	1.52427	0.0274319	UP	HVA22	HVA22-like protein (AHRD V3.3 *** A0A2G2ZD02_CAPAN)	-	-	-
Solyc06g072980.4	1.08231	9.29e-07	UP	ATG13A	Autophagy-related protein 13 (AHRD V3.3 *** A0A200PMJ6_9MAGN)	-	-	-
Solyc06g073320.3	1.1894	8.79e-09	UP	VTC2	GDP-L-galactose phosphorylase 1 (AHRD V3.3 *** A0A1U8HAC0_CAPAN)	GO:0006006 [Name: glucose metabolic process]	GO:0005737 [Name: cytoplasm]	GO:0080048 [Name: GDP-D-glucose phosphorylase activity]
Solyc06g073587.1	4.41888	3.12e-08	UP		Cysteine proteinase inhibitor (AHRD V3.3 *-* A0A2G2ZD82_CAPAN)	-	-	-
Solyc06g073720.3	1.00052	6.02e-06	UP	EIN3	EIL1	-	-	-
Solyc06g073830.1	1.65592	6.86e-06	UP		Calcium-binding protein CML38 (AHRD V3.3 *** A0A2G3BAP9_CAPCH)	-	-	-
Solyc06g074140.1	1.98586	0.00524655	UP	PUB24	RING-type E3 ubiquitin transferase (AHRD V3.3 *** A0A2G3CBE3_CAPCH)	GO:0016567 [Name: protein ubiquitination]	-	GO:0061630 [Name: ubiquitin protein ligase activity]
Solyc06g074220.3	1.17303	1.02e-06	UP	OTU6	OTU domain-containing protein (AHRD V3.3 *** A0A1Q3D2E3_CEPFO)	GO:0016579 [Name: protein deubiquitination]	-	GO:0005515 [Name: protein binding]; GO:0061578 [Name: Lys63-specific deubiquitinase activity]; GO:0004843 [Name: thiol-dependent ubiquitin-specific protease activity]
Solyc06g074420.1	1.73591	7.94e-08	UP	CYP94C1	Cytochrome P450 (AHRD V3.3 *** A0A200Q6A4_9MAGN)	-	-	-
Solyc06g074810.3	1.01157	5.48e-05	UP		Smg8/Smg9 (AHRD V3.3 *** A0A200R5I2_9MAGN)	GO:0000184 [Name: nuclear-transcribed mRNA catabolic process, nonsense-mediated decay]	-	-
Solyc06g075040.1	1.2571	0.0215192	UP		Unknown protein	-	-	-
Solyc06g075050.2	1.04481	0.00369076	UP	NEC3	Alpha carbonic anhydrase 7 (AHRD V3.3 *** A0A2G2ZDJ3_CAPAN)	-	-	GO:0004089 [Name: carbonate dehydratase activity]; GO:0008270 [Name: zinc ion binding]
Solyc06g075530.1	1.17518	0.014614	UP		Unknown protein	-	-	-
Solyc06g075605.1	2.65913	0.0478499	UP		Unknown protein	-	-	-
Solyc06g075775.1	1.92734	0.0179007	UP	ZAT11	Zinc finger protein ZAT12 (AHRD V3.3 *** A0A2G3CB25_CAPCH)	-	-	-
Solyc06g076160.4	1.59847	4.47e-08	UP	CYP71A9	Cytochrome P450 (AHRD V3.3 *** A0A200RCX6_9MAGN)	-	-	-
Solyc06g076230.1	1.74274	0.0458554	UP		Unknown protein	-	-	-
Solyc06g076280.3	1.51036	4.51e-11	UP	SCL14	Transcription factor GRAS (AHRD V3.3 *** A0A2U1MZS4_ARTAN)	-	-	-
Solyc06g082420.4	3.52187	0.039157	UP	PNC1	Peroxidase (AHRD V3.3 *** K4CAA1_SOLLC)	-	-	-
Solyc06g082440.1	1.22685	5.63e-06	UP	CIPK11	Non-specific serine/threonine protein kinase (AHRD V3.3 *** G4XMX3_SOLLC)	-	-	-
Solyc06g082910.3	1.08214	4.99e-08	UP	FH1	Formin-like protein (AHRD V3.3 *** A0A2G3CBV0_CAPCH)	GO:0030036 [Name: actin cytoskeleton organization]; GO:0045010 [Name: actin nucleation]	-	GO:0051015 [Name: actin filament binding]
Solyc06g083200.3	1.036	0.00222927	UP		Pentatricopeptide repeat (AHRD V3.3 *** A0A200Q3F8_9MAGN)	-	-	-
Solyc06g083420.3	1.06319	2.5e-05	UP	EAF1A	Helicase/SANT-associated DNA-binding protein (AHRD V3.3 *** A0A2K3NM86_TRIPR)	-	-	-
Solyc06g084120.4	1.18501	0.00725988	UP	TIFY4A	Jasmonate ZIM domain protein k.1 (AHRD V3.3 *** I3WTA8_NICAT)	-	-	-
Solyc06g084170.3	1.61625	0.0430203	UP		Unknown protein	-	-	-
Solyc06g084370.1	1.18394	0.00213597	UP		Unknown protein	-	-	-
Solyc06g084770.2	1.5537	3.27e-06	UP		cytochrome P450 CYP72A219 (AHRD V3.3 --* XP_004244272.1)	-	-	-
Solyc06g150133.1	2.95745	0.0170143	UP		Cysteine proteinase inhibitor (AHRD V3.3 *-* A0A2G2ZD82_CAPAN)	-	-	-
Solyc07g005030.4	1.0631	3.81e-06	UP	DCL4	Dicer-like 4	-	-	-
Solyc07g005150.3	3.039	0.000541298	UP	RLP6	receptor-like protein 12 (AHRD V3.3 *** A0A1S3ZS92_TOBAC)	-	-	-
Solyc07g005380.5	2.18063	0.000207443	UP	NBS	Bet v I domain (AHRD V3.11 *** tr|A0A200PXK2|A0A200PXK2_9MAGN)	-	-	-
Solyc07g005480.3	1.02835	0.00018015	UP	FH13	Formin-like protein (AHRD V3.3 *-* A0A2G3BXE8_CAPCH)	-	-	-
Solyc07g005500.2	1.62093	0.00115484	UP	FH13	Formin-like protein (AHRD V3.3 *-* A0A2G3BXE8_CAPCH)	-	-	-
Solyc07g005760.3	1.13411	3.47e-08	UP	HST	hydroxycinnamoyl CoA quinate transferase	-	-	GO:0016747 [Name: transferase activity, transferring acyl groups other than amino-acyl groups]
Solyc07g005970.3	1.46292	6.43e-10	UP	ATG11	Autophagy-related protein 11 (AHRD V3.3 *** A0A200QHW8_9MAGN)	GO:0030242 [Name: pexophagy]; GO:0034727 [Name: piecemeal microautophagy of nucleus]; GO:0061709 [Name: reticulophagy]; GO:0000045 [Name: autophagosome assembly]; GO:0000422 [Name: mitophagy]; GO:0001934 [Name: positive regulation of protein phosphorylation]	GO:0019898 [Name: extrinsic component of membrane]; GO:0034045 [Name: pre-autophagosomal structure membrane]; GO:1990316 [Name: ATG1/ULK1 kinase complex]	GO:0019901 [Name: protein kinase binding]; GO:0060090 [Name: binding, bridging]
Solyc07g006130.3	1.26267	1.13e-06	UP	ERF1-3	Eukaryotic peptide chain release factor subunit 1 (AHRD V3.3 *** A0A1U8F7R5_CAPAN)	-	-	-
Solyc07g006140.4	1.00853	9.21e-07	UP	CYP72A225	Cytochrome (AHRD V3.3 *** A0A1U8FG41_CAPAN)	-	-	-
Solyc07g006370.1	1.17943	3.93e-06	UP	CCX1	cation/calcium exchanger 1 (AHRD V3.3 *** A0A2I4FP28_9ROSI)	GO:0006812 [Name: cation transport]; GO:0055085 [Name: transmembrane transport]	GO:0016020 [Name: membrane]	GO:0008324 [Name: cation transmembrane transporter activity]
Solyc07g006800.1	1.03113	3.82e-05	UP	ZOX1	Glycosyltransferase (AHRD V3.3 *** A0A0A1WDL3_NICAT)	-	-	GO:0008194 [Name: UDP-glycosyltransferase activity]
Solyc07g007130.1	1.28019	3.61e-08	UP		NHL domain protein (AHRD V3.3 *** A0A1P8BDM5_ARATH)	-	-	-
Solyc07g007320.4	1.03095	0.015249	UP	RITF1	PLATZ transcription factor family protein (AHRD V3.11 *** tr|Q1G3Q4|Q1G3Q4_ARATH)	-	-	-
Solyc07g007850.2	1.199	0.0412578	UP		SPOC domain / Transcription elongation factor S-II protein (AHRD V3.3 *-* F4ISL5_ARATH)	-	-	-
Solyc07g008090.4	1.27794	0.00128189	UP		Transducin family protein / WD-40 repeat family protein (AHRD V3.3 *-* A0A1I9LQ09_ARATH)	-	-	-
Solyc07g008205.1	1.16451	0.0379736	UP	EPFL6	EPIDERMAL PATTERNING FACTOR-like protein 8 (AHRD V3.3 *** A0A2I4H6E6_9ROSI)	-	-	-
Solyc07g008240.3	1.07481	0.00986369	UP	HB1	Non-symbiotic hemoglobin like (AHRD V3.3 *** A0A2R6R1Q2_ACTCH)	-	-	GO:0019825 [Name: oxygen binding]; GO:0020037 [Name: heme binding]
Solyc07g008250.3	2.08506	3e-13	UP	EBF2	F-box protein (AHRD V3.3 *** S4T6I7_CAPAN)	GO:0031146 [Name: SCF-dependent proteasomal ubiquitin-dependent protein catabolic process]	GO:0019005 [Name: SCF ubiquitin ligase complex]	GO:0005515 [Name: protein binding]
Solyc07g008280.5	2.02623	2.16e-06	UP		cytochrome P450 family protein Chr3:5337734-5338219 FORWARD LENGTH 135 201606 (AHRD V3.11 -** AT3G15760.1)	-	-	-
Solyc07g008620.1	2.02881	4.8e-11	UP	EIX1	EIX receptor 1	GO:0050832 [Name: defense response to fungus]	GO:0005886 [Name: plasma membrane]	GO:0005515 [Name: protein binding]
Solyc07g009090.5	1.72886	0.0151407	UP	PDF1.4	defensin-like protein 19 (AHRD V3.11 *** tr|A0A1S4AH79|A0A1S4AH79_TOBAC)	-	-	-
Solyc07g009290.3	1.6656	0.0394478	UP		defensin-like protein 1 (AHRD V3.3 *** A0A1U7W6X0_NICSY)	-	-	-
Solyc07g018230.2	1.39767	2.73e-07	UP	YIP4A	Protein YIPF (AHRD V3.3 *** A0A2G3BKA5_CAPCH)	-	-	-
Solyc07g018340.3	1.22242	0.000636425	UP	MSH7	DNA mismatch repair protein MutS (AHRD V3.3 *-* A0A200PNX5_9MAGN)	-	-	-
Solyc07g018390.3	2.30232	0.0357137	UP		Unknown protein	-	-	-
Solyc07g021650.3	1.23019	2.76e-05	UP		Unknown protein	-	-	-
Solyc07g021750.1	1.23511	5.85e-08	UP	CDA1	Cytidine deaminase 1 (AHRD V3.3 *** A0A2G3CQ34_CAPCH)	GO:0009972 [Name: cytidine deamination]	GO:0005829 [Name: cytosol]	GO:0008270 [Name: zinc ion binding]; GO:0004126 [Name: cytidine deaminase activity]
Solyc07g032150.3	1.32754	0.00593449	UP		Unknown protein	-	-	-
Solyc07g039340.4	1.11293	3.82e-06	UP	ALE2	Receptor-like serine/threonine-protein kinase ALE2 (AHRD V3.3 *** A0A2G3BYY1_CAPCH)	-	-	-
Solyc07g040661.1	1.0535	0.00545298	UP		ARM repeat sUPerfamily protein (AHRD V3.3 *-* AT3G06530.2)	-	-	-
Solyc07g040880.4	2.02101	7.13e-06	UP	CXE20	Alpha/beta hydrolase fold-3 (AHRD V3.3 *** A0A200PPP0_9MAGN)	-	-	-
Solyc07g040980.3	1.14042	2.39e-06	UP		Plant/F27B13-30 protein (AHRD V3.3 *** A0A072V820_MEDTR)	-	-	-
Solyc07g041500.3	2.43434	1.51e-11	UP	CYP72A14	Cytochrome P450 (AHRD V3.3 *** A0A200QD39_9MAGN)	-	-	GO:0016705 [Name: oxidoreductase activity, acting on paired donors, with incorporation or reduction of molecular oxygen]; GO:0004497 [Name: monooxygenase activity]; GO:0020037 [Name: heme binding]; GO:0005506 [Name: iron ion binding]
Solyc07g042550.3	1.35778	1.4e-12	UP		sucrose synthase	GO:0005985 [Name: sucrose metabolic process]	-	GO:0016157 [Name: sucrose synthase activity]
Solyc07g043250.1	1.29715	0.00297831	UP	VQ22	VQ motif-containing protein 22 (AHRD V3.3 *** A0A2G2Z0Y6_CAPAN)	-	-	-
Solyc07g043310.3	1.41166	4e-13	UP	GABA-TP1	Gamma aminobutyrate transaminase isoform 1	GO:0009448 [Name: gamma-aminobutyric acid metabolic process]; GO:0009102 [Name: biotin biosynthetic process]	GO:0005739 [Name: mitochondrion]	GO:0030170 [Name: pyridoxal phosphate binding]; GO:0034387 [Name: 4-aminobutyrate:pyruvate transaminase activity]; GO:0003867 [Name: 4-aminobutyrate transaminase activity]; GO:0004015 [Name: adenosylmethionine-8-amino-7-oxononanoate transaminase activity]
Solyc07g043610.3	1.11247	2.72e-05	UP	ARF6	Auxin response factor (AHRD V3.3 *-* A0A2G2WCT5_CAPBA)	-	-	-
Solyc07g043620.3	1.67697	1.86e-07	UP	ARF6	Auxin Response Factor 6B	-	-	-
Solyc07g044980.3	1.26719	9.78e-08	UP	NPR1	NIM1-like protein 2	GO:2000031 [Name: regulation of salicylic acid mediated signaling pathway]; GO:2000022 [Name: regulation of jasmonic acid mediated signaling pathway]; GO:0050832 [Name: defense response to fungus]; GO:0042742 [Name: defense response to bacterium]; GO:0009862 [Name: systemic acquired resistance, salicylic acid mediated signaling pathway]	GO:0005634 [Name: nucleus]	GO:0005515 [Name: protein binding]
Solyc07g044990.3	1.286	2.46e-05	UP		TRAM	GO:0055088 [Name: lipid homeostasis]	GO:0016020 [Name: membrane]; GO:0005783 [Name: endoplasmic reticulum]	-
Solyc07g045000.5	1.19791	0.00725656	UP	MPH1	Homeodomain-like protein (AHRD V3.11 *-* tr|A0A2U1N2T8|A0A2U1N2T8_ARTAN)	-	-	-
Solyc07g045160.3	1.14153	1.88e-05	UP	PFK7	ATP-dependent 6-phosphofructokinase (AHRD V3.3 *** A0A2G2WC06_CAPBA)	-	-	-
Solyc07g048070.3	1.43397	9.2e-06	UP		Cytochrome b561 and DOMON domain-containing protein (AHRD V3.3 *** A0A2G2WDB3_CAPBA)	-	-	-
Solyc07g049150.2	1.57473	9.84e-06	UP		Dicer-like 3 (AHRD V3.3 *-* B3SRQ0_PHYPA)	-	-	-
Solyc07g052070.3	3.45678	0.000988201	UP		Cytochrome (AHRD V3.3 *** A0A2G3C1F9_CAPCH)	-	-	-
Solyc07g052120.5	1.26261	0.0375193	UP		Sesquiterpene synthase (AHRD V3.11 *** tr|A0A2G3AYX6|A0A2G3AYX6_CAPCH)	-	-	-
Solyc07g052220.2	1.50655	0.000105983	UP	GRP-1	glycine-rich cell wall structural protein 1-like (AHRD V3.11 *-* XP_019070286.1)	-	-	-
Solyc07g052260.3	2.43309	0.0139558	UP		Unknown protein	-	-	-
Solyc07g053010.3	1.19774	0.00121725	UP	RPP13L4	Disease resistance protein (AHRD V3.3 *** A0A200QY03_9MAGN)	-	-	-
Solyc07g053130.4	1.37278	0.000184793	UP		G-type lectin S-receptor-like serine/threonine-protein kinase (AHRD V3.3 *** A0A2G2Z3R4_CAPAN)	-	-	-
Solyc07g053180.3	1.19388	6.87e-06	UP		Outer arm dynein light chain 1 protein (AHRD V3.3 *** A0A2U1P980_ARTAN)	-	GO:0005737 [Name: cytoplasm]	GO:0019901 [Name: protein kinase binding]
Solyc07g053380.2	1.37326	0.0306062	UP		Pentatricopeptide repeat (AHRD V3.3 *** A0A200PYA7_9MAGN)	GO:0009451 [Name: RNA modification]	-	GO:0005515 [Name: protein binding]; GO:0003723 [Name: RNA binding]
Solyc07g054750.1	3.87942	1.84e-07	UP		Wound-responsive family protein (AHRD V3.3 *-* A0A2U1LJB1_ARTAN)	-	-	-
Solyc07g054760.1	1.2209	0.0105671	UP		Wound-responsive family protein (AHRD V3.3 *** A0A2K3L288_TRIPR)	-	-	-
Solyc07g054770.1	3.10046	0.000574902	UP		Wound-responsive family protein (AHRD V3.3 *** A0A2K3L288_TRIPR)	-	-	-
Solyc07g054780.1	1.34718	0.00448856	UP		Wound induced protein (AHRD V3.3 *** Q04129_SOLLC)	-	-	-
Solyc07g054790.1	3.42826	0.000447248	UP		Wound-responsive family protein (AHRD V3.3 *** A0A2K3L288_TRIPR)	-	-	-
Solyc07g054840.4	3.13545	5.5e-09	UP	MYB102	R2R3MYB transcription factor 41	-	-	-
Solyc07g055415.2	4.66164	0.0485062	UP		Lectin-domain receptor-like kinase (AHRD V3.11 *-* tr|G4XXY5|G4XXY5_NICAT)	-	-	-
Solyc07g055560.4	3.78509	2.71e-21	UP		Cytochrome (AHRD V3.3 *** A0A2G3C1F9_CAPCH)	-	-	-
Solyc07g055630.5	1.14525	0.00578412	UP	SD25	Lectin-domain receptor-like kinase (AHRD V3.11 *-* tr|G4XXY5|G4XXY5_NICAT)	-	-	-
Solyc07g055660.2	1.20274	9.07e-07	UP		glycine-rich protein (AHRD V3.3 *-* AT3G06780.1)	-	-	-
Solyc07g055760.3	1.71901	0.00149786	UP		Unknown protein	-	-	-
Solyc07g056260.4	1.02564	2.14e-06	UP	CALS7	Callose synthase 3 (AHRD V3.3 *** A0A1U8HKF3_CAPAN)	-	-	-
Solyc07g056430.3	1.42832	0.0200787	UP		Glutathione S-transferase (AHRD V3.3 *** Q9FQE8_SOYBN)	-	-	-
Solyc07g061805.1	1.116	0.00701984	UP		Unknown protein	-	-	-
Solyc07g061890.1	1.79515	0.000144842	UP		Unknown protein	-	-	-
Solyc07g062790.1	1.19409	0.00432032	UP	ATHB-52	Homeobox-leucine zipper protein HOX6 (AHRD V3.3 *** A0A2G3BCD2_CAPCH)	-	-	-
Solyc07g062890.5	1.48736	6.9e-08	UP		Protein yippee-like (AHRD V3.11 *** tr|A0A1U8EEB0|A0A1U8EEB0_CAPAN)	-	-	-
Solyc07g063700.2	4.25889	0.00608657	UP		G-type lectin S-receptor-like serine/threonine-protein kinase (AHRD V3.3 *** A0A2G3C305_CAPCH)	-	-	-
Solyc07g063720.1	2.46456	0.00706602	UP		G-type lectin S-receptor-like serine/threonine-protein kinase (AHRD V3.3 *** A0A2G3C305_CAPCH)	-	-	-
Solyc07g063730.3	1.42761	0.00289311	UP		G-type lectin S-receptor-like serine/threonine-protein kinase (AHRD V3.3 *** A0A2G3C305_CAPCH)	-	-	-
Solyc07g063940.2	1.55971	7.2e-09	UP	CIGR1	SCARECROW	GO:0006355 [Name: regulation of transcription, DNA-templated]	GO:0005634 [Name: nucleus]	GO:0043565 [Name: sequence-specific DNA binding]; GO:0003700 [Name: transcription factor activity, sequence-specific DNA binding]
Solyc07g064010.3	1.3035	0.00309676	UP	FH5	Formin-like protein (AHRD V3.3 *-* A0A2G2WFE4_CAPBA)	-	-	-
Solyc07g064020.5	1.15036	0.00417942	UP	HSP21.7	21.7 kDa class VI heat shock protein (AHRD V3.11 *** tr|A0A2G2WFJ0|A0A2G2WFJ0_CAPBA)	-	-	-
Solyc07g064060.3	1.1686	6.86e-07	UP	ATG18F	WD-40 repeat containing protein (AHRD V3.3 *** A0A0K0XR28_TOBAC)	-	-	-
Solyc07g064600.3	1.21993	0.00379946	UP	RIDA	Endoribonuclease L-PSP family protein (AHRD V3.3 *-* A0A1I9LS34_ARATH)	GO:1901565 [Name: organonitrogen compound catabolic process]	GO:0005829 [Name: cytosol]	GO:0019239 [Name: deaminase activity]
Solyc07g064650.3	1.04364	0.0010162	UP		Senescence regulator S40 (AHRD V3.3 *** A0A200PYV8_9MAGN)	-	-	-
Solyc07g064750.1	2.22711	0.00605993	UP	THRRS	Threonine-tRNA ligase mitochondrial-like (AHRD V3.3 *** A0A2K3NPS7_TRIPR)	-	-	-
Solyc07g065160.4	1.31637	0.016618	UP		Pirin-like protein (AHRD V3.3 *** A0A2G3C2M5_CAPCH)	-	-	-
Solyc07g065910.1	1.41102	0.00650673	UP		Late embryogenesis abundant (LEA) hydroxyproline-rich glycoprotein family (AHRD V3.3 *** Q56Y59_ARATH)	-	-	-
Solyc07g065960.1	1.51057	5.27e-05	UP	ATJ11	Chaperone protein DnaJ (AHRD V3.3 *** A0A2G3C2H4_CAPCH)	-	-	-
Solyc07g065970.1	1.73378	1.28e-06	UP	ATJ11	Chaperone protein DnaJ (AHRD V3.3 *** A0A2G3C2H4_CAPCH)	-	-	-
Solyc07g066330.3	1.56138	1.07e-16	UP	NAC021	NAC domain-containing protein (AHRD V3.3 *** A0A2G2WGF8_CAPBA)	GO:0006355 [Name: regulation of transcription, DNA-templated]	-	GO:0003677 [Name: DNA binding]
Solyc07g066550.5	1.41626	0.000480037	UP		Leucine-rich repeat receptor-like protein kinase (AHRD V3.11 *-* tr|C0LGH4|C0LGH4_ARATH)	-	-	-
Solyc07g150104.1	1.22375	1.26e-05	UP	BCP	early nodulin-like protein 1 (AHRD V3.3 *** A0A2I4F529_9ROSI)	-	-	-
Solyc07g150110.1	1.7971	0.0154994	UP		Unknown protein	-	-	-
Solyc07g150149.1	2.47371	7.2e-06	UP		Cytochrome (AHRD V3.3 *-* A0A2G3C1H3_CAPCH)	-	-	-
Solyc08g005120.3	2.46578	6.38e-08	UP	CCR1	NAD(P)-binding Rossmann-fold sUPerfamily protein (AHRD V3.3 *-* A0A2U1LGD5_ARTAN)	-	-	-
Solyc08g005470.4	1.2445	3.1e-07	UP	CDKF-4	Serine/threonine-protein kinase MAK (AHRD V3.3 *** A0A2G2XLD7_CAPBA)	-	-	-
Solyc08g005480.3	1.55104	2.7e-06	UP		Unknown protein	-	-	-
Solyc08g006903.1	1.51865	0.0323057	UP		Unknown protein	-	-	-
Solyc08g007090.3	3.61359	0.00570671	UP	EXLB1	Expansin-like B1 (AHRD V3.3 *-* A0A2G2W3G6_CAPBA)	-	-	-
Solyc08g007230.3	1.51919	0.000178961	UP	ERF1A	Ethylene-responsive transcription factor 2 (AHRD V3.3 *** A0A2G3DC56_CAPCH)	-	-	-
Solyc08g007400.4	1.16397	0.00579741	UP	ATG8F	autophagy-related protein 8f isoform X2 (AHRD V3.3 *-* XP_010324593.1)	-	-	-
Solyc08g007540.3	1.2516	5.33e-06	UP	ACR8	ACT domain-containing protein (AHRD V3.3 *** A0A1Q3BQZ1_CEPFO)	-	-	-
Solyc08g007640.1	1.1704	0.000298193	UP		resistance complex protein I2C-4	-	-	-
Solyc08g007805.1	1.17901	0.045175	UP		NADH dehydrogenase [ubiquinone] 1 alpha subcomplex subunit 8-B (AHRD V3.3 *** A0A1U8G8P8_CAPAN)	-	-	-
Solyc08g007830.1	3.91762	0.0418504	UP	DREB1F	Dehydration-responsive element-binding protein 1E (AHRD V3.3 *** A0A1U8FGE9_CAPAN)	GO:0006355 [Name: regulation of transcription, DNA-templated]	-	GO:0003677 [Name: DNA binding]; GO:0003700 [Name: transcription factor activity, sequence-specific DNA binding]
Solyc08g008370.3	1.19297	4.13e-08	UP	NRP-B	DCD (Development and Cell Death) domain protein (AHRD V3.3 *-* A0A2U1P2J5_ARTAN)	GO:0034976 [Name: response to endoplasmic reticulum stress]	-	-
Solyc08g013950.1	1.22385	0.00149889	UP		Unknown protein	-	-	-
Solyc08g014090.1	3.81945	1.5e-11	UP		Unknown protein	-	-	-
Solyc08g014110.1	4.91628	8.12e-08	UP		Unknown protein	-	-	-
Solyc08g015717.1	1.95099	3.27e-06	UP		F-box/LRR-repeat protein 25-like (AHRD V3.3 *-* XP_010324721.1)	-	-	-
Solyc08g016060.1	1.20588	0.0141286	UP	SPK1	Guanine nucleotide exchange factor SPIKE 1 (AHRD V3.3 *-* A0A2G3AMT8_CAPAN)	-	-	-
Solyc08g016210.3	1.37641	0.00347121	UP	RLP1	LOW QUALITY PROTEIN: LRR receptor-like serine/threonine-protein kinase GSO1 (AHRD V3.3 *** A0A1U8F7A0_CAPAN)	-	-	GO:0005515 [Name: protein binding]
Solyc08g016310.3	1.00739	0.0106283	UP	RLP1	LOW QUALITY PROTEIN: LRR receptor-like serine/threonine-protein kinase GSO1 (AHRD V3.3 *** A0A1U8F7A0_CAPAN)	-	-	-
Solyc08g023490.5	1.0982	0.0265139	UP		Pentatricopeptide repeat (AHRD V3.11 *** tr|A0A200RE21|A0A200RE21_9MAGN)	-	-	-
Solyc08g023510.3	2.19731	3.8e-11	UP		Unknown protein	-	-	-
Solyc08g023570.2	1.38858	0.000260989	UP		WD40 repeat (AHRD V3.3 *-* A0A200Q1N2_9MAGN)	-	-	-
Solyc08g023580.4	1.63954	0.00131731	UP		WD repeat-containing protein 48-like (AHRD V3.3 *-* A0A2I4FK32_9ROSI)	-	-	-
Solyc08g023590.4	1.11974	0.0355388	UP		WD40 repeat (AHRD V3.3 *** A0A200QX55_9MAGN)	-	-	-
Solyc08g028970.3	1.2799	0.0154673	UP		Vacuolar iron transporter-like protein 3 (AHRD V3.3 *-* A0A2G3AWL9_CAPCH)	-	-	-
Solyc08g029000.3	2.03846	2.61e-12	UP	LOX1.5	Lipoxygenase (AHRD V3.3 *** K4CJW3_SOLLC)	GO:0034440 [Name: lipid oxidation]	-	GO:0046872 [Name: metal ion binding]; GO:0005515 [Name: protein binding]; GO:0016702 [Name: oxidoreductase activity, acting on single donors with incorporation of molecular oxygen, incorporation of two atoms of oxygen]
Solyc08g036625.2	2.6021	0.023757	UP	TIFY5A	Jasmonate ZIM domain protein f (AHRD V3.11 *** tr|I3WTA4|I3WTA4_NICAT)	-	-	-
Solyc08g060840.1	1.75176	2.65e-07	UP	FAR1	Protein FAR-RED IMPAIRED RESPONSE 1 (AHRD V3.3 *** A0A2G2X5B3_CAPBA)	GO:0006355 [Name: regulation of transcription, DNA-templated]	-	GO:0008270 [Name: zinc ion binding]
Solyc08g061380.1	1.45008	0.00153725	UP		F-box protein (AHRD V3.3 *-* XP_025886678.1)	-	-	-
Solyc08g061890.4	1.61066	0.0190699	UP		DWNN domain	-	-	-
Solyc08g062370.4	1.1624	0.00094962	UP	T6ODM	2-oxoglutarate (2OG) and Fe(II)-dependent oxygenase sUPerfamily protein (AHRD V3.11 *** tr|F4I629|F4I629_ARATH)	-	-	-
Solyc08g062970.1	1.37508	0.0122802	UP	GRXC6	Glutaredoxin (AHRD V3.3 *** A0A118JSL8_CYNCS)	-	-	-
Solyc08g066010.2	1.28022	0.00301784	UP	CABIN1	Tetratricopeptide repeat (TPR)-like sUPerfamily protein (AHRD V3.3 *** A0A2U1QEQ4_ARTAN)	-	-	-
Solyc08g066350.2	1.92621	2.31e-05	UP	PHP2	Histidine-containing phosphotransfer protein 4 (AHRD V3.3 *** A0A2G2YI23_CAPAN)	GO:0009736 [Name: cytokinin-activated signaling pathway]; GO:0000160 [Name: phosphorelay signal transduction system]; GO:0016310 [Name: phosphorylation]	GO:0005737 [Name: cytoplasm]; GO:0005634 [Name: nucleus]	GO:0009927 [Name: histidine phosphotransfer kinase activity]; GO:0043424 [Name: protein histidine kinase binding]
Solyc08g066760.4	1.91535	0.00219454	UP		Ankyrin repeat (AHRD V3.3 *** A0A200QDM7_9MAGN)	-	-	-
Solyc08g066770.3	1.21973	7.86e-05	UP	NPR4	Ankyrin repeat (AHRD V3.3 *** A0A200QDM7_9MAGN)	GO:0035304 [Name: regulation of protein dephosphorylation]	GO:0005886 [Name: plasma membrane]	GO:0008157 [Name: protein phosphatase 1 binding]; GO:0019888 [Name: protein phosphatase regulator activity]
Solyc08g067280.1	1.06153	0.00601987	UP		Unknown protein	-	-	-
Solyc08g067610.3	1.82653	8.08e-15	UP	PDR1	Pleiotropic drug resistance protein (AHRD V3.3 *** C8CA13_CUCSA)	-	-	-
Solyc08g067620.2	1.65426	1.5e-10	UP	PDR1	Pleiotropic drug resistance protein (AHRD V3.3 *** C8CA13_CUCSA)	-	-	-
Solyc08g067630.3	1.13114	0.00166025	UP		histone deacetylase-like protein (AHRD V3.3 *** AT2G25625.2)	-	-	-
Solyc08g067690.2	1.09176	0.0170778	UP		Unknown protein	-	-	-
Solyc08g067700.1	3.70889	9.2e-07	UP		Photosystem II protein D2 (AHRD V3.3 *-* A0A2K3LJN2_TRIPR)	-	-	-
Solyc08g067870.2	1.19496	0.0280789	UP	TIC236	embryo defective 2410 (AHRD V3.3 *** AT2G25660.4)	-	-	-
Solyc08g068330.4	1.34329	8.34e-10	UP	ASP3	Aspartate aminotransferase (AHRD V3.11 *** tr|A0A1U8DSJ1|A0A1U8DSJ1_CAPAN)	-	-	-
Solyc08g068850.3	1.2398	0.00811979	UP		proton pump-interactor 1-like (AHRD V3.3 *-* A0A2I4H3B3_9ROSI)	-	-	-
Solyc08g074520.2	1.72152	0.0110573	UP	BTAF1	TATA-binding protein-associated factor BTAF1 (AHRD V3.3 *** A0A2G2XMM1_CAPBA)	-	-	-
Solyc08g075670.2	1.1424	0.0417399	UP	FH14	Formin-like protein (AHRD V3.3 *-* A0A2U1Q250_ARTAN)	-	-	-
Solyc08g075890.3	1.11148	3.55e-06	UP	CDKF-4	Serine/threonine-protein kinase MAK (AHRD V3.3 *-* A0A2G2XMD0_CAPBA)	GO:0035556 [Name: intracellular signal transduction]; GO:0006468 [Name: protein phosphorylation]	GO:0005737 [Name: cytoplasm]; GO:0005634 [Name: nucleus]	GO:0004674 [Name: protein serine/threonine kinase activity]; GO:0005524 [Name: ATP binding]
Solyc08g076700.1	1.76869	2.14e-06	UP	MYB53	R2R3MYB transcription factor 107	-	-	-
Solyc08g076710.3	1.44124	0.000106538	UP	MYB102	R2R3MYB transcription factor 39	-	-	-
Solyc08g077420.3	1.06545	1.06e-06	UP	UPF1	Regulator of nonsense transcripts 1-like protein (AHRD V3.3 *** A0A2G3AF80_CAPAN)	GO:0000184 [Name: nuclear-transcribed mRNA catabolic process, nonsense-mediated decay]	GO:0005737 [Name: cytoplasm]	GO:0003724 [Name: RNA helicase activity]; GO:0008270 [Name: zinc ion binding]; GO:0016787 [Name: hydrolase activity]; GO:0003723 [Name: RNA binding]; GO:0003677 [Name: DNA binding]; GO:0005524 [Name: ATP binding]
Solyc08g077440.3	1.04512	2.08e-06	UP		Lon protease homolog (AHRD V3.3 *** A0A2U1LET6_ARTAN)	GO:0006625 [Name: protein targeting to peroxisome]; GO:0016485 [Name: protein processing]; GO:0006515 [Name: misfolded or incompletely synthesized protein catabolic process]; GO:0030163 [Name: protein catabolic process]	GO:0005782 [Name: peroxisomal matrix]	GO:0004176 [Name: ATP-dependent peptidase activity]; GO:0005524 [Name: ATP binding]; GO:0004252 [Name: serine-type endopeptidase activity]; GO:0016887 [Name: ATPase activity]
Solyc08g077740.1	2.20456	0.039155	UP	RLP35	I-7 (AHRD V3.3 *** A0A0K0VHK2_SOLPN)	-	-	GO:0005515 [Name: protein binding]
Solyc08g077900.3	1.42008	9.18e-05	UP	EXLB1	Expansin-like B1 (AHRD V3.3 *** A0A1U8GH71_CAPAN)	-	GO:0005576 [Name: extracellular region]	-
Solyc08g078040.4	1.41934	2.65e-07	UP	MO2	FAD/NAD(P)-binding oxidoreductase family protein (AHRD V3.3 *** A0A2U1Q205_ARTAN)	-	-	-
Solyc08g078170.1	1.11625	0.0247178	UP	ERF1A	Ethylene-responsive transcription factor 2 (AHRD V3.3 *** A0A2G3DC56_CAPCH)	GO:0006355 [Name: regulation of transcription, DNA-templated]; GO:0009873 [Name: ethylene-activated signaling pathway]	-	GO:0003700 [Name: transcription factor activity, sequence-specific DNA binding]; GO:0003677 [Name: DNA binding]
Solyc08g078180.1	1.46351	0.0154047	UP	ERF1A	Ethylene Response Factor A.1	GO:0006355 [Name: regulation of transcription, DNA-templated]; GO:0009873 [Name: ethylene-activated signaling pathway]	-	GO:0003700 [Name: transcription factor activity, sequence-specific DNA binding]; GO:0003677 [Name: DNA binding]
Solyc08g078190.3	1.60239	5.71e-05	UP	ERF5	Ethylene-responsive transcription factor 5 (AHRD V3.11 *** tr|A0A2G2XL45|A0A2G2XL45_CAPBA)	-	-	-
Solyc08g078510.3	2.57555	5e-16	UP		GRAM domain family protein (AHRD V3.3 *-* A0A2U1NIK8_ARTAN)	-	-	-
Solyc08g078670.2	1.6841	1.29e-11	UP		Eukaryotic aspartyl protease family protein (AHRD V3.3 *** A0A061G3B8_THECC)	-	-	-
Solyc08g079420.3	1.61376	1.89e-12	UP	CYP76BK1	Cytochrome P450 (AHRD V3.3 *** A0A200QB17_9MAGN)	-	-	GO:0016705 [Name: oxidoreductase activity, acting on paired donors, with incorporation or reduction of molecular oxygen]; GO:0004497 [Name: monooxygenase activity]; GO:0005506 [Name: iron ion binding]; GO:0020037 [Name: heme binding]
Solyc08g079700.3	1.06159	0.00385468	UP	SAP7	Zinc finger A20 and AN1 domain stress-associated protein (AHRD V3.3 *** A0A2K3LX56_TRIPR)	-	-	-
Solyc08g080090.3	1.00717	0.000198058	UP	SGR1	green flesh	-	-	-
Solyc08g080540.3	1.61568	1.58e-07	UP	HSFB2A	Heat stress transcription factor B-2b (AHRD V3.3 *** A0A2G3DB98_CAPCH)	GO:0006357 [Name: regulation of transcription from RNA polymerase II promoter]	GO:0005634 [Name: nucleus]	GO:0003700 [Name: transcription factor activity, sequence-specific DNA binding]; GO:0000978 [Name: RNA polymerase II core promoter proximal region sequence-specific DNA binding]
Solyc08g081030.1	1.48231	5.49e-16	UP	PYRP2	Haloacid dehalogenase-like hydrolase (HAD) sUPerfamily protein (AHRD V3.3 *** A0A2U1PHB2_ARTAN)	-	-	-
Solyc08g081230.1	1.61488	1.15e-14	UP		BTB/POZ domain-containing protein (AHRD V3.3 *** A0A2G2XJN4_CAPBA)	GO:0051260 [Name: protein homooligomerization]	-	GO:0005515 [Name: protein binding]
Solyc08g081700.1	1.23276	0.0303795	UP		late embryogenesis abundant protein At1g64065-like (AHRD V3.3 *** A0A2I4FBP0_9ROSI)	-	-	-
Solyc08g081760.3	1.62004	1.35e-10	UP		protein kinase family protein (AHRD V3.3 *-* AT4G12020.4)	-	-	-
Solyc08g081765.1	1.59675	1.85e-05	UP		Unknown protein	-	-	-
Solyc08g083050.1	1.09152	0.00204645	UP		Erythronate-4-phosphate dehydrogenase family protein (AHRD V3.3 -** AT1G19400.3)	-	-	-
Solyc08g150146.2	1.88606	0.00265438	UP		Pentatricopeptide repeat-containing protein	-	-	-
Solyc09g005000.1	1.38031	3.33e-06	UP	LECRK42	Lectin receptor-like kinase (AHRD V3.3 *** G0Y6Q9_GOSHI)	GO:0006468 [Name: protein phosphorylation]	GO:0005886 [Name: plasma membrane]	GO:0030246 [Name: carbohydrate binding]; GO:0005524 [Name: ATP binding]; GO:0004672 [Name: protein kinase activity]
Solyc09g005570.3	1.74251	0.00291535	UP		hypothetical protein (AHRD V3.3 *-* AT5G58630.1)	-	-	-
Solyc09g005730.4	1.69491	0.00884118	UP		Plant protein 1589 of Uncharacterized protein function (AHRD V3.3 *** A0A061EZD3_THECC)	-	-	-
Solyc09g005830.1	1.25334	0.000872332	UP	EXO70H1	ACI49	GO:0006887 [Name: exocytosis]	GO:0000145 [Name: exocyst]	GO:0005546 [Name: phosphatidylinositol-4,5-bisphosphate binding]
Solyc09g007080.3	1.12058	9.97e-05	UP	PP2C38	Protein phosphatase 2C family protein (AHRD V3.3 *** A0A2U1Q2B2_ARTAN)	GO:0006470 [Name: protein dephosphorylation]	-	GO:0004722 [Name: protein serine/threonine phosphatase activity]; GO:0043169 [Name: cation binding]
Solyc09g007310.3	1.01773	5.24e-06	UP	UPL4	E3 ubiquitin-protein ligase UPL4 (AHRD V3.3 *** A0A2G2YQF0_CAPAN)	GO:0000209 [Name: protein polyubiquitination]; GO:0043161 [Name: proteasome-mediated ubiquitin-dependent protein catabolic process]	-	GO:0061630 [Name: ubiquitin protein ligase activity]
Solyc09g007530.3	1.32039	1.61e-08	UP	MBR2	RING/U-box sUPerfamily protein (AHRD V3.3 *** A0A1P8AZH1_ARATH)	-	-	GO:0061630 [Name: ubiquitin protein ligase activity]
Solyc09g007860.4	2.47367	3.51e-18	UP	SYT3	Calcium-dependent lipid-binding (CaLB domain) family protein (AHRD V3.3 *** A0A1P8BD17_ARATH)	-	-	-
Solyc09g007970.3	1.01824	0.0360086	UP	SAUR50	Small auxin UP-regulated RNA68	-	-	-
Solyc09g008350.3	1.18706	3.47e-07	UP	ACR10	ACT domain-containing protein (AHRD V3.3 *** A0A1Q3AQY2_CEPFO)	-	-	-
Solyc09g008750.1	1.67677	8.46e-06	UP		VQ motif-containing protein 29 (AHRD V3.3 *** A0A2G2VXX9_CAPBA)	-	-	-
Solyc09g008760.1	1.4178	0.00443777	UP		VQ motif-containing protein 29 (AHRD V3.3 *** A0A2G3BIN0_CAPCH)	-	-	-
Solyc09g008770.3	2.10826	0.000308202	UP	ECP63	Late embryogenesis abundant protein (AHRD V3.3 *** A0A200R5C6_9MAGN)	-	-	-
Solyc09g008830.4	1.51629	0.000238021	UP		Sequence-specific DNA binding transcription factor (AHRD V3.11 *** tr|A0A2U1LFW8|A0A2U1LFW8_ARTAN)	-	-	-
Solyc09g009105.1	4.52228	0.0379736	UP	GA20OX1	2-oxoglutarate (2OG) and Fe(II)-dependent oxygenase sUPerfamily protein (AHRD V3.3 *** A0A1P8B5N0_ARATH)	-	-	-
Solyc09g009590.1	1.50324	0.000534606	UP	SAP4	Zinc finger A20 and AN1 domain stress-associated protein (AHRD V3.3 *** A0A2K3KXY3_TRIPR)	-	-	GO:0008270 [Name: zinc ion binding]; GO:0003677 [Name: DNA binding]
Solyc09g011510.2	2.91997	2.44e-16	UP		Glutathione S-transferase-like protein (AHRD V3.3 *** A8DUB0_SOLLC)	-	-	-
Solyc09g011520.3	1.19817	0.00152376	UP		Glutathione S-transferase-like protein (AHRD V3.3 *** A8DUB0_SOLLC)	-	-	-
Solyc09g011550.4	2.44825	2.2e-10	UP	PRP1	Glutathione S-transferase (AHRD V3.11 *** tr|C0LF68|C0LF68_CAPAN)	-	-	-
Solyc09g011665.1	2.14051	0.0169943	UP	COPT2	Copper transporter (AHRD V3.3 *** A0A2K3K414_TRIPR)	-	-	-
Solyc09g011980.1	1.3087	0.0109139	UP	LECRK41	Lectin receptor kinase (AHRD V3.3 *-* B8XSM8_WHEAT)	-	-	-
Solyc09g014210.3	1.42012	0.00159748	UP		Pentatricopeptide repeat-containing protein (AHRD V3.3 *** A0A1U8F8I5_CAPAN)	-	-	-
Solyc09g014580.3	2.16936	0.000405407	UP		MLP-like protein 43 (AHRD V3.3 *** A0A2U1L1Z2_ARTAN)	GO:0006952 [Name: defense response]	-	-
Solyc09g014790.5	1.1215	2.3e-06	UP	TOL6	ENTH/VHS	-	-	-
Solyc09g015110.2	5.89232	0.000280673	UP	HDG8	Homeobox-leucine zipper protein ROC8 (AHRD V3.3 *-* A0A2I0VTB8_9ASPA)	-	-	-
Solyc09g015490.3	1.06404	0.000176177	UP	PPC4	Phosphoenolpyruvate carboxylase (AHRD V3.3 *-* Q6Q2Z9_SOYBN)	-	-	-
Solyc09g055570.3	1.01255	4.21e-05	UP		GPCR kinase (AHRD V3.3 *** A0A2P5AIX2_TREOI)	-	-	-
Solyc09g056270.3	1.11869	0.0145649	UP		casein kinase II subunit alpha (AHRD V3.3 --* XP_010317169.1)	-	-	-
Solyc09g057960.1	1.76853	2.62e-05	UP	CRRSP55	Cysteine-rich receptor-like protein kinase (AHRD V3.3 *-* A0A2K3KZ48_TRIPR)	-	-	-
Solyc09g059125.1	2.39193	0.0022413	UP		protein ENHANCED DISEASE RESISTANCE 2-like isoform X1 (AHRD V3.3 --* XP_022740908.1)	-	-	-
Solyc09g059260.4	1.18486	0.0152907	UP		Unknown protein	-	-	-
Solyc09g059280.3	1.28995	0.000445618	UP		Histone H3 (AHRD V3.3 *-* A0A1U8FF14_CAPAN)	-	-	-
Solyc09g063090.4	1.11675	6.75e-07	UP		methyl-coenzyme M reductase II subunit gamma%2C putative (DUF3741) (AHRD V3.3 *-* AT5G43880.4)	-	-	-
Solyc09g064420.4	1.06933	0.000102112	UP		hypothetical protein (AHRD V3.3 *-* AT4G28690.2)	-	-	-
Solyc09g064780.3	1.64059	2.83e-09	UP	MED33A	mediator of RNA polymerase II transcription subunit 33A-like (AHRD V3.3 *** A0A2I4F330_9ROSI)	GO:2000762 [Name: regulation of phenylpropanoid metabolic process]	GO:0016592 [Name: mediator complex]	-
Solyc09g065940.4	1.20774	4.79e-06	UP		U6 snRNA-associated Sm-like protein LSm4 (AHRD V3.3 *-* A0A328E599_9ASTE)	-	-	-
Solyc09g066410.3	4.65558	0.0173542	UP	PHT1-4	Phosphate transporter (AHRD V3.3 *** Q9AYT3_TOBAC)	-	-	-
Solyc09g074350.1	3.36549	4.83e-05	UP		phosphopantothenoylcysteine decarboxylase subunit VHS3 (AHRD V3.3 -** XP_020426366.1)	-	-	-
Solyc09g074730.3	1.34985	6.14e-06	UP	LD	Homeobox protein LUMINIDEPENDENS (AHRD V3.3 *** A0A2G3CTU2_CAPCH)	-	-	-
Solyc09g074840.4	1.05078	0.0034644	UP		kinetochore protein (AHRD V3.3 *-* AT1G02960.5)	-	-	-
Solyc09g075540.1	1.30607	0.0288119	UP	COBL7	COBRA-like protein 8 (AHRD V3.3 *** A0A2G3BWC4_CAPCH)	-	-	-
Solyc09g075700.1	1.29441	0.0189081	UP	HIDM	Alpha/beta-Hydrolases sUPerfamily protein (AHRD V3.3 *** A0A2U1KC75_ARTAN)	-	-	-
Solyc09g075860.3	1.06513	4.54e-05	UP	LOX1.5	Lipoxygenase (AHRD V3.3 *** K4CVG3_SOLLC)	-	-	-
Solyc09g075890.3	1.01413	0.00584266	UP		Haloacid dehalogenase-like hydrolase (HAD) sUPerfamily protein (AHRD V3.3 *** A0A2U1N6A2_ARTAN)	-	-	-
Solyc09g082250.3	3.33827	8.61e-13	UP		N-acetyltransferase (AHRD V3.3 *** A0A2N9Z4V7_PAEPO)	-	-	-
Solyc09g082290.3	1.80014	4.12e-05	UP	LTPG21	Bifunctional inhibitor/lipid-transfer protein/seed storage 2S albumin sUPerfamily protein (AHRD V3.3 *-* A0A2U1NA97_ARTAN)	-	-	-
Solyc09g082300.3	1.64537	0.000645422	UP	LTPG16	Bifunctional inhibitor/lipid-transfer protein/seed storage 2S albumin sUPerfamily protein (AHRD V3.3 *-* A0A2U1Q1B8_ARTAN)	-	-	-
Solyc09g082870.3	1.47509	0.00101623	UP	ACA13	Calcium-transporting ATPase (AHRD V3.3 *** A0A2G2W115_CAPBA)	-	-	-
Solyc09g082890.3	2.00672	1.07e-07	UP	ACA13	Calcium-transporting ATPase (AHRD V3.11 *** tr|A0A2G2W173|A0A2G2W173_CAPBA)	-	-	-
Solyc09g082950.2	1.11011	9.07e-06	UP		Calcium-dependent lipid-binding (CaLB domain) family protein (AHRD V3.3 *-* B4FGP1_MAIZE)	-	-	-
Solyc09g083435.1	1.18507	0.0104946	UP	PIIF	Proteinase inhibitor 1 PPI3A2 (AHRD V3.3 *** Q4FE23_SOLTU)	-	-	-
Solyc09g084450.3	1.28525	0.033196	UP		Protease inhibitor I (AHRD V3.3 *** Q07459_SOLTU)	GO:0009611 [Name: response to wounding]	-	GO:0004867 [Name: serine-type endopeptidase inhibitor activity]
Solyc09g089540.5	2.55529	0.0006736	UP		Proteinase inhibitor (AHRD V3.11 *** tr|Q93X99|Q93X99_IPOBA)	-	-	-
Solyc09g089580.4	1.13599	7.57e-06	UP	ACO3	2-oxoglutarate (2OG) and Fe(II)-dependent oxygenase sUPerfamily protein (AHRD V3.3 *** A0A2U1QA13_ARTAN)	-	-	-
Solyc09g089620.1	1.08389	1.37e-05	UP	AHL20	AT-hook motif nuclear-localized protein (AHRD V3.3 *** A0A2G3BF72_CAPCH)	-	GO:0005634 [Name: nucleus]	GO:0003680 [Name: AT DNA binding]; GO:0003700 [Name: transcription factor activity, sequence-specific DNA binding]
Solyc09g089740.3	1.33574	0.00763329	UP	ACO3	2-oxoglutarate (2OG) and Fe(II)-dependent oxygenase sUPerfamily protein (AHRD V3.3 *** A0A2U1NTU8_ARTAN)	-	-	-
Solyc09g089930.3	2.54398	1.65e-08	UP	ERF.C.3	ethylene responsive factor E.2	-	-	-
Solyc09g090385.1	1.59933	0.00677459	UP		glycine-rich cell wall structural protein (AHRD V3.3 *-* XP_019071134.1)	-	-	-
Solyc09g090685.1	2.78393	0.00804665	UP		Unknown protein	-	-	-
Solyc09g091130.5	1.54115	0.0139679	UP		Glutathione S-transferase (AHRD V3.11 *** tr|A0A200PVL1|A0A200PVL1_9MAGN)	-	-	-
Solyc09g091150.2	1.02471	0.00105605	UP		F-box domain	-	-	-
Solyc09g091670.3	6.73713	1.22e-64	UP	PDR1	Pleiotropic drug resistance protein (AHRD V3.3 *** C8CA13_CUCSA)	-	-	-
Solyc09g091860.4	1.2948	1.87e-06	UP	HESO1	Poly(A) RNA polymerase GLD2 (AHRD V3.3 *-* A0A2I0VGJ9_9ASPA)	-	-	-
Solyc09g091990.4	1.09191	8.73e-05	UP	LECRKS2	Receptor like protein kinase S.2 (AHRD V3.11 *** tr|A0A2G3CRM0|A0A2G3CRM0_CAPCH)	-	-	-
Solyc09g092050.4	1.10214	0.0167615	UP	PCMP-H64	Pentatricopeptide repeat-containing protein (AHRD V3.3 *** A0A2G2W2D7_CAPBA)	-	-	-
Solyc09g097950.3	1.76088	7.78e-05	UP		NAD(P)-linked oxidoreductase	-	-	-
Solyc09g098180.4	1.01819	7.76e-06	UP		Pirin-like protein (AHRD V3.3 *** A0A2G3CR97_CAPCH)	-	-	-
Solyc09g098190.3	1.09013	0.000264077	UP	SPPL3	Signal peptide peptidase-like 5 (AHRD V3.3 *-* A0A2G2ZT65_CAPAN)	-	-	-
Solyc09g098370.5	1.0173	0.000240508	UP		Fanconi-associated nuclease (AHRD V3.11 *** tr|A0A328DUX8|A0A328DUX8_9ASTE)	-	-	-
Solyc09g098510.4	1.07547	0.00137393	UP		extensin-2-like (AHRD V3.11 *-* tr|A0A1U8G7P3|A0A1U8G7P3_CAPAN)	-	-	-
Solyc10g005850.4	1.08851	5.82e-05	UP		WW domain-containing protein (AHRD V3.3 *-* A0A1Q3AV91_CEPFO)	-	-	-
Solyc10g005860.3	2.15775	0.00310071	UP		WW domain-containing protein (AHRD V3.3 --* A0A2K3NUJ7_TRIPR)	-	-	-
Solyc10g006250.3	1.20025	0.01349	UP		SWAP (SUPpressor-of-White-APricot)/surp domain-containing protein (AHRD V3.3 *-* Q94BN8_ARATH)	-	-	-
Solyc10g006260.3	1.10477	2.82e-06	UP		SWAP (SUPpressor-of-White-APricot)/surp domain-containing protein (AHRD V3.3 *-* A0A2U1QC92_ARTAN)	-	-	-
Solyc10g006710.4	1.28898	9.84e-05	UP		G-type lectin S-receptor-like serine/threonine-protein kinase (AHRD V3.3 *** A0A2G2VQY2_CAPBA)	-	-	-
Solyc10g006720.4	2.53584	0.000489303	UP		G-type lectin S-receptor-like serine/threonine-protein kinase (AHRD V3.3 *** A0A2G3C305_CAPCH)	-	-	-
Solyc10g007580.1	4.83781	9.7e-05	UP	VQ10	VQ-like protein (AHRD V3.3 *-* A0A2U1QMP6_ARTAN)	-	-	-
Solyc10g007680.5	1.15612	0.000149833	UP	CAB8	Regulator of chromosome condensation (AHRD V3.11 *** tr|A0A200Q2M9|A0A200Q2M9_9MAGN)	-	-	-
Solyc10g007890.5	1.58901	1.89e-10	UP		Cytochrome P450 (AHRD V3.11 *** tr|A0A2U1MAN7|A0A2U1MAN7_ARTAN)	-	-	-
Solyc10g008270.3	1.10689	0.0273293	UP	BHLH162	bHLH transcription factor 094	GO:0006357 [Name: regulation of transcription from RNA polymerase II promoter]	GO:0090575 [Name: RNA polymerase II transcription factor complex]	GO:0046983 [Name: protein dimerization activity]; GO:0000977 [Name: RNA polymerase II regulatory region sequence-specific DNA binding]; GO:0000981 [Name: RNA polymerase II transcription factor activity, sequence-specific DNA binding]
Solyc10g012080.4	1.81228	1.64e-17	UP		PLAC8 family protein (AHRD V3.3 *** A0A2U1MEC7_ARTAN)	-	-	-
Solyc10g017490.3	1.62306	0.00147959	UP	ILK1	MAP kinase kinase kinase 74	-	-	-
Solyc10g024365.1	1.16198	0.00330559	UP		Unknown protein	-	-	-
Solyc10g044880.1	1.80244	0.000590217	UP		transmembrane protein (AHRD V3.3 *** AT5G19875.1)	-	-	-
Solyc10g050460.1	1.17889	0.0293924	UP		Unknown protein	-	-	-
Solyc10g050690.2	2.03299	0.0282067	UP		CUPredoxin (AHRD V3.3 *** A0A2U1P8C5_ARTAN)	-	-	GO:0009055 [Name: electron carrier activity]
Solyc10g050980.1	5.56868	0.0198772	UP		Unknown protein	-	-	-
Solyc10g054010.1	1.07159	0.00325427	UP	BZIP44	BZIP transcription factor (AHRD V3.3 *** Q8GTZ1_CAPCH)	-	-	-
Solyc10g055390.2	1.30203	0.000147656	UP	NFD4	Major facilitator sUPerfamily protein (AHRD V3.3 *** Q9SW40_ARATH)	-	GO:0016020 [Name: membrane]	-
Solyc10g055450.2	1.12323	6.23e-06	UP	UPL3	E3 ubiquitin-protein ligase UPL3 (AHRD V3.3 *** A0A2G3ATT0_CAPCH)	GO:0000209 [Name: protein polyubiquitination]; GO:0043161 [Name: proteasome-mediated ubiquitin-dependent protein catabolic process]	-	GO:0061630 [Name: ubiquitin protein ligase activity]; GO:0005515 [Name: protein binding]
Solyc10g055820.3	1.37663	1.84e-07	UP	CHTB3	Chitinase (AHRD V3.3 *** B9VRK7_CAPAN)	-	-	-
Solyc10g074730.3	1.28795	0.0034908	UP		Late embryogenesis abundant protein	-	-	-
Solyc10g076190.2	6.04871	1.14e-05	UP	PNC1	Peroxidase (AHRD V3.3 *** K4D1W1_SOLLC)	-	-	-
Solyc10g076240.3	1.0915	0.00893741	UP	PNC1	Peroxidase (AHRD V3.3 *** K4D1W6_SOLLC)	-	-	-
Solyc10g076260.2	1.2417	0.0252578	UP	RAPTOR1	Regulatory-associated protein of TOR 1 (AHRD V3.3 *** A0A2G3BLG9_CAPCH)	-	-	-
Solyc10g076510.2	1.84234	1.16e-05	UP	PDC1	Pyruvate decarboxylase (AHRD V3.3 *** Q8H9C6_SOLTU)	-	-	GO:0000287 [Name: magnesium ion binding]; GO:0016831 [Name: carboxy-lyase activity]; GO:0030976 [Name: thiamine pyrophosphate binding]
Solyc10g076780.1	2.64421	4.33e-10	UP		Alpha 1	-	-	-
Solyc10g078360.3	2.79792	0.049573	UP	CLKR27	NAD(P)-binding Rossmann-fold sUPerfamily protein (AHRD V3.3 *** Q94AL3_ARATH)	-	-	-
Solyc10g078770.2	2.674	0.047394	UP	LE25	11 kDa late embryogenesis abundant protein (AHRD V3.3 *-* A0A2G3BHR7_CAPCH)	GO:0009793 [Name: embryo development ending in seed dormancy]	-	-
Solyc10g079150.3	1.69995	0.0464989	UP	NFYA1	Nuclear transcription factor Y subunit A-7 (AHRD V3.3 *** A0A2G3BHM5_CAPCH)	-	-	-
Solyc10g079380.2	9.09161	6.58e-15	UP	HSFB3	Heat stress transcription factor B-3 (AHRD V3.3 *-* A0A2G2VW77_CAPBA)	GO:0006357 [Name: regulation of transcription from RNA polymerase II promoter]	GO:0005634 [Name: nucleus]	GO:0000978 [Name: RNA polymerase II core promoter proximal region sequence-specific DNA binding]; GO:0003700 [Name: transcription factor activity, sequence-specific DNA binding]
Solyc10g079690.2	2.90868	0.0116384	UP		Unknown protein	-	-	-
Solyc10g079930.1	1.22445	1.95e-05	UP	ZOX1	Glycosyltransferase (AHRD V3.3 *** A0A0A1WDH9_NICAT)	-	-	-
Solyc10g079940.1	2.81538	0.0131238	UP	ZOG1	Glycosyltransferase (AHRD V3.3 *-* A0A0A1WDH9_NICAT)	-	-	-
Solyc10g080670.2	1.41425	0.000207463	UP		Transmembrane protein	-	-	-
Solyc10g080770.3	1.15156	1.21e-08	UP	TGA21	NPR1-interactor protein 1	-	-	-
Solyc10g081880.3	1.07097	0.00999461	UP		Pentatricopeptide repeat (AHRD V3.3 *** A0A200PNG9_9MAGN)	-	-	-
Solyc10g081970.3	2.20492	1.31e-06	UP	NHL3	Late embryogenesis abundant (LEA) hydroxyproline-rich glycoprotein family (AHRD V3.11 *** tr|A0A2U1KP17|A0A2U1KP17_ARTAN)	-	-	-
Solyc10g081980.2	2.16354	4.48e-06	UP	NHL3	Late embryogenesis abundant (LEA) hydroxyproline-rich glycoprotein family (AHRD V3.3 *** A0A2U1KP17_ARTAN)	GO:0098542 [Name: defense response to other organism]	-	-
Solyc10g082020.2	1.6118	0.000381566	UP	LOG7	Cytokinin riboside 5'-monophosphate phosphoribohydrolase (AHRD V3.3 *** A0A2G2YN81_CAPAN)	GO:0009691 [Name: cytokinin biosynthetic process]	GO:0005829 [Name: cytosol]; GO:0005634 [Name: nucleus]	GO:0016799 [Name: hydrolase activity, hydrolyzing N-glycosyl compounds]
Solyc10g083370.1	1.35551	0.0159605	UP		Unknown protein	-	-	-
Solyc10g083380.2	1.43089	0.000580165	UP		Basic-leucine zipper (BZIP) transcription factor family protein (AHRD V3.3 *-* Q8L5Y2_ARATH)	-	-	-
Solyc10g083400.1	1.09835	0.00916503	UP	CYP94C1	Cytochrome P450 (AHRD V3.3 *** A0A200Q6A4_9MAGN)	-	-	GO:0016705 [Name: oxidoreductase activity, acting on paired donors, with incorporation or reduction of molecular oxygen]; GO:0020037 [Name: heme binding]; GO:0005506 [Name: iron ion binding]; GO:0004497 [Name: monooxygenase activity]
Solyc10g083610.2	1.09566	2.56e-06	UP	CTR1	ethylene-inducible CTR1-like protein kinase	GO:0006468 [Name: protein phosphorylation]	-	GO:0004672 [Name: protein kinase activity]; GO:0005524 [Name: ATP binding]
Solyc10g083710.2	1.06977	0.000150323	UP	KDTA	3-deoxy-D-manno-octulosonic-acid transferase (AHRD V3.3 *** A0A200R573_9MAGN)	-	-	-
Solyc10g083890.2	1.12308	0.00217138	UP	ACA7	Alpha carbonic anhydrase 7 (AHRD V3.3 *** A0A2G2YMM8_CAPAN)	-	-	GO:0004089 [Name: carbonate dehydratase activity]; GO:0008270 [Name: zinc ion binding]
Solyc10g084020.1	2.13145	3.24e-07	UP	SAUR32	SAUR-like auxin-responsive protein family (AHRD V3.3 *** A0A2U1NT85_ARTAN)	GO:0009733 [Name: response to auxin]	-	-
Solyc10g084030.3	4.31003	0.0184325	UP	SAUR32	SAUR-like auxin-responsive protein family (AHRD V3.11 *** tr|A0A2U1NT85|A0A2U1NT85_ARTAN)	-	-	-
Solyc10g084060.2	1.92754	0.000244325	UP		cysteine-rich/transmembrane domain A-like protein (AHRD V3.3 -** AT2G32210.1)	-	-	-
Solyc10g084080.3	2.28169	0.00170962	UP		Pentatricopeptide repeat (AHRD V3.3 *** A0A200R5Q2_9MAGN)	-	-	-
Solyc10g084100.2	1.79362	0.000149063	UP	LOG2	RING/U-box sUPerfamily protein (AHRD V3.3 *** A0A2U1PM96_ARTAN)	GO:0016567 [Name: protein ubiquitination]	-	GO:0061630 [Name: ubiquitin protein ligase activity]
Solyc10g084410.2	1.72089	0.0360934	UP	PP2C38	Protein phosphatase 2C family protein (AHRD V3.3 *** A0A2U1Q2B2_ARTAN)	-	-	-
Solyc10g084930.2	1.00409	0.00196384	UP	ATG1C	Serine/threonine-protein kinase (AHRD V3.3 *** A0A0K0XQY3_TOBAC)	GO:0018105 [Name: peptidyl-serine phosphorylation]; GO:0006914 [Name: autophagy]	GO:0005737 [Name: cytoplasm]	GO:0005524 [Name: ATP binding]; GO:0004674 [Name: protein serine/threonine kinase activity]
Solyc10g084960.2	2.73697	1.09e-09	UP		Glutathione S-transferase (AHRD V3.3 *** C0LF68_CAPAN)	GO:0006749 [Name: glutathione metabolic process]	GO:0005737 [Name: cytoplasm]	GO:0004364 [Name: glutathione transferase activity]
Solyc10g086680.1	2.53073	0.0279689	UP	HSP18.1	18.2 kDa class I heat shock protein (AHRD V3.3 *** A0A2G2YKD7_CAPAN)	GO:0009651 [Name: response to salt stress]; GO:0006457 [Name: protein folding]; GO:0042542 [Name: response to hydrogen peroxide]; GO:0051259 [Name: protein oligomerization]; GO:0009408 [Name: response to heat]	-	GO:0051082 [Name: unfolded protein binding]; GO:0043621 [Name: protein self-association]
Solyc10g086690.3	2.59835	4.46e-05	UP	IPCS1	Phosphatidylinositol:ceramide inositolphosphotransferase (AHRD V3.3 *-* A0A2G3BFT1_CAPCH)	-	-	-
Solyc10g150151.1	2.60271	0.0370685	UP	ubi	Unknown protein	-	-	-
Solyc10g162790.1	2.60766	0.000404394	UP		RuvB-like helicase (AHRD V3.11 *** tr|A0A2G2ZKL8|A0A2G2ZKL8_CAPAN)	-	-	-
Solyc11g005480.2	1.24624	0.000956115	UP	CBP	Citrate binding protein (AHRD V3.3 *** Q8H9C1_SOLTU)	-	-	-
Solyc11g005840.2	1.15296	0.00744093	UP		Aminotransferase (AHRD V3.3 *** A0A200PUW3_9MAGN)	-	-	-
Solyc11g005920.3	1.07475	5.98e-06	UP	NAC082	NAC domain-containing protein 16 (AHRD V3.3 *** A0A1U8EWF0_CAPAN)	-	-	-
Solyc11g006540.2	1.28527	4.14e-05	UP	ptaL	FAD/NAD(P)-binding oxidoreductase family protein (AHRD V3.3 *** Q9C574_ARATH)	-	-	-
Solyc11g007390.1	1.63948	6.52e-05	UP	UGT94E5	Glycosyltransferase (AHRD V3.3 *-* A0A2I4G8J4_9ROSI)	-	-	-
Solyc11g007770.2	1.66564	9.68e-14	UP	GINT1	Glycosyltransferase family protein 64 protein C5 (AHRD V3.3 *** A0A2G2VEI7_CAPBA)	GO:0006486 [Name: protein glycosylation]	GO:0016020 [Name: membrane]	GO:0016757 [Name: transferase activity, transferring glycosyl groups]
Solyc11g008060.1	1.67411	0.0290026	UP	PU1	Pullulanase 1	-	-	-
Solyc11g008250.2	1.3849	2.65e-09	UP	SPD1	P-loop containing nucleoside triphosphate hydrolases sUPerfamily protein (AHRD V3.3 *** A0A2U1LNZ5_ARTAN)	-	-	GO:0016887 [Name: ATPase activity]
Solyc11g008460.1	1.20169	0.000195784	UP	DOT2	SART-1 family protein DOT2 (AHRD V3.3 *-* A0A1U8F4I8_CAPAN)	-	-	-
Solyc11g008600.1	3.05093	1.9e-05	UP		cotton fiber protein (AHRD V3.3 *** AT5G57510.1)	-	-	-
Solyc11g008750.1	3.68171	0.0131183	UP		Unknown protein	-	-	-
Solyc11g010430.2	1.11399	0.0228298	UP	STR6	Dihydrofolate reductase-like protein (AHRD V3.3 *** A0A2K3MS55_TRIPR)	-	-	-
Solyc11g010590.3	2.14389	0.00832912	UP	PAS2	Very-long-chain (3R)-3-hydroxyacyl-CoA dehydratase (AHRD V3.3 *** A0A2G2Y571_CAPAN)	-	-	-
Solyc11g011120.2	1.28504	1.3e-08	UP		Alpha/beta-Hydrolases sUPerfamily protein (AHRD V3.3 *** A0A2U1NG96_ARTAN)	GO:0016042 [Name: lipid catabolic process]	-	-
Solyc11g011180.3	1.59921	0.000957128	UP	RLP14	Lrr receptor-like serinethreonine-protein kinase gso1 (AHRD V3.3 *** A0A1J6IBH9_NICAT)	-	-	-
Solyc11g011340.2	1.15087	0.00131871	UP	10HGO	cultivar Rio Grande ELI3	GO:0009809 [Name: lignin biosynthetic process]	-	GO:0008270 [Name: zinc ion binding]; GO:0045551 [Name: cinnamyl-alcohol dehydrogenase activity]
Solyc11g011410.3	1.08456	0.012224	UP		Pentatricopeptide repeat (AHRD V3.3 *** A0A200PWA7_9MAGN)	-	-	-
Solyc11g012540.2	1.18115	0.00329199	UP	CPR1	F-box/kelch-repeat protein (AHRD V3.3 *-* A0A2G3B5C9_CAPCH)	-	-	GO:0005515 [Name: protein binding]
Solyc11g012620.2	1.32436	0.0010429	UP	AGDP1	Agenet-like domain-containing protein (AHRD V3.3 *** A0A118K161_CYNCS)	-	-	-
Solyc11g012810.2	1.02899	0.00039244	UP	ASI1	protein ANTI-SILENCING 1-like (AHRD V3.3 *** A0A2I4DFE9_9ROSI)	-	-	-
Solyc11g012950.2	1.56864	2e-06	UP	RZF1	RING/U-box sUPerfamily protein (AHRD V3.3 *** A0A2U1KYA3_ARTAN)	GO:0006511 [Name: ubiquitin-dependent protein catabolic process]; GO:0045893 [Name: positive regulation of transcription, DNA-templated]; GO:0016567 [Name: protein ubiquitination]	GO:0005654 [Name: nucleoplasm]; GO:0005737 [Name: cytoplasm]	GO:0061630 [Name: ubiquitin protein ligase activity]
Solyc11g013810.3	1.0247	2.39e-06	UP	NIA	Nitrate reductase (AHRD V3.3 *** Q8LT13_SOLTU)	-	-	-
Solyc11g013880.1	1.0861	2.23e-05	UP		G-type lectin S-receptor-like serine/threonine-protein kinase (AHRD V3.3 *** A0A2G2VBG8_CAPBA)	GO:0006468 [Name: protein phosphorylation]; GO:0048544 [Name: recognition of pollen]	-	GO:0004674 [Name: protein serine/threonine kinase activity]; GO:0005524 [Name: ATP binding]
Solyc11g017330.1	1.38887	0.0308039	UP	PCMP-E76	Pentatricopeptide repeat-containing protein	-	-	-
Solyc11g020160.2	1.64878	8.09e-05	UP	NUP88	Nuclear pore complex protein NUP88 (AHRD V3.3 *-* A0A2G3B8C8_CAPCH)	-	-	-
Solyc11g020180.3	1.2515	0.000845548	UP	NUP88	Nuclear pore complex protein NUP88 (AHRD V3.3 *-* A0A2G2YE72_CAPAN)	-	-	-
Solyc11g020290.3	1.66863	5.07e-08	UP	MSI1	WD-40 repeat-containing protein MSI1 (AHRD V3.3 *-* A0A2G3AWF5_CAPCH)	-	-	-
Solyc11g020320.1	6.25889	0.000121674	UP	AGL81	MADS-box transcription factor (AHRD V3.3 *-* A0A2K3LJI2_TRIPR)	GO:0045944 [Name: positive regulation of transcription from RNA polymerase II promoter]	-	GO:0000978 [Name: RNA polymerase II core promoter proximal region sequence-specific DNA binding]; GO:0046983 [Name: protein dimerization activity]; GO:0000981 [Name: RNA polymerase II transcription factor activity, sequence-specific DNA binding]
Solyc11g032130.3	1.1339	0.000199926	UP	OPR1	12-oxophytodienoate reductase (AHRD V3.3 *** A0A2K3MVZ0_TRIPR)	-	-	-
Solyc11g040300.2	1.31681	3.44e-08	UP		Transmembrane protein (AHRD V3.3 *-* Q8GSF0_ARATH)	-	-	-
Solyc11g043130.2	1.01814	0.0142569	UP	PI4KA1	Phosphatidylinositol 4-kinase alpha 1 (AHRD V3.3 *** A0A2G2VJB2_CAPBA)	-	-	-
Solyc11g044390.1	3.16914	2.13e-05	UP	TPM-1	Osmotin-like protein (AHRD V3.3 *-* Q8S4L2_SOLNI)	-	-	-
Solyc11g044400.1	4.2924	5.32e-13	UP		Pathogenesis-related thaumatin family protein (AHRD V3.3 *-* A0A2K3LJG6_TRIPR)	-	-	-
Solyc11g044510.3	1.38651	1.91e-06	UP		B3 DNA binding domain-containing protein (AHRD V3.3 *** A0A2U1MBL5_ARTAN)	-	-	-
Solyc11g044840.2	4.68074	0.0348032	UP	ALD1	LL-diaminopimelate aminotransferase (AHRD V3.3 *** A0A2P5FUP3_TREOI)	GO:0009862 [Name: systemic acquired resistance, salicylic acid mediated signaling pathway]	GO:0009507 [Name: chloroplast]	GO:0030170 [Name: pyridoxal phosphate binding]
Solyc11g045110.3	1.13328	0.00200613	UP	SPS4	Sucrose-phosphate synthase family protein (AHRD V3.3 *** A0A2U1M1C4_ARTAN)	-	-	-
Solyc11g045160.4	1.27159	0.00114332	UP	VPS13	Vacuolar protein sorting-associated protein	-	-	-
Solyc11g062100.1	1.29369	0.00235984	UP	HMA4	E1-E2_ATPase domain-containing protein/HMA domain-containing protein/Hydrolase domain-containing protein (AHRD V3.3 *** A0A1Q3B5J2_CEPFO)	-	-	-
Solyc11g062220.2	1.01339	0.0144788	UP	NERD	Zinc finger CCCH domain-containing protein 44 (AHRD V3.3 *-* A0A2G3B9D7_CAPCH)	-	-	-
Solyc11g062400.2	1.36138	7.68e-09	UP	PBL3	Protein kinase APK1B	GO:0006468 [Name: protein phosphorylation]	-	GO:0005524 [Name: ATP binding]; GO:0004672 [Name: protein kinase activity]
Solyc11g065220.2	1.4948	4.83e-05	UP		Phosphotransferase (AHRD V3.3 *** A0A2G2YFN7_CAPAN)	GO:0001678 [Name: cellular glucose homeostasis]; GO:0051156 [Name: glucose 6-phosphate metabolic process]; GO:0006096 [Name: glycolytic process]	GO:0005829 [Name: cytosol]; GO:0005739 [Name: mitochondrion]	GO:0004340 [Name: glucokinase activity]; GO:0008865 [Name: fructokinase activity]; GO:0019158 [Name: mannokinase activity]; GO:0005524 [Name: ATP binding]; GO:0005536 [Name: glucose binding]
Solyc11g065930.4	1.22766	2.5e-08	UP	XDH1	Xanthine dehydrogenase (AHRD V3.11 *** tr|A0A2G2VNZ2|A0A2G2VNZ2_CAPBA)	-	-	-
Solyc11g066850.3	1.09435	0.00240801	UP	OTP51	Pentatricopeptide repeat-containing protein (AHRD V3.3 *** A0A2G2VQ41_CAPBA)	-	-	-
Solyc11g066880.2	1.94839	7.66e-05	UP	PSK6	Phytosulfokines 2 (AHRD V3.3 *** A0A2G2VX66_CAPBA)	GO:0008283 [Name: cell proliferation]	GO:0005576 [Name: extracellular region]	GO:0008083 [Name: growth factor activity]
Solyc11g067210.1	1.35536	0.00520557	UP	PCMP-H60	Pentatricopeptide repeat-containing protein (AHRD V3.3 *** A0A2G3BAW8_CAPCH)	GO:0009451 [Name: RNA modification]	GO:0043231 [Name: intracellular membrane-bounded organelle]	GO:0005515 [Name: protein binding]; GO:0008270 [Name: zinc ion binding]; GO:0003723 [Name: RNA binding]
Solyc11g069120.1	1.28992	0.000516915	UP		F-box protein (AHRD V3.3 *** A0A1J3IP34_NOCCA)	-	-	-
Solyc11g069610.3	1.0034	0.000235539	UP	MOM1	Helicase protein MOM1 (AHRD V3.3 *-* A0A1J3ISZ3_NOCCA)	-	-	-
Solyc11g069640.2	1.26032	0.0195062	UP	ACA7	Alpha carbonic anhydrase (AHRD V3.3 *** A0A200R5P3_9MAGN)	-	-	-
Solyc11g069940.1	2.35562	0.00938111	UP	GRXC6	Glutaredoxin (AHRD V3.3 *** A0A118JSL8_CYNCS)	-	-	-
Solyc11g071760.3	2.52551	0.00766671	UP	CML37	regulator of gene silencing AY642285	-	-	-
Solyc11g071920.3	1.02114	0.000185468	UP	BSL3	Serine/threonine-protein phosphatase (AHRD V3.3 *** A0A2G2VPQ2_CAPBA)	-	-	-
Solyc11g072220.2	1.2968	0.000143473	UP	ULP2A	Ubiquitin-like-specific protease 1D (AHRD V3.3 *-* A0A1J3EWQ3_NOCCA)	GO:0006508 [Name: proteolysis]	-	GO:0008234 [Name: cysteine-type peptidase activity]
Solyc11g072330.2	1.1587	1.26e-05	UP	ARR21	Two-component response regulator (AHRD V3.3 *-* A0A2U1MTQ0_ARTAN)	-	-	-
Solyc11g072620.1	1.87045	0.0462272	UP		Unknown protein	-	-	-
Solyc11g072700.3	2.55363	0.0472186	UP		DUF604 domain-containing protein (AHRD V3.11 *** tr|A0A1Q3BUE7|A0A1Q3BUE7_CEPFO)	-	-	-
Solyc11g073060.3	2.56768	3.08e-05	UP	ZAT18	Zinc finger	-	-	-
Solyc11g073180.2	2.22437	0.00281129	UP		UPA23 (AHRD V3.3 *** C8YZB5_CAPAN)	-	-	-
Solyc11g150145.1	1.10911	0.00432887	UP		methyl-CpG-binding domain-containing protein 5 (AHRD V3.3 --* NP_001316316.1)	-	-	-
Solyc12g005450.1	1.55022	0.000309529	UP		Protein kinase domain (AHRD V3.3 *** A0A200QFW1_9MAGN)	GO:0006468 [Name: protein phosphorylation]	GO:0005886 [Name: plasma membrane]	GO:0004672 [Name: protein kinase activity]; GO:0005524 [Name: ATP binding]
Solyc12g005680.3	5.77641	1.59e-10	UP	POT5	Potassium transporter (AHRD V3.3 *** Q5MWW0_CAPAN)	-	-	-
Solyc12g005690.1	2.2645	0.00374806	UP		transmembrane protein (AHRD V3.3 *-* AT3G09280.1)	-	-	-
Solyc12g005720.1	2.35602	0.00263598	UP	CRRSP38	Cysteine-rich receptor-like protein kinase (AHRD V3.3 *** A0A2K3JS14_TRIPR)	-	-	-
Solyc12g005980.2	1.04247	1.67e-06	UP	wss2	WLM domain-containing protein/PUB domain-containing protein (AHRD V3.3 *** A0A1Q3B398_CEPFO)	-	-	-
Solyc12g006350.3	1.06594	0.00450276	UP	ARF6	Auxin response factor (AHRD V3.3 *-* E0AD21_SOLLC)	-	-	-
Solyc12g006560.3	6.65536	0.0241193	UP		Early nodulin-93 (AHRD V3.3 *** A0A1U8E1Q0_CAPAN)	-	-	-
Solyc12g006680.2	3.2193	0.019581	UP		Early nodulin-93 (AHRD V3.3 *** A0A2G2VER8_CAPBA)	-	-	-
Solyc12g006840.2	1.30781	0.00086178	UP	CES101	Lectin protein kinase family protein (AHRD V3.3 *** A0A1I9LPL5_ARATH)	GO:0006468 [Name: protein phosphorylation]	-	GO:0004674 [Name: protein serine/threonine kinase activity]; GO:0005524 [Name: ATP binding]
Solyc12g007190.2	1.28861	0.0394478	UP		Protein tesmin/TSO1-like CXC 5 (AHRD V3.3 *-* A0A2G3BNP4_CAPCH)	-	-	-
Solyc12g009160.2	1.06417	0.00255109	UP		Inter-alpha-trypsin inhibitor heavy chain-like protein (AHRD V3.3 *** Q8L798_ARATH)	-	-	-
Solyc12g009560.2	1.77763	6.79e-08	UP	EBF2	EIN3-binding F-box protein 1	GO:0031146 [Name: SCF-dependent proteasomal ubiquitin-dependent protein catabolic process]	GO:0019005 [Name: SCF ubiquitin ligase complex]	GO:0005515 [Name: protein binding]
Solyc12g010020.3	1.85989	0.00148822	UP	LAPA1	Leucine aminopeptidase A1	-	-	-
Solyc12g010030.3	1.80676	0.00729974	UP	LAPA1	Leucine aminopeptidase	-	-	-
Solyc12g010110.3	1.37111	1.64e-05	UP	FH13	Formin-like protein (AHRD V3.3 *** A0A2G3BXE8_CAPCH)	-	-	-
Solyc12g010670.1	2.91302	3.57e-09	UP	RMA1H1	E3 ubiquitin-protein ligase RMA1H1 (AHRD V3.3 *** A0A1U8FIB2_CAPAN)	GO:0006511 [Name: ubiquitin-dependent protein catabolic process]	GO:0005783 [Name: endoplasmic reticulum]	GO:0044390 [Name: ubiquitin-like protein conjugating enzyme binding]; GO:0061630 [Name: ubiquitin protein ligase activity]; GO:0046872 [Name: metal ion binding]
Solyc12g010710.1	2.18488	0.0153716	UP		Unknown protein	-	-	-
Solyc12g010940.1	2.33675	3.3e-07	UP		DUF1685 family protein (AHRD V3.3 *-* AT2G42760.1)	-	-	-
Solyc12g011030.3	1.24186	4.46e-05	UP	XTH16	xyloglucan endotransglucosylase-hydrolase 9	-	-	-
Solyc12g011080.3	3.03525	0.0307491	UP	CAX6	Vacuolar cation/proton exchanger (AHRD V3.3 *-* K4CGE4_SOLLC)	-	-	-
Solyc12g013610.3	2.56977	8.74e-05	UP		calmodulin-binding protein (DUF1645) Chr2:6865807-6866754 REVERSE LENGTH 315 201606 (AHRD V3.11 *** AT2G15760.1)	-	-	-
Solyc12g013620.2	3.05583	1.91e-21	UP	JA2	jasmonic acid 2	GO:0006355 [Name: regulation of transcription, DNA-templated]	GO:0005634 [Name: nucleus]	GO:0003677 [Name: DNA binding]
Solyc12g013960.3	1.17042	8.61e-05	UP		DUF688 domain-containing protein (AHRD V3.3 *** A0A1Q3CVC4_CEPFO)	-	-	-
Solyc12g014010.2	2.00224	7.9e-21	UP	GT6	Glycosyltransferase (AHRD V3.3 *** Q94IF2_TOBAC)	-	-	GO:0008194 [Name: UDP-glycosyltransferase activity]
Solyc12g014100.2	1.35969	2.34e-12	UP	HGO	homogentisate 1	GO:0006559 [Name: L-phenylalanine catabolic process]; GO:0006570 [Name: tyrosine metabolic process]	GO:0005737 [Name: cytoplasm]	GO:0004411 [Name: homogentisate 1,2-dioxygenase activity]
Solyc12g014170.2	1.02947	1.96e-05	UP	GTE4	Transcription factor gte4 (AHRD V3.3 *** A0A1J6J3A7_NICAT)	-	-	GO:0005515 [Name: protein binding]
Solyc12g014350.3	1.27681	4.63e-09	UP		LRR receptor-like serine/threonine-protein kinase (AHRD V3.3 *** A0A2U1L198_ARTAN)	-	-	-
Solyc12g017530.1	1.78025	0.000116189	UP		Unknown protein	-	-	-
Solyc12g019960.2	1.47352	8.1e-11	UP	SMG7	Telomerase activating protein Est1 (AHRD V3.3 *** A0A1P8BBV1_ARATH)	-	-	-
Solyc12g035620.2	1.05895	0.018437	UP		Polynucleotidyl transferase	-	-	-
Solyc12g036220.3	1.0021	1.16e-06	UP	NEN3	Polynucleotidyl transferase	-	-	-
Solyc12g036470.2	2.09226	2.41e-09	UP	BEE1	bHLH transcription factor 071	GO:0006355 [Name: regulation of transcription, DNA-templated]	GO:0005634 [Name: nucleus]	GO:0003700 [Name: transcription factor activity, sequence-specific DNA binding]; GO:0046983 [Name: protein dimerization activity]
Solyc12g042730.1	2.10184	2.83e-05	UP	VQ11	VQ motif-containing protein (AHRD V3.3 *** A0A2U1PE46_ARTAN)	-	-	-
Solyc12g042990.3	1.01692	9.18e-06	UP	MLN51	CASC3/Barentsz eIF4AIII binding protein (AHRD V3.3 *** AT1G80000.3)	-	-	-
Solyc12g044240.3	1.21177	0.0280148	UP		Dynein light chain (AHRD V3.3 *** A0A2G3D067_CAPCH)	-	-	-
Solyc12g045020.2	1.00222	0.000109158	UP	CYP71AU50	Cytochrome (AHRD V3.3 *** A0A2G2Y725_CAPAN)	-	-	GO:0005506 [Name: iron ion binding]; GO:0004497 [Name: monooxygenase activity]; GO:0020037 [Name: heme binding]; GO:0016705 [Name: oxidoreductase activity, acting on paired donors, with incorporation or reduction of molecular oxygen]
Solyc12g055910.3	1.05945	0.000631623	UP		RING/U-box protein (AHRD V3.3 *** A0A1P8B7Y2_ARATH)	-	-	-
Solyc12g056480.2	2.08241	0.045758	UP	SGR	Protein STAY-GREEN	-	-	-
Solyc12g056671.2	2.09237	0.00111479	UP	MAIL3	Serine/threonine-protein phosphatase 7 long form-like protein (AHRD V3.11 *-* tr|A0A1J3DHF8|A0A1J3DHF8_NOCCA)	-	-	-
Solyc12g056674.1	4.2701	0.0409039	UP	CXE20	Alpha/beta-hydrolases sUPerfamily protein (AHRD V3.3 *** A0A2U1LX98_ARTAN)	-	-	-
Solyc12g056750.3	2.78327	0.026739	UP	WRKY51	WRKY transcription factor 61	-	-	-
Solyc12g056993.1	1.44864	0.00177222	UP		Unknown protein	-	-	-
Solyc12g077440.2	1.45776	7.93e-05	UP		zinc finger (C2H2 type) family protein (AHRD V3.3 --* AT1G30970.1)	-	-	-
Solyc12g087960.2	1.01989	2.38e-07	UP		hypothetical protein (AHRD V3.3 *-* AT4G38060.4)	-	-	-
Solyc12g088050.2	1.02116	0.000170113	UP		Rhamnogalacturonate lyase (AHRD V3.3 *** A0A200QXQ6_9MAGN)	-	-	-
Solyc12g088370.2	1.39612	1.16e-08	UP		Interferon-related developmental regulator (AHRD V3.3 *** A0A200QG19_9MAGN)	-	-	-
Solyc12g088850.1	7.33015	3.53e-06	UP		EF-hand domain (AHRD V3.3 *** A0A200QZ93_9MAGN)	-	-	-
Solyc12g088940.3	1.41816	0.000605746	UP	MAPKKK5	MAP kinase kinase kinase 87	-	-	-
Solyc12g095810.2	2.15965	0.00469278	UP	NPF1.2	Protein NRT1/ PTR FAMILY 1.1 (AHRD V3.3 *** A0A2G3B4H5_CAPCH)	GO:0055085 [Name: transmembrane transport]	GO:0005886 [Name: plasma membrane]	GO:0022857 [Name: transmembrane transporter activity]
Solyc12g096570.1	1.96463	9.32e-08	UP		auxin-regulated gene involved in organ size (AHRD V3.3 -** AT3G59900.1)	GO:0046622 [Name: positive regulation of organ growth]	-	-
Solyc12g096600.2	1.73272	0.00193299	UP	PARG1	Poly (ADP-ribose) glycohydrolase (AHRD V3.3 *-* A0A2U1PVC3_ARTAN)	-	-	-
Solyc12g096610.2	1.46905	1.13e-05	UP	PARG1	Poly(ADP-ribose) glycohydrolase 1 (AHRD V3.3 *** A0A2G2YAJ8_CAPAN)	-	-	-
Solyc12g096840.3	3.81395	3.45e-10	UP		N-acetyltransferase (AHRD V3.3 *** B6T916_MAIZE)	-	-	-
Solyc12g096920.1	1.42165	0.000515507	UP	RPP8L2	Disease resistance protein (AHRD V3.3 *** A0A200QG84_9MAGN)	GO:0098542 [Name: defense response to other organism]	-	GO:0043531 [Name: ADP binding]
Solyc12g098210.3	3.89074	1.32e-49	UP	PDR1	Pleiotropic drug resistance protein (AHRD V3.3 *** C8CA13_CUCSA)	-	-	-
Solyc12g098380.3	1.12814	6.21e-06	UP	MYOB4	Myosin-binding protein 2 (AHRD V3.3 *** A0A2G3B517_CAPCH)	-	-	-
Solyc12g098630.2	1.06734	0.00634277	UP	KIN12B	Kinesin-like protein KIN12B (AHRD V3.3 *** A0A2G3B535_CAPCH)	GO:0007018 [Name: microtubule-based movement]	-	GO:0003777 [Name: microtubule motor activity]; GO:0008017 [Name: microtubule binding]; GO:0005524 [Name: ATP binding]
Solyc12g099060.1	2.14636	0.0234907	UP	RPPL1	Disease resistance RPP13-like protein 1 (AHRD V3.3 *-* A0A2I0W0M2_9ASPA)	-	-	-
Solyc12g099130.2	5.19713	5.5e-08	UP	MYB78	R2R3MYB transcription factor 108	-	-	-
Solyc12g099760.2	1.07826	1.52e-05	UP	RLT1	Homeobox domain-containing protein (AHRD V3.3 *** A0A1Q3B258_CEPFO)	-	-	-
Solyc12g099980.3	1.10639	0.033493	UP	HCR9-0	receptor-like protein 12 (AHRD V3.3 *** A0A1U8F785_CAPAN)	-	-	-
Solyc12g100240.1	1.44586	0.000555977	UP	FAD2-1	Fatty acid desaturase (AHRD V3.3 *-* A0A200QRI1_9MAGN)	-	-	-
Solyc12g150125.1	2.00239	1.01e-05	UP	CXE20	Alpha/beta-hydrolases sUPerfamily protein (AHRD V3.3 *** A0A2U1LX98_ARTAN)	-	-	-
Solyc00g500130.1	-2.67869	0.020027	DOWN	psbA	Photosystem II protein D1 (AHRD V3.3 *** A0A1U8QBZ9_CAPAN)	-	-	-
Solyc00g500296.1	-1.93928	0.0204468	DOWN	psbA	Photosystem II protein D1 (AHRD V3.3 *** A0A1U8QBZ9_CAPAN)	-	-	-
Solyc01g005230.5	-1.3124	0.000263918	DOWN	LAMT	S-adenosyl-L-methionine-dependent methyltransferases sUPerfamily protein (AHRD V3.11 *** tr|A0A2U1QHF5|A0A2U1QHF5_ARTAN)	-	-	-
Solyc01g005630.3	-5.36971	9.69e-17	DOWN	ERN1	Ethylene-responsive transcription factor (AHRD V3.3 *** A0A2G3BR89_CAPCH)	-	-	-
Solyc01g005850.3	-4.19911	7.27e-34	DOWN		Extensin-like protein Dif54 (AHRD V3.11 *-* tr|Q43505|Q43505_SOLLC)	-	-	-
Solyc01g005880.1	-5.14144	2.08e-08	DOWN		Extensin-like protein Dif10 (AHRD V3.3 *-* Q43504_SOLLC)	-	-	-
Solyc01g005890.1	-3.48443	0.0172114	DOWN		extensin-2-like (AHRD V3.3 *-* XP_019069150.1)	-	-	-
Solyc01g006090.3	-1.58774	3.97e-08	DOWN	EBP2	Eukaryotic rRNA processing (AHRD V3.3 *** A0A2U1PZE8_ARTAN)	-	-	-
Solyc01g006170.5	-1.84813	2.83e-14	DOWN	EBP2	Eukaryotic rRNA processing (AHRD V3.11 *** tr|A0A2U1PZE8|A0A2U1PZE8_ARTAN)	-	-	-
Solyc01g006580.4	-2.4388	1.31e-27	DOWN	2-ODD	2-oxoglutarate (2OG) and Fe(II)-dependent oxygenase sUPerfamily protein (AHRD V3.3 *** A0A2U1LXD5_ARTAN)	-	-	-
Solyc01g006660.4	-1.3083	0.00290195	DOWN	CRSP	Subtilisin-like protease-like protein (AHRD V3.11 *** tr|A0A2K3N634|A0A2K3N634_TRIPR)	-	-	-
Solyc01g006840.3	-1.75894	0.000178948	DOWN	CPK11	Calcium-dependent protein kinase (AHRD V3.3 *** B8QUH1_GOSHI)	GO:0035556 [Name: intracellular signal transduction]; GO:0018105 [Name: peptidyl-serine phosphorylation]; GO:0046777 [Name: protein autophosphorylation]	GO:0005634 [Name: nucleus]; GO:0005737 [Name: cytoplasm]	GO:0005516 [Name: calmodulin binding]; GO:0004683 [Name: calmodulin-dependent protein kinase activity]; GO:0005509 [Name: calcium ion binding]; GO:0005524 [Name: ATP binding]; GO:0009931 [Name: calcium-dependent protein serine/threonine kinase activity]
Solyc01g006940.5	-1.0752	1.34e-05	DOWN		RNA-binding protein CP33	-	-	-
Solyc01g007910.3	-1.12539	5.08e-08	DOWN	SCOA	succinyl-CoA ligase alpha 1 subunit	GO:0006099 [Name: tricarboxylic acid cycle]	GO:0005739 [Name: mitochondrion]; GO:0009361 [Name: succinate-CoA ligase complex (ADP-forming)]	GO:0004775 [Name: succinate-CoA ligase (ADP-forming) activity]; GO:0004776 [Name: succinate-CoA ligase (GDP-forming) activity]
Solyc01g008340.3	-1.20582	4.62e-06	DOWN		L19 ribosomal protein	GO:0006412 [Name: translation]	GO:0005840 [Name: ribosome]	GO:0003735 [Name: structural constituent of ribosome]
Solyc01g009370.2	-3.54215	1.23e-27	DOWN	CYP98A2	Cytochrome P450 (AHRD V3.3 *** A0A2U1MC34_ARTAN)	-	-	GO:0016705 [Name: oxidoreductase activity, acting on paired donors, with incorporation or reduction of molecular oxygen]; GO:0004497 [Name: monooxygenase activity]; GO:0005506 [Name: iron ion binding]; GO:0020037 [Name: heme binding]
Solyc01g009400.3	-6.80479	9.35e-73	DOWN	PER60	Peroxidase (AHRD V3.3 *** K4ATD6_SOLLC)	-	-	-
Solyc01g009410.4	-3.92649	9.37e-40	DOWN	PER60	Peroxidase (AHRD V3.11 *** tr|K4ATD7|K4ATD7_SOLLC)	-	-	-
Solyc01g009505.1	-1.84721	0.0225217	DOWN		Unknown protein	-	-	-
Solyc01g009520.4	-1.11212	2.4e-07	DOWN	RPL10AA	Ribosomal protein (AHRD V3.3 *** Q6ER67_ORYSJ)	-	-	-
Solyc01g009720.2	-1.9736	6.29e-06	DOWN	LAX2	E3 ubiquitin protein ligase DRIP2 (AHRD V3.3 *-* A0A2I0WFP3_9ASPA)	-	-	-
Solyc01g009990.3	-1.18143	1.19e-06	DOWN	PNSL5	Peptidyl-prolyl cis-trans isomerase (AHRD V3.3 *** A0A2G3DGA1_CAPCH)	GO:0006457 [Name: protein folding]; GO:0000413 [Name: protein peptidyl-prolyl isomerization]	-	GO:0003755 [Name: peptidyl-prolyl cis-trans isomerase activity]
Solyc01g010140.1	-3.6035	0.0443471	DOWN		18S pre-ribosomal assembly protein gar2-like protein (AHRD V3.3 *** AT2G03810.7)	-	-	-
Solyc01g010350.5	-1.4725	0.0165886	DOWN	TPT	triose phosphate/phosphate translocator	-	-	-
Solyc01g010540.3	-1.38555	5.02e-11	DOWN	RPS9C	40S ribosomal protein S9 (AHRD V3.3 *** A0A1U8EPE0_CAPAN)	GO:0045903 [Name: positive regulation of translational fidelity]; GO:0006412 [Name: translation]	GO:0022627 [Name: cytosolic small ribosomal subunit]	GO:0003735 [Name: structural constituent of ribosome]; GO:0019843 [Name: rRNA binding]
Solyc01g016470.3	-1.18159	0.0068646	DOWN	RPP1C	60S acidic ribosomal protein P1 (AHRD V3.3 *-* A0A2G2XN91_CAPBA)	-	-	-
Solyc01g056370.3	-5.80566	0.000299198	DOWN		Unknown protein	-	-	-
Solyc01g058100.2	-1.29768	0.0138855	DOWN		Unknown protein	-	-	-
Solyc01g059940.2	-3.07859	0.00112845	DOWN	PECS-1.1	Plant invertase/pectin methylesterase inhibitor sUPerfamily protein (AHRD V3.3 *-* F4JC28_ARATH)	-	-	-
Solyc01g067030.2	-1.12979	0.0131966	DOWN		F-box protein (AHRD V3.3 *** A0A2K3P6V3_TRIPR)	-	-	GO:0005515 [Name: protein binding]
Solyc01g067080.3	-1.2047	1.63e-07	DOWN		dynein beta chain%2C ciliary protein (AHRD V3.3 *** AT3G21400.1)	-	-	-
Solyc01g067370.3	-2.00987	1.8e-07	DOWN		TSB	-	-	-
Solyc01g067730.3	-1.062	0.00947912	DOWN	ACP1	Acyl carrier protein (AHRD V3.3 *** A0A1U8EET6_CAPAN)	GO:0006633 [Name: fatty acid biosynthetic process]	-	GO:0031177 [Name: phosphopantetheine binding]; GO:0000036 [Name: ACP phosphopantetheine attachment site binding involved in fatty acid biosynthetic process]
Solyc01g067850.2	-1.87987	7.16e-08	DOWN	PER39	Peroxidase (AHRD V3.3 *** K4AX33_SOLLC)	-	-	-
Solyc01g067870.3	-4.39096	1.31e-51	DOWN	PER24	Peroxidase (AHRD V3.3 *** K4AX35_SOLLC)	-	-	-
Solyc01g068045.2	-1.54108	2.78e-18	DOWN	UBI3	Ubiquitin (AHRD V3.11 *** tr|B1P770|B1P770_LOLTE)	-	-	-
Solyc01g068420.5	-3.41446	8.76e-17	DOWN	TBL38	Protein trichome birefringence-like 38 (AHRD V3.11 *** tr|A0A2G3DHL2|A0A2G3DHL2_CAPCH)	-	-	-
Solyc01g068550.3	-3.23923	4.27e-07	DOWN	OMT3	O-methyltransferase (AHRD V3.11 *** tr|A0A1B4Z3W3|A0A1B4Z3W3_9ROSA)	-	-	-
Solyc01g073780.2	-1.45823	5.64e-08	DOWN		Cysteine/Histidine-rich C1 domain family protein (AHRD V3.3 *** Q9SL28_ARATH)	-	-	-
Solyc01g074030.3	-1.1647	7e-07	DOWN		Beta-glucosidase (AHRD V3.3 *** Q43014_PRUAV)	-	-	-
Solyc01g079130.2	-1.48407	0.039397	DOWN		Pectin lyase-like sUPerfamily protein (AHRD V3.3 *** A0A2U1LK87_ARTAN)	GO:0005975 [Name: carbohydrate metabolic process]	-	GO:0004650 [Name: polygalacturonase activity]
Solyc01g079270.1	-2.22889	3.73e-05	DOWN	UPB1	transcription factor UPBEAT1 (AHRD V3.3 *** XP_022860772.1)	-	-	-
Solyc01g079370.5	-1.21222	0.0169315	DOWN	RGL2	Transcription factor GRAS (AHRD V3.11 *** tr|A0A200PWC4|A0A200PWC4_9MAGN)	-	-	-
Solyc01g079470.5	-1.20102	9.44e-07	DOWN	CP12-1	Calvin cycle protein CP12-2	-	-	-
Solyc01g079920.4	-1.62014	1.78e-06	DOWN	GIP2	Eukaryotic aspartyl protease family protein (AHRD V3.11 *** tr|A0A2U1M5P2|A0A2U1M5P2_ARTAN)	-	-	-
Solyc01g079960.2	-1.49605	1.35e-11	DOWN	GIP2	Eukaryotic aspartyl protease family protein (AHRD V3.3 *** A0A2U1ML86_ARTAN)	GO:0006508 [Name: proteolysis]	-	GO:0004190 [Name: aspartic-type endopeptidase activity]
Solyc01g080530.3	-1.04626	3.2e-06	DOWN	P4H4	2-oxoglutarate (2OG) and Fe(II)-dependent oxygenase sUPerfamily protein (AHRD V3.3 *** A0A2U1Q140_ARTAN)	GO:0018401 [Name: peptidyl-proline hydroxylation to 4-hydroxy-L-proline]	GO:0005783 [Name: endoplasmic reticulum]	GO:0031418 [Name: L-ascorbic acid binding]; GO:0005506 [Name: iron ion binding]; GO:0004656 [Name: procollagen-proline 4-dioxygenase activity]
Solyc01g080680.4	-1.22653	0.0011601	DOWN		Sugar transporter ERD6 (AHRD V3.11 *** tr|A0A0M8KTC8|A0A0M8KTC8_NICAT)	-	-	-
Solyc01g080920.4	-1.46285	1.17e-06	DOWN	PUB23	RING-type E3 ubiquitin transferase (AHRD V3.11 *** tr|A0A2G2XSX8|A0A2G2XSX8_CAPBA)	-	-	-
Solyc01g087010.3	-1.76742	0.0065419	DOWN		Carbohydrate esterase	-	-	-
Solyc01g088160.5	-1.25397	5.1e-05	DOWN	CKX6	Cytokinin oxidase/dehydrogenase (AHRD V3.11 *** tr|C3VPM6|C3VPM6_SOLTU)	-	-	-
Solyc01g088620.3	-1.00543	0.000385677	DOWN		Ferredoxin-like protein (AHRD V3.3 *** Q8GYG8_ARATH)	-	-	-
Solyc01g090610.3	-1.44725	1.38e-06	DOWN	2-ODD	2-oxoglutarate (2OG) and Fe(II)-dependent oxygenase sUPerfamily protein (AHRD V3.3 *** Q9C938_ARATH)	-	-	GO:0051213 [Name: dioxygenase activity]
Solyc01g090630.5	-1.77937	1.84e-15	DOWN	2-ODD	2-oxoglutarate (2OG) and Fe(II)-dependent oxygenase sUPerfamily protein (AHRD V3.11 *** tr|Q9C938|Q9C938_ARATH)	-	-	-
Solyc01g091220.3	-1.37561	1.55e-06	DOWN	RPS13	40S ribosomal protein S13 (AHRD V3.3 *** A0A2I0WN36_9ASPA)	GO:0006412 [Name: translation]	GO:0022627 [Name: cytosolic small ribosomal subunit]; GO:0005730 [Name: nucleolus]; GO:0005840 [Name: ribosome]	GO:0070181 [Name: small ribosomal subunit rRNA binding]; GO:0003735 [Name: structural constituent of ribosome]
Solyc01g091300.3	-1.63445	0.00264253	DOWN	SEC1A	Secretory 1A (AHRD V3.3 *** A0A1P8AMM7_ARATH)	-	-	-
Solyc01g091310.3	-1.16445	2.46e-08	DOWN	srw1	Transducin/WD40 repeat-like sUPerfamily protein (AHRD V3.3 *** A0A2U1L635_ARTAN)	-	-	GO:0005515 [Name: protein binding]
Solyc01g091590.4	-1.55155	0.0296633	DOWN	BAP2	BON1-associated protein 2-like (AHRD V3.11 *** tr|A0A2I4E3A5|A0A2I4E3A5_9ROSI)	-	-	-
Solyc01g091660.3	-1.26227	2.55e-11	DOWN	SDR3b	NAD(P)-binding Rossmann-fold sUPerfamily protein (AHRD V3.3 *** A0A2U1QER6_ARTAN)	-	-	-
Solyc01g094040.3	-1.08243	0.000425902	DOWN		blue copper protein-like (AHRD V3.3 *** A0A2I4GQX2_9ROSI)	-	GO:0005886 [Name: plasma membrane]	GO:0009055 [Name: electron carrier activity]
Solyc01g094120.3	-1.40042	0.0102627	DOWN	CYP704C1	Cytochrome P450 (AHRD V3.3 *** A0A200PMP8_9MAGN)	-	-	-
Solyc01g094270.3	-2.18326	3.43e-12	DOWN	MNR1	NAD(P)-binding Rossmann-fold sUPerfamily protein (AHRD V3.3 *** F4JE70_ARATH)	-	-	-
Solyc01g094610.5	-1.03343	0.0174163	DOWN	MED12	Rop guanine nucleotide exchange factor 2 (AHRD V3.11 *** tr|A0A2G3BT06|A0A2G3BT06_CAPCH)	-	-	-
Solyc01g095440.2	-1.99769	0.000717225	DOWN		DUF1191 domain-containing protein (AHRD V3.3 *** A0A1Q3BWS1_CEPFO)	-	GO:0016020 [Name: membrane]	-
Solyc01g095840.2	-5.30765	0.000117722	DOWN	ATL21A	RING/U-box sUPerfamily protein (AHRD V3.3 *** A0A2U1MJ85_ARTAN)	-	-	-
Solyc01g095850.1	-2.48802	0.0128776	DOWN	ATL21A	RING/U-box sUPerfamily protein (AHRD V3.3 *** A0A2U1MJ85_ARTAN)	-	-	-
Solyc01g096140.3	-1.04313	0.0458886	DOWN	ALMT10	Aluminum-activated malate transporter 10 (AHRD V3.3 *** A0A2G2YY99_CAPAN)	GO:0015743 [Name: malate transport]	GO:0009705 [Name: plant-type vacuole membrane]	-
Solyc01g096280.2	-1.73689	1.96e-07	DOWN	CYP78A3	Cytochrome P450 (AHRD V3.3 *** A0A200Q2S1_9MAGN)	-	-	GO:0020037 [Name: heme binding]; GO:0005506 [Name: iron ion binding]; GO:0016705 [Name: oxidoreductase activity, acting on paired donors, with incorporation or reduction of molecular oxygen]; GO:0004497 [Name: monooxygenase activity]
Solyc01g096550.3	-1.27834	4.04e-06	DOWN	PRMT3	Protein arginine N-methyltransferase (AHRD V3.3 *** A0A200R777_9MAGN)	-	-	-
Solyc01g096590.3	-1.14551	0.00230912	DOWN	RPS20B	40S ribosomal protein S20 (AHRD V3.3 *** A0A2G3BTN1_CAPCH)	-	-	-
Solyc01g096760.3	-1.13361	9.58e-09	DOWN	TSR2	pre-rRNA-processing protein TSR2-like (AHRD V3.3 *** A0A2I4GN69_9ROSI)	-	-	-
Solyc01g096800.3	-1.50693	8.32e-14	DOWN	PPAN	Peter Pan-like protein (AHRD V3.3 *** A0A2G2W6Y4_CAPBA)	GO:0006364 [Name: rRNA processing]; GO:0000027 [Name: ribosomal large subunit assembly]	GO:0030687 [Name: preribosome, large subunit precursor]	GO:0019843 [Name: rRNA binding]
Solyc01g097710.1	-2.55204	0.000187377	DOWN		Extensin-like protein Dif10 (AHRD V3.3 *-* Q43504_SOLLC)	-	-	-
Solyc01g097720.1	-4.51305	3.6e-42	DOWN		Extensin-like protein Dif10 (AHRD V3.3 *-* Q43504_SOLLC)	-	-	-
Solyc01g097760.3	-1.04447	1.56e-07	DOWN	RPL7AB	60S ribosomal protein L7a (AHRD V3.3 *** A0A2G3DGL0_CAPCH)	GO:0042254 [Name: ribosome biogenesis]	GO:1990904 [Name: ribonucleoprotein complex]	-
Solyc01g097970.5	-1.12302	0.000498102	DOWN	DUT	Deoxyuridine 5'-triphosphate nucleotidohydrolase (AHRD V3.11 *** tr|A0A2G2W7R1|A0A2G2W7R1_CAPBA)	-	-	-
Solyc01g098000.3	-1.02153	0.00107834	DOWN		Elongation factor 1-delta (AHRD V3.3 *** A0A2G2XZA6_CAPAN)	-	-	-
Solyc01g098100.3	-1.74306	5.71e-13	DOWN	NIP7	60S ribosome subunit biogenesis protein NIP7 homolog (AHRD V3.11 *** tr|A0A1U8E5A6|A0A1U8E5A6_CAPAN)	-	-	-
Solyc01g098630.3	-1.09548	4.39e-08	DOWN		Mitochondrial inner membrane translocase complex	-	GO:0005739 [Name: mitochondrion]	-
Solyc01g098960.3	-2.18678	1.83e-05	DOWN	GUX4	Hexosyltransferase (AHRD V3.3 *** A0A2G3BUG9_CAPCH)	-	-	-
Solyc01g099030.4	-1.5152	4.33e-08	DOWN	AAE	GDSL esterase/lipase At5g03980-like (AHRD V3.3 *** A0A1U8DUA9_CAPAN)	-	-	-
Solyc01g099670.3	-1.16249	0.000886664	DOWN	RPS10A	meloidogyne-induced giant cell protein db212	-	GO:0022627 [Name: cytosolic small ribosomal subunit]	GO:0003723 [Name: RNA binding]; GO:0003735 [Name: structural constituent of ribosome]
Solyc01g099870.4	-3.55009	1.06e-30	DOWN	SWEET17	Bidirectional sugar transporter SWEET (AHRD V3.11 *** tr|A0A1U8DUK6|A0A1U8DUK6_CAPAN)	-	-	-
Solyc01g099910.5	-1.03092	5.01e-05	DOWN	srdG	Alpha/beta-Hydrolases sUPerfamily protein (AHRD V3.11 *** tr|Q9M9W5|Q9M9W5_ARATH)	-	-	-
Solyc01g100030.5.1	-1.07545	0.00309917	DOWN		deoxyuridine triphosphatase	-	-	-
Solyc01g100320.3	-1.24098	6.07e-11	DOWN	PDIL2-1	Disulfide-isomerase-like protein (AHRD V3.3 *** B3TLY7_ELAGV)	GO:0006457 [Name: protein folding]	GO:0005783 [Name: endoplasmic reticulum]	GO:0003756 [Name: protein disulfide isomerase activity]
Solyc01g100430.3	-1.21407	5.12e-11	DOWN	DIM1A	rRNA adenine N(6)-methyltransferase (AHRD V3.3 *** A0A2G3AWT6_CAPCH)	GO:0031167 [Name: rRNA methylation]	GO:0005759 [Name: mitochondrial matrix]	GO:0000179 [Name: rRNA (adenine-N6,N6-)-dimethyltransferase activity]
Solyc01g100580.3	-1.09123	1.28e-06	DOWN		Pentatricopeptide repeat (AHRD V3.3 *** A0A200R237_9MAGN)	-	GO:0005739 [Name: mitochondrion]	GO:0005515 [Name: protein binding]
Solyc01g102960.3	-1.06312	0.0187445	DOWN	HSP22.7	22.0 kDa class IV heat shock protein (AHRD V3.3 *** A0A2G3ATG3_CAPCH)	GO:0042542 [Name: response to hydrogen peroxide]; GO:0009408 [Name: response to heat]; GO:0009651 [Name: response to salt stress]; GO:0006457 [Name: protein folding]; GO:0051259 [Name: protein oligomerization]	-	GO:0051082 [Name: unfolded protein binding]; GO:0043621 [Name: protein self-association]
Solyc01g103660.4	-1.02844	0.026307	DOWN	EMB8	Alpha/beta-Hydrolases sUPerfamily protein (AHRD V3.3 *** Q9XID7_ARATH)	-	-	-
Solyc01g103800.3	-1.01562	2.47e-07	DOWN	RPS12	40S ribosomal protein S12 (AHRD V3.3 *** A0A1U8DVK6_CAPAN)	GO:0006412 [Name: translation]	GO:0022627 [Name: cytosolic small ribosomal subunit]; GO:0005840 [Name: ribosome]	GO:0003735 [Name: structural constituent of ribosome]
Solyc01g104110.5	-2.35208	3.71e-24	DOWN	FA18	11-S seed storage protein (AHRD V3.11 *** tr|A0A2U1KM33|A0A2U1KM33_ARTAN)	-	-	-
Solyc01g104680.4	-1.18851	1.45e-12	DOWN	RAN2	Ran protein/TC4 protein ran2a	-	-	-
Solyc01g105550.1	-1.75478	0.000674006	DOWN	BEAT	Acylsugar acetyltransferase (AHRD V3.3 *** K4HRU2_SOLHA)	-	-	-
Solyc01g105590.2	-4.01306	4.76e-12	DOWN	BEAT	Acylsugar acetyltransferase (AHRD V3.3 *** K4HRD2_SOLHA)	-	-	-
Solyc01g105960.2	-1.15996	0.000707029	DOWN		Cineol synthase (AHRD V3.3 *** G1JUH5_SOLLC)	-	-	-
Solyc01g106460.4	-1.16868	0.0325635	DOWN	BHLH25	bHLH transcription factor 007	-	-	-
Solyc01g106710.1	-3.38275	0.000783678	DOWN	AGL62	Transcription factor	GO:0045944 [Name: positive regulation of transcription from RNA polymerase II promoter]	-	GO:0000981 [Name: RNA polymerase II transcription factor activity, sequence-specific DNA binding]; GO:0000978 [Name: RNA polymerase II core promoter proximal region sequence-specific DNA binding]; GO:0046983 [Name: protein dimerization activity]
Solyc01g107050.4	-1.90916	4.79e-06	DOWN	EPS1	HXXXD-type acyl-transferase family protein (AHRD V3.11 *** tr|A0A2K3MRI0|A0A2K3MRI0_TRIPR)	-	-	-
Solyc01g107140.3	-4.35931	1.06e-10	DOWN	BHLH84	Transcription factor (AHRD V3.3 *** A0A2G2V728_CAPBA)	-	-	-
Solyc01g107330.5	-1.02294	1.05e-05	DOWN	TRI1	SWIB domain-containing protein (AHRD V3.11 *** tr|A0A1Q3C0F4|A0A1Q3C0F4_CEPFO)	-	-	-
Solyc01g107450.4	-1.11079	2.28e-06	DOWN		hypothetical protein (AHRD V3.3 *-* AT4G34265.6)	-	-	-
Solyc01g107710.2	-1.89136	5.38e-05	DOWN		Late embryogenesis abundant protein-related / LEA protein-like protein (AHRD V3.3 *-* A0A178VGJ3_ARATH)	-	-	-
Solyc01g107720.3	-1.58598	0.00303144	DOWN		Late embryogenesis abundant protein-related / LEA protein-like protein (AHRD V3.3 *-* A0A178VGJ3_ARATH)	-	-	-
Solyc01g108210.4	-1.05337	0.0130134	DOWN	CYP707A4	Cytochrome P450 (AHRD V3.3 *** A0A200QZB6_9MAGN)	-	-	-
Solyc01g108320.3	-1.01873	8.63e-07	DOWN	PER10	Peroxidase (AHRD V3.3 *** K4B348_SOLLC)	GO:0006979 [Name: response to oxidative stress]; GO:0042744 [Name: hydrogen peroxide catabolic process]	-	GO:0004601 [Name: peroxidase activity]; GO:0020037 [Name: heme binding]
Solyc01g108680.5	-1.60029	2.41e-09	DOWN	PNAE	Methylketone synthase Ib (AHRD V3.11 *** tr|E0YCS5|E0YCS5_SOLLC)	-	-	-
Solyc01g108740.3	-4.04445	1.13e-31	DOWN	SABP2	Methylketone synthase Ib (AHRD V3.3 *** E0YCS5_SOLLC)	GO:0009696 [Name: salicylic acid metabolic process]; GO:0009694 [Name: jasmonic acid metabolic process]	-	GO:0080032 [Name: methyl jasmonate esterase activity]; GO:0080030 [Name: methyl indole-3-acetate esterase activity]; GO:0080031 [Name: methyl salicylate esterase activity]
Solyc01g109070.2	-1.11454	0.0199619	DOWN	dph3	Diphthamide biosynthesis protein 3 (CSL zinc finger) (AHRD V3.3 *** A0A166Z4Y4_9PEZI)	GO:0017183 [Name: peptidyl-diphthamide biosynthetic process from peptidyl-histidine]; GO:0002098 [Name: tRNA wobble uridine modification]	GO:0005634 [Name: nucleus]; GO:0005829 [Name: cytosol]	GO:0046872 [Name: metal ion binding]
Solyc01g109150.4	-2.8199	4.93e-36	DOWN	AOS3	cytochrome P450 CYP74C4	-	-	-
Solyc01g109320.5	-2.50931	1.82e-11	DOWN	DTX33	Protein DETOXIFICATION (AHRD V3.11 *** tr|A0A200R7E8|A0A200R7E8_9MAGN)	-	-	-
Solyc01g109390.3	-1.64654	0.000495482	DOWN	DIR1	Bifunctional inhibitor/lipid-transfer protein/seed storage 2S albumin sUPerfamily protein (AHRD V3.3 *** Q8GXG3_ARATH)	GO:0009627 [Name: systemic acquired resistance]	-	GO:0005504 [Name: fatty acid binding]
Solyc01g109470.3	-1.11404	0.026436	DOWN	BNM2A	BURP domain-containing protein (AHRD V3.3 *** A0A1Q3C0F5_CEPFO)	-	-	-
Solyc01g109500.4	-1.19966	1.52e-10	DOWN	USPL1	BURP domain-containing protein (AHRD V3.3 *-* A0A1Q3C0F5_CEPFO)	-	-	-
Solyc01g109550.2	-1.01003	0.000774589	DOWN	MTERF1	Transcription termination factor family protein (AHRD V3.3 *** A0A2K3NNA4_TRIPR)	GO:0006355 [Name: regulation of transcription, DNA-templated]	-	GO:0003690 [Name: double-stranded DNA binding]
Solyc01g109860.3	-2.21472	3.02e-14	DOWN	SFH3	Sec14p-like phosphatidylinositol transfer family protein (AHRD V3.3 *** A0A2U1QM07_ARTAN)	-	-	-
Solyc01g110160.5	-1.19427	4.33e-06	DOWN		hypothetical protein Chr2:9150162-9151752 FORWARD LENGTH 252 201606 (AHRD V3.11 *** AT2G21385.5)	-	-	-
Solyc01g110360.3	-1.08728	2.46e-05	DOWN	FBA2	Fructose-bisphosphate aldolase (AHRD V3.3 *** Q9SXX5_NICPA)	GO:0006096 [Name: glycolytic process]; GO:0030388 [Name: fructose 1,6-bisphosphate metabolic process]	GO:0005829 [Name: cytosol]	GO:0004332 [Name: fructose-bisphosphate aldolase activity]
Solyc01g110450.3	-1.13374	8.99e-09	DOWN	S6PDH	NAD(P)-linked oxidoreductase sUPerfamily protein (AHRD V3.3 *** A0A2U1PJ17_ARTAN)	-	-	GO:0047641 [Name: aldose-6-phosphate reductase (NADPH) activity]
Solyc01g110540.3	-1.0352	0.0147807	DOWN		ATP synthase E chain (AHRD V3.3 *** Q8GXE7_ARATH)	GO:0015986 [Name: ATP synthesis coupled proton transport]	GO:0000276 [Name: mitochondrial proton-transporting ATP synthase complex, coupling factor F(o)]	GO:0015078 [Name: hydrogen ion transmembrane transporter activity]
Solyc01g110825.1	-1.72716	0.0184764	DOWN	SAUR21	Auxin-responsive protein SAUR21 (AHRD V3.3 *** A0A2G2XY95_CAPAN)	-	-	-
Solyc01g111050.4	-1.59635	4.37e-06	DOWN	BC1L6	COBRA-like protein (AHRD V3.3 *** K4B3W8_SOLLC)	-	-	-
Solyc01g111120.4	-1.0118	3.73e-10	DOWN	TPIP1	Triosephosphate isomerase (AHRD V3.3 *** A0A200Q3A8_9MAGN)	-	-	-
Solyc01g111150.2	-1.28902	1.28e-08	DOWN		Translocon-associated protein subunit alpha (AHRD V3.3 *** A0A1U8F1N5_CAPAN)	-	-	-
Solyc01g111230.3	-1.96393	1.01e-10	DOWN	DIR23	Dirigent protein (AHRD V3.3 *** K4B3Y5_SOLLC)	-	-	-
Solyc01g111420.3	-1.18287	1.31e-09	DOWN		Ribosomal protein L1 (AHRD V3.3 *** A0A200R8A3_9MAGN)	-	GO:0030686 [Name: 90S preribosome]	-
Solyc01g111620.3	-1.09308	2.77e-09	DOWN		High-affinity nickel-transport family protein (AHRD V3.3 *** F4JM82_ARATH)	-	-	-
Solyc01g111900.5	-1.24482	0.000291075	DOWN	ASMT	O-methyltransferase (AHRD V3.11 *** tr|A0A2S1PVB6|A0A2S1PVB6_CAMAC)	-	-	-
Solyc01g112070.5	-1.79661	0.000238747	DOWN	OFUT6	O-fucosyltransferase family protein (AHRD V3.11 *** tr|A0A061DZG6|A0A061DZG6_THECC)	-	-	-
Solyc02g014220.3	-3.29964	3.43e-27	DOWN		Endoglucanase (AHRD V3.3 *** A0A2G3D2B5_CAPCH)	GO:0005975 [Name: carbohydrate metabolic process]	-	GO:0004553 [Name: hydrolase activity, hydrolyzing O-glycosyl compounds]; GO:0030246 [Name: carbohydrate binding]
Solyc02g014300.2	-5.43329	3.07e-52	DOWN	PME46	Pectinesterase (AHRD V3.3 *** A0A2G2VTJ6_CAPBA)	GO:0042545 [Name: cell wall modification]	-	GO:0030599 [Name: pectinesterase activity]; GO:0046910 [Name: pectinesterase inhibitor activity]
Solyc02g030220.1	-5.49056	1.02e-17	DOWN		Extensin-like protein Dif10 (AHRD V3.3 *-* Q43504_SOLLC)	-	-	-
Solyc02g032030.1	-1.8076	5.35e-06	DOWN	DIR19	Dirigent protein (AHRD V3.3 *** K4B5E9_SOLLC)	-	-	-
Solyc02g038815.1	-1.06986	0.0027499	DOWN	GET1	tail-anchored protein insertion receptor WRB-like protein (AHRD V3.3 *** AT4G16444.1)	-	-	-
Solyc02g049070.5	-1.17676	4.28e-10	DOWN		ribosomal RNA small subunit methyltransferase J Chr5:2763914-2765431 FORWARD LENGTH 346 201606 (AHRD V3.11 *** AT5G08540.1)	-	-	-
Solyc02g062350.3	-1.08074	1.54e-07	DOWN	CPP1	protein CHAPERONE-LIKE PROTEIN OF POR1	-	GO:0031969 [Name: chloroplast membrane]	-
Solyc02g062510.3	-1.06169	7.08e-05	DOWN	PER72	Peroxidase (AHRD V3.3 *** K4B6D9_SOLLC)	GO:0042744 [Name: hydrogen peroxide catabolic process]; GO:0006979 [Name: response to oxidative stress]	-	GO:0020037 [Name: heme binding]; GO:0004601 [Name: peroxidase activity]
Solyc02g062530.3	-1.25433	2.22e-05	DOWN		thiamine-phosphate synthase (AHRD V3.3 *-* AT5G49410.2)	-	-	-
Solyc02g062910.3	-1.26591	2.3e-06	DOWN		Pentatricopeptide repeat-containing protein	-	-	-
Solyc02g063150.3	-1.27954	8.75e-07	DOWN	RBCS1	RuBP carboxylase small subunit	GO:0051607 [Name: defense response to virus]; GO:0009853 [Name: photorespiration]; GO:0019253 [Name: reductive pentose-phosphate cycle]	GO:0009506 [Name: plasmodesma]; GO:0009507 [Name: chloroplast]	GO:0016984 [Name: ribulose-bisphosphate carboxylase activity]
Solyc02g063280.4	-1.73763	1.01e-10	DOWN		stress response protein (AHRD V3.3 *-* AT1G60640.2)	-	-	-
Solyc02g063400.4	-1.76892	0.0357277	DOWN		Cytochrome b561 and DOMON domain-containing protein (AHRD V3.11 *** tr|A0A200QEE6|A0A200QEE6_9MAGN)	-	-	-
Solyc02g064670.1	-1.00687	0.000206316	DOWN	RPL26A	60S ribosomal protein L26 (AHRD V3.3 *** A0A1U8FHZ3_CAPAN)	GO:0002181 [Name: cytoplasmic translation]; GO:0042273 [Name: ribosomal large subunit biogenesis]	GO:0005840 [Name: ribosome]; GO:0022625 [Name: cytosolic large ribosomal subunit]	GO:0003723 [Name: RNA binding]; GO:0003735 [Name: structural constituent of ribosome]
Solyc02g064970.5	-1.21143	2.07e-06	DOWN	PER25	Peroxidase (AHRD V3.11 *** tr|K4B6T2|K4B6T2_SOLLC)	-	-	-
Solyc02g065580.3	-1.25636	3.55e-10	DOWN	CYB561B	Cytochrome b561 (AHRD V3.3 *** Q3LGX4_CITLA)	-	-	-
Solyc02g065740.3	-2.28663	1.69e-11	DOWN	UPTG	alpha-1	GO:0009832 [Name: plant-type cell wall biogenesis]; GO:0033356 [Name: UDP-L-arabinose metabolic process]	GO:0005829 [Name: cytosol]; GO:0005794 [Name: Golgi apparatus]	GO:0052691 [Name: UDP-arabinopyranose mutase activity]
Solyc02g066960.3	-1.87562	1.91e-13	DOWN	UGT83A1	UDP-glycosyltransferase 83A1 (AHRD V3.3 *** A0A1J3EZ71_NOCCA)	-	-	GO:0008194 [Name: UDP-glycosyltransferase activity]
Solyc02g067190.4	-2.60304	0.00753244	DOWN		Casparian strip membrane protein 1 (AHRD V3.3 *** CASP1_SOLTU)	-	-	-
Solyc02g067410.2	-1.98798	2.69e-06	DOWN	ATHB-20	Homeobox-leucine zipper protein HOX21 (AHRD V3.3 *** A0A2G3A638_CAPAN)	-	-	-
Solyc02g067460.3	-1.32809	4.62e-15	DOWN		Mitochondrial outer membrane protein porin (AHRD V3.3 *** A0A2K3KY08_TRIPR)	GO:0098656 [Name: anion transmembrane transport]	GO:0005741 [Name: mitochondrial outer membrane]	GO:0008308 [Name: voltage-gated anion channel activity]
Solyc02g067490.3	-1.52685	0.0301089	DOWN		Actin cross-linking protein (DUF569) (AHRD V3.3 *** Q9XIF7_ARATH)	-	-	-
Solyc02g067730.2	-1.64666	0.0476877	DOWN	REX4	RNA exonuclease 4-like (AHRD V3.3 *** A0A2I4FB02_9ROSI)	-	-	-
Solyc02g068150.4	-1.1977	5.63e-06	DOWN	NTF2A	Nuclear transport factor 2 (AHRD V3.3 *** A0A2G2XD55_CAPBA)	-	-	-
Solyc02g068415.1	-1.41646	0.000204548	DOWN	ATL44	RING/U-box sUPerfamily protein (AHRD V3.3 *-* A0A2U1KVX7_ARTAN)	-	-	-
Solyc02g068740.3	-1.25711	7.71e-11	DOWN	GDH2	Glycine cleavage system H protein (AHRD V3.3 *** A0A1U8FKG0_CAPAN)	GO:0019464 [Name: glycine decarboxylation via glycine cleavage system]; GO:0009249 [Name: protein lipoylation]	GO:0005960 [Name: glycine cleavage complex]; GO:0005737 [Name: cytoplasm]; GO:0005739 [Name: mitochondrion]	-
Solyc02g069170.3	-1.19668	0.00282227	DOWN	TAF8	Transcription initiation factor TFIID subunit 8 (AHRD V3.3 *** A0A1J3F703_NOCCA)	-	-	-
Solyc02g069620.4	-1.19682	1.24e-05	DOWN	RPI4	Ribose 5-phosphate isomerase A (AHRD V3.3 *** A0A1Y1I8P0_KLENI)	-	-	-
Solyc02g069770.3	-1.13476	5.67e-06	DOWN		Transducin/WD40 repeat-like sUPerfamily protein (AHRD V3.3 *** A0A2U1MQ79_ARTAN)	-	-	-
Solyc02g070330.4	-1.24612	1.19e-08	DOWN	RPS4	40S ribosomal protein S4 (AHRD V3.3 *** A0A2G2WHB8_CAPBA)	-	-	-
Solyc02g070340.3	-1.0147	8.41e-10	DOWN	RPS4	40S ribosomal protein S4 (AHRD V3.3 *** A0A2G2WHB8_CAPBA)	-	-	-
Solyc02g070640.3	-1.2803	1.57e-05	DOWN	RPL18AC	60S ribosomal protein L18a (AHRD V3.3 *** A0A2G2WKJ7_CAPBA)	-	-	-
Solyc02g070650.2	-1.09112	0.000364039	DOWN	RPL18AC	60S ribosomal protein L18a (AHRD V3.3 *** A0A2G2WKJ7_CAPBA)	-	-	-
Solyc02g070755.1	-2.65357	3.93e-05	DOWN		Unknown protein	-	-	-
Solyc02g070845.2	-1.8897	0.0331366	DOWN		F-box protein At3g07870-like (AHRD V3.11 *-* tr|A0A2I4F3G9|A0A2I4F3G9_9ROSI)	-	-	-
Solyc02g071690.2	-2.96723	6.27e-28	DOWN		GDSL esterase/lipase (AHRD V3.3 *** A0A2G3A7C5_CAPAN)	-	-	-
Solyc02g076890.1	-2.34195	4.51e-12	DOWN		DUF538 family protein (AHRD V3.3 *** B6T6F5_MAIZE)	-	-	-
Solyc02g076990.3	-2.72157	1.02e-13	DOWN	DSEL	Phospholipase A1-II 1 (AHRD V3.3 *** A0A1U8FS88_CAPAN)	-	-	-
Solyc02g077000.3	-1.47895	2.12e-16	DOWN	DSEL	Phospholipase A1-II 1 (AHRD V3.3 *** A0A1U8FS88_CAPAN)	-	-	-
Solyc02g077040.4	-1.01803	0.0214954	DOWN	SAG12	phytophthora-inhibited protease 1	-	-	-
Solyc02g077540.4	-1.03719	0.0387567	DOWN		DUF599 domain-containing protein (AHRD V3.3 *** A0A1Q3C482_CEPFO)	-	-	-
Solyc02g077620.1	-1.73932	1.29e-05	DOWN	SOT17	Sulfotransferase (AHRD V3.3 *** A0A1Q3AUR5_CEPFO)	-	-	-
Solyc02g078200.4	-1.04028	5.03e-06	DOWN	RPL21M	50S ribosomal protein L21	-	-	-
Solyc02g078290.4	-2.39185	0.0478358	DOWN		DNA ligase-like protein (AHRD V3.3 *** AT2G33793.2)	-	-	-
Solyc02g078690.2	-1.87623	1.5e-05	DOWN	SCPL31	Carboxypeptidase (AHRD V3.3 *** A0A1U8FL14_CAPAN)	GO:0006508 [Name: proteolysis]	GO:0005773 [Name: vacuole]	GO:0004185 [Name: serine-type carboxypeptidase activity]
Solyc02g078830.5	-1.31226	4.07e-08	DOWN	MAK11	p21-activated protein kinase-interacting protein 1-like (AHRD V3.11 *** tr|A0A2I4GUT3|A0A2I4GUT3_9ROSI)	-	-	-
Solyc02g079130.3	-1.11673	3.02e-09	DOWN		SEC-C motif containing protein (AHRD V3.3 *** A0A2U1MX42_ARTAN)	-	-	-
Solyc02g079415.1	-1.00405	0.000836619	DOWN	NOP2B	S-adenosyl-L-methionine-dependent methyltransferases sUPerfamily protein (AHRD V3.3 *** Q8VYM6_ARATH)	-	-	-
Solyc02g079500.4	-1.36567	3.55e-15	DOWN	TAP1	Peroxidase (AHRD V3.3 *** M1C184_SOLTU)	-	-	-
Solyc02g080130.5	-1.00001	5.45e-06	DOWN	C50	Chaperone protein dnaJ 50 (AHRD V3.11 *** tr|A0A2G3A964|A0A2G3A964_CAPAN)	-	-	-
Solyc02g080200.5	-1.31042	1.06e-10	DOWN	PME18	Pectinesterase (AHRD V3.11 *** tr|A0A2G2VBJ7|A0A2G2VBJ7_CAPBA)	-	-	-
Solyc02g080560.1	-1.57483	3.64e-10	DOWN		Unknown protein	-	-	-
Solyc02g080670.3	-1.00705	0.000743529	DOWN	Bp10	L-ascorbate oxidase-like protein (AHRD V3.3 *** A0A1U8FN33_CAPAN)	-	-	GO:0005507 [Name: copper ion binding]; GO:0016491 [Name: oxidoreductase activity]
Solyc02g080790.4	-1.3246	0.00198519	DOWN	DHS	Deoxyhypusine synthase	-	-	-
Solyc02g080910.4	-5.24604	5.27e-31	DOWN		Pectate lyase (AHRD V3.3 *** A0A2G3A9B6_CAPAN)	-	-	-
Solyc02g081370.2	-3.19837	0.0274787	DOWN	CNL	AMP-dependent synthetase/ligase (AHRD V3.3 *** A0A200PYF6_9MAGN)	-	-	-
Solyc02g081810.5	-1.18374	4.51e-08	DOWN	CBF5	H/ACA ribonucleoprotein complex subunit 4 (AHRD V3.11 *** tr|A0A2G3D6Q6|A0A2G3D6Q6_CAPCH)	-	-	-
Solyc02g081990.3	-3.79335	9.56e-24	DOWN	PME46	Pectinesterase (AHRD V3.3 *** A0A2G2XFI1_CAPBA)	GO:0042545 [Name: cell wall modification]	-	GO:0046910 [Name: pectinesterase inhibitor activity]; GO:0030599 [Name: pectinesterase activity]
Solyc02g082040.3	-1.04959	0.0344582	DOWN	MYB86	R2R3MYB transcription factor 56	-	-	-
Solyc02g082090.3	-4.83241	1.43e-71	DOWN	PER7	Peroxidase (AHRD V3.3 *** K4BA79_SOLLC)	GO:0042744 [Name: hydrogen peroxide catabolic process]; GO:0006979 [Name: response to oxidative stress]	GO:0009506 [Name: plasmodesma]; GO:0009505 [Name: plant-type cell wall]	GO:0004601 [Name: peroxidase activity]; GO:0020037 [Name: heme binding]
Solyc02g082940.3	-1.45123	0.0120356	DOWN	TBL34	Protein trichome birefringence-like 34 (AHRD V3.3 *-* A0A2G3D7B4_CAPCH)	-	-	-
Solyc02g083070.2	-1.27793	0.00922825	DOWN		Heat shock protein 90-1 (AHRD V3.3 *-* A0A2G2XG09_CAPBA)	-	-	-
Solyc02g083490.3	-1.12285	9.5e-05	DOWN	PER64	Peroxidase (AHRD V3.3 *** K4BAL7_SOLLC)	-	-	-
Solyc02g083870.3	-1.17643	3.64e-07	DOWN	GASA11	Gibberellin-regulated protein 3 (AHRD V3.3 *** A0A2G2XG94_CAPBA)	-	-	-
Solyc02g084780.5	-1.7005	2.24e-15	DOWN	PER72	Peroxidase (AHRD V3.11 *** tr|K4BAZ3|K4BAZ3_SOLLC)	-	-	-
Solyc02g085880.3	-1.93193	4.79e-08	DOWN	CYP735A2	Cytochrome P450 (AHRD V3.3 *** A0A2U1LMY2_ARTAN)	-	-	-
Solyc02g085950.5	-1.01913	0.0267666	DOWN		Ribulose bisphosphate carboxylase small chain (AHRD V3.11 *** tr|A0A2G2XBI7|A0A2G2XBI7_CAPBA)	-	-	-
Solyc02g086240.3	-1.27688	3.16e-16	DOWN	RPL11D	60S ribosomal protein L11 (AHRD V3.3 *-* A0A2G2VRP4_CAPBA)	GO:0006412 [Name: translation]	GO:0005840 [Name: ribosome]; GO:0022625 [Name: cytosolic large ribosomal subunit]	GO:0003723 [Name: RNA binding]; GO:0003735 [Name: structural constituent of ribosome]
Solyc02g086760.1	-1.30491	8.21e-05	DOWN		transmembrane protein (AHRD V3.3 *** AT3G01516.2)	-	-	-
Solyc02g086850.3	-2.75921	1.6e-07	DOWN	REX4	Exonuclease family protein (AHRD V3.3 *** A0A2U1PL29_ARTAN)	-	-	-
Solyc02g087090.4	-1.21912	0.000146378	DOWN	DOX1	alpha-DOX2	-	-	-
Solyc02g087440.5	-1.12874	0.0258673	DOWN		DUF761 domain-containing protein (AHRD V3.11 *** tr|A0A1Q3BYY0|A0A1Q3BYY0_CEPFO)	-	-	-
Solyc02g087800.3	-1.31556	1.79e-08	DOWN		Aldose 1-epimerase (AHRD V3.3 *** A0A1U8FRP0_CAPAN)	-	-	-
Solyc02g088240.4	-1.02605	0.000996774	DOWN	PHO1-H9	Phosphate transporter PHO1-like protein 5 (AHRD V3.3 *** A0A2G3D9P2_CAPCH)	-	-	-
Solyc02g089170.5	-1.21019	0.000199669	DOWN	UAM3	Alpha-1	-	-	-
Solyc02g089460.1	-2.14522	5.34e-10	DOWN	GDU2	protein GLUTAMINE DUMPER 6-like (AHRD V3.3 *** A0A2I4EB38_9ROSI)	-	-	-
Solyc02g090590.1	-4.29394	0.0021009	DOWN		Unknown protein	-	-	-
Solyc02g090600.3	-2.62722	2.17e-06	DOWN		Precursor of CEP10 (AHRD V3.11 --* sp|Q9SKW7|PCP10_ARATH)	-	-	-
Solyc02g090610.1	-4.24614	7.22e-08	DOWN		Unknown protein	-	-	-
Solyc02g090630.4	-1.13101	5.32e-07	DOWN	PLP2	Patatin (AHRD V3.3 *** A0A2G3D8S9_CAPCH)	-	-	-
Solyc02g090950.1	-1.69214	0.00424291	DOWN	HEC2	Transcription factor HEC2 (AHRD V3.3 *** A0A1U8FSU0_CAPAN)	GO:0006355 [Name: regulation of transcription, DNA-templated]	-	GO:0046983 [Name: protein dimerization activity]; GO:0003700 [Name: transcription factor activity, sequence-specific DNA binding]
Solyc02g091050.3	-1.15517	0.00187543	DOWN	DTX14	Protein DETOXIFICATION (AHRD V3.3 *** A0A2U1NLL3_ARTAN)	GO:1990961 [Name: drug transmembrane export]	GO:0016020 [Name: membrane]	GO:0015297 [Name: antiporter activity]; GO:0042910 [Name: xenobiotic transporter activity]
Solyc02g091370.3	-1.05414	6.69e-07	DOWN	UGT709C2	Glycosyltransferase (AHRD V3.11 *** tr|A0A2U1NU39|A0A2U1NU39_ARTAN)	-	-	-
Solyc02g091440.2	-1.14183	0.00188544	DOWN	RHD6	Basic helix-loop-helix (BHLH) DNA-binding sUPerfamily protein (AHRD V3.3 *-* A0A2U1N5T9_ARTAN)	GO:0006357 [Name: regulation of transcription from RNA polymerase II promoter]	GO:0005634 [Name: nucleus]	GO:0000978 [Name: RNA polymerase II core promoter proximal region sequence-specific DNA binding]; GO:0046983 [Name: protein dimerization activity]; GO:0000981 [Name: RNA polymerase II transcription factor activity, sequence-specific DNA binding]
Solyc02g091800.4	-1.10168	0.0148155	DOWN	BHLH25	Basic helix-loop-helix (BHLH) DNA-binding sUPerfamily protein (AHRD V3.3 *-* A0A2U1Q8Y8_ARTAN)	-	-	-
Solyc02g091810.2	-2.08689	0.000403614	DOWN	BHLH25	bHLH transcription factor 015	-	-	GO:0046983 [Name: protein dimerization activity]
Solyc02g091820.3	-4.29217	0.0235202	DOWN	BHLH25	bHLH transcription factor 016	-	-	-
Solyc02g092430.1	-1.28769	3.27e-11	DOWN	RPL26A	60S ribosomal protein L26 (AHRD V3.3 *** A0A1U8FHZ3_CAPAN)	GO:0002181 [Name: cytoplasmic translation]; GO:0042273 [Name: ribosomal large subunit biogenesis]	GO:0022625 [Name: cytosolic large ribosomal subunit]; GO:0005840 [Name: ribosome]	GO:0003723 [Name: RNA binding]; GO:0003735 [Name: structural constituent of ribosome]
Solyc02g093090.1	-1.3893	2.18e-10	DOWN	IRX15-L	Glucuronoxylan 4-o-methyltransferase 1-like protein (AHRD V3.3 *** A0A2K3MTC9_TRIPR)	GO:0045492 [Name: xylan biosynthetic process]	-	-
Solyc02g093230.4	-1.25215	1.81e-05	DOWN	CCOAOMT	Caffeoyl-CoA O-methyltransferase (AHRD V3.3 *** A0A1U8FPA5_CAPAN)	-	-	-
Solyc02g093250.3	-1.61319	1.34e-06	DOWN	CCOAOMT	Caffeoyl-CoA O-methyltransferase (AHRD V3.3 *** A0A1U8FPA5_CAPAN)	-	-	GO:0008757 [Name: S-adenosylmethionine-dependent methyltransferase activity]; GO:0008171 [Name: O-methyltransferase activity]
Solyc02g093270.5	-1.21434	9.5e-10	DOWN	CCOAOMT	Caffeoyl-CoA O-methyltransferase (AHRD V3.11 *** tr|A0A1U8FPA5|A0A1U8FPA5_CAPAN)	-	-	-
Solyc02g093310.3	-1.1433	3.89e-09	DOWN		PI-PLC X domain-containing protein (AHRD V3.3 *** A0A2G2XHF5_CAPBA)	GO:0006629 [Name: lipid metabolic process]	-	GO:0008081 [Name: phosphoric diester hydrolase activity]
Solyc02g093660.1	-2.54374	8.69e-09	DOWN		Unknown protein	-	-	GO:0003677 [Name: DNA binding]
Solyc02g094160.1	-1.18242	1.12e-06	DOWN		Ribonucleoside-diphosphate reductase small chain (AHRD V3.3 *** A0A1U8FR86_CAPAN)	GO:0009263 [Name: deoxyribonucleotide biosynthetic process]	-	GO:0016491 [Name: oxidoreductase activity]
Solyc02g094180.3	-1.0592	2.65e-06	DOWN	PER51	Peroxidase (AHRD V3.3 *** K4BDL3_SOLLC)	GO:0006979 [Name: response to oxidative stress]; GO:0042744 [Name: hydrogen peroxide catabolic process]	-	GO:0020037 [Name: heme binding]; GO:0004601 [Name: peroxidase activity]
Solyc02g094440.4	-1.31274	2.42e-12	DOWN		Translocon-associated protein subunit beta (AHRD V3.3 *** A0A1Q3CAG2_CEPFO)	-	-	-
Solyc02g094860.3	-1.97367	2.4e-12	DOWN	CYP735A2	Cytochrome P450 (AHRD V3.3 *** A0A2U1LMY2_ARTAN)	-	-	-
Solyc02g150130.2	-1.38955	7.08e-12	DOWN	RPL32A	60S ribosomal protein L32 (AHRD V3.11 *** tr|A0A2G2XE07|A0A2G2XE07_CAPBA)	-	-	-
Solyc03g005050.3	-1.24369	1.77e-08	DOWN		Adenylate kinase (AHRD V3.3 *** A0A200QGC4_9MAGN)	GO:0006139 [Name: nucleobase-containing compound metabolic process]	GO:0005737 [Name: cytoplasm]; GO:0005739 [Name: mitochondrion]	GO:0004017 [Name: adenylate kinase activity]; GO:0005524 [Name: ATP binding]
Solyc03g005140.2	-1.29845	0.0297301	DOWN	STP8	Sugar transporter protein 7	-	-	-
Solyc03g005510.2	-1.72394	0.00191977	DOWN	ERF098	Ethylene-responsive transcription factor (AHRD V3.3 *** A0A2G3CJQ9_CAPCH)	-	-	-
Solyc03g005530.1	-1.67063	0.0381022	DOWN	PT1	Phosphate transporter (AHRD V3.3 *** Q9AYT2_TOBAC)	GO:0006817 [Name: phosphate ion transport]; GO:0055085 [Name: transmembrane transport]	GO:0016020 [Name: membrane]	GO:0005315 [Name: inorganic phosphate transmembrane transporter activity]
Solyc03g005640.1	-1.32921	6.28e-06	DOWN		Transmembrane protein	-	-	-
Solyc03g005840.3	-1.29995	0.0242756	DOWN	TPK2	Two-pore potassium channel 3 (AHRD V3.3 *** A0A2G3A7I8_CAPAN)	-	-	-
Solyc03g006010.3	-1.00212	0.000100108	DOWN		calcium/calcium/calmodulin-dependent Serine/Threonine-kinase (AHRD V3.3 *** AT2G47010.2)	-	-	-
Solyc03g006230.1	-2.4013	0.0049767	DOWN		Transmembrane protein (AHRD V3.3 *** O49522_ARATH)	-	-	-
Solyc03g006240.3	-1.05562	0.000242701	DOWN		GDSL esterase/lipase (AHRD V3.3 *** A0A2G2ZLG9_CAPAN)	-	-	-
Solyc03g006470.4	-1.01332	0.000611657	DOWN	CBSX5	CBS domain (AHRD V3.11 *** tr|A0A200QRX2|A0A200QRX2_9MAGN)	-	-	-
Solyc03g006730.3	-1.05108	0.0253348	DOWN	SD129	Receptor-like kinase (AHRD V3.3 *** P93068_BRAOL)	-	-	-
Solyc03g006810.3	-1.03886	5.54e-05	DOWN	PER66	Peroxidase (AHRD V3.3 *** K4BEA4_SOLLC)	GO:0006979 [Name: response to oxidative stress]; GO:0042744 [Name: hydrogen peroxide catabolic process]	GO:0009505 [Name: plant-type cell wall]; GO:0009506 [Name: plasmodesma]	GO:0020037 [Name: heme binding]; GO:0004601 [Name: peroxidase activity]
Solyc03g006880.3	-1.61393	2.22e-11	DOWN	GA20OX1	gibberellin 20-oxidase-1	GO:0009686 [Name: gibberellin biosynthetic process]; GO:0009416 [Name: response to light stimulus]; GO:0009826 [Name: unidimensional cell growth]; GO:0009908 [Name: flower development]	-	GO:0045544 [Name: gibberellin 20-oxidase activity]
Solyc03g006910.3	-1.21855	0.00405784	DOWN	BHLH120	bHLH transcription factor 019	GO:0006357 [Name: regulation of transcription from RNA polymerase II promoter]	GO:0090575 [Name: RNA polymerase II transcription factor complex]	GO:0000981 [Name: RNA polymerase II transcription factor activity, sequence-specific DNA binding]; GO:0046983 [Name: protein dimerization activity]; GO:0000977 [Name: RNA polymerase II regulatory region sequence-specific DNA binding]
Solyc03g006990.1	-1.3905	0.00702972	DOWN	PCMP-H61	Pentatricopeptide repeat (AHRD V3.3 *** A0A200PMS4_9MAGN)	-	-	-
Solyc03g007170.3	-1.6368	1.41e-09	DOWN	FKBP53	Peptidylprolyl isomerase (AHRD V3.3 *** A0A2G2X6E0_CAPBA)	-	-	GO:0003755 [Name: peptidyl-prolyl cis-trans isomerase activity]
Solyc03g013030.3	-1.02063	1.31e-06	DOWN	SUMO8	Small ubiquitin-related modifier (AHRD V3.3 *** A0A1J3HM51_NOCCA)	-	-	-
Solyc03g019780.4	-1.05649	1.63e-08	DOWN	179B	40S ribosomal protein SA (AHRD V3.3 *** A0A1U8G5B2_CAPAN)	-	-	-
Solyc03g019830.5	-1.46825	0.0445888	DOWN	PRK4	Receptor kinase (AHRD V3.11 *** tr|B6SWV2|B6SWV2_MAIZE)	-	-	-
Solyc03g025200.3	-1.05103	0.000631397	DOWN	DTX35	Protein DETOXIFICATION (AHRD V3.3 *** Q6V7U8_SOLLC)	-	-	-
Solyc03g025210.3	-1.80896	0.000206497	DOWN	DTX35	Protein DETOXIFICATION (AHRD V3.3 *** A0A328E0F4_9ASTE)	-	-	-
Solyc03g025490.3	-1.50102	0.000352139	DOWN		2-oxoglutarate (2OG) and Fe(II)-dependent oxygenase sUPerfamily protein (AHRD V3.3 *** A0A2U1MKA4_ARTAN)	-	-	GO:0051213 [Name: dioxygenase activity]
Solyc03g025520.5	-1.39335	3.33e-12	DOWN	RPL36A	60S ribosomal protein L36 (AHRD V3.11 *** tr|A0A2G2ZZ61|A0A2G2ZZ61_CAPAN)	-	-	-
Solyc03g025740.4	-1.70885	4.78e-14	DOWN		Zf-CCHC domain-containing protein/Cofilin_ADF domain-containing protein (AHRD V3.3 *** A0A1Q3D772_CEPFO)	-	-	-
Solyc03g025870.3	-1.46208	7.75e-07	DOWN	LAF1	R2R3MYB transcription factor 19	-	-	-
Solyc03g026030.1	-3.67926	1.43e-07	DOWN	CLSC5	S-adenosyl-L-methionine-dependent methyltransferases sUPerfamily protein (AHRD V3.3 *** Q9M144_ARATH)	-	-	GO:0008168 [Name: methyltransferase activity]
Solyc03g031460.1	-1.02914	6.34e-07	DOWN		Pentatricopeptide repeat (AHRD V3.3 *** A0A200QY39_9MAGN)	-	GO:0009507 [Name: chloroplast]	GO:0005515 [Name: protein binding]
Solyc03g031530.5	-1.70663	1.11e-11	DOWN		Sulfite exporter TauE/SafE family protein 2 (AHRD V3.11 *** sp|Q9SYB0|TAUE2_ARATH)	-	-	-
Solyc03g031590.5	-1.79198	0.0478023	DOWN	SLAH1	S-type anion channel SLAH1 (AHRD V3.11 *** tr|A0A2G2YQT8|A0A2G2YQT8_CAPAN)	-	-	-
Solyc03g031620.3	-1.58299	3.72e-08	DOWN	2024-04-03	5'-adenylylsulfate reductase 1	GO:0019379 [Name: sulfate assimilation, phosphoadenylyl sulfate reduction by phosphoadenylyl-sulfate reductase (thioredoxin)]	-	GO:0004604 [Name: phosphoadenylyl-sulfate reductase (thioredoxin) activity]
Solyc03g031740.3	-1.29131	0.0350481	DOWN	GPT2	Glucose-6-phosphate/phosphate-translocator (AHRD V3.3 *** O64910_PEA)	-	-	-
Solyc03g032230.1	-3.3106	3.58e-18	DOWN		Heat shock protein 90-1 (AHRD V3.3 *-* A0A2G2XG09_CAPBA)	GO:0048364 [Name: root development]; GO:0048367 [Name: shoot system development]	-	-
Solyc03g032243.2	-7.84499	1.13e-10	DOWN	IQD20	protein IQ-DOMAIN 32 (AHRD V3.11 *** tr|A0A2I4GPL3|A0A2I4GPL3_9ROSI)	-	-	-
Solyc03g033970.1	-2.00414	4.41e-09	DOWN	A622L	Isoflavone reductase-like protein (AHRD V3.3 *** Q76LW3_NICSY)	-	-	-
Solyc03g034400.3	-1.24454	1.45e-09	DOWN	DTX14	Protein DETOXIFICATION (AHRD V3.3 *** A0A2U1NLL3_ARTAN)	GO:1990961 [Name: drug transmembrane export]	GO:0016020 [Name: membrane]	GO:0015297 [Name: antiporter activity]; GO:0042910 [Name: xenobiotic transporter activity]
Solyc03g043700.3	-1.20006	0.0453436	DOWN	PUB45	U-box domain-containing protein 4-like (AHRD V3.3 *** A0A2I4HV32_9ROSI)	-	GO:0005737 [Name: cytoplasm]; GO:0005634 [Name: nucleus]	GO:0005515 [Name: protein binding]
Solyc03g043710.1	-1.57088	0.000627923	DOWN	LECRK91	Lectin receptor kinase (AHRD V3.3 *-* Q6UY57_MEDTR)	-	-	-
Solyc03g044580.1	-2.18067	1.21e-08	DOWN		precursor of CEP5-like (AHRD V3.3 -** XP_021691795.1)	-	-	-
Solyc03g044660.3	-1.32156	3.14e-14	DOWN	DHPS1	4-hydroxy-tetrahydrodipicolinate synthase (AHRD V3.3 *** Q1PDD5_9ORYZ)	GO:0009089 [Name: lysine biosynthetic process via diaminopimelate]	-	GO:0008840 [Name: 4-hydroxy-tetrahydrodipicolinate synthase]
Solyc03g058430.3	-1.04954	3.75e-07	DOWN	FAD2	Fatty acid desaturase (AHRD V3.3 *** E7CCC0_9BRAS)	-	-	-
Solyc03g058910.3	-2.31284	0.00552136	DOWN	LAT56	Pectate lyase (AHRD V3.3 *** A0A2G2WYE5_CAPBA)	GO:0045490 [Name: pectin catabolic process]	-	GO:0046872 [Name: metal ion binding]; GO:0030570 [Name: pectate lyase activity]
Solyc03g058920.3	-1.62877	2.75e-17	DOWN		Mitochondrial outer membrane protein porin (AHRD V3.3 *** A0A2K3KY08_TRIPR)	-	-	-
Solyc03g059080.3	-3.18309	2.81e-13	DOWN		Protein kinase sUPerfamily protein (AHRD V3.3 *** A0A1I9LM53_ARATH)	-	-	-
Solyc03g059190.4	-2.70776	3.93e-06	DOWN	SDR1	NAD(P)-binding Rossmann-fold sUPerfamily protein (AHRD V3.3 *** A0A2U1LFH9_ARTAN)	-	-	-
Solyc03g078290.3	-1.22374	2.45e-13	DOWN	RPS18C	40S ribosomal protein S18 (AHRD V3.3 *** A0A2G3CUV3_CAPCH)	GO:0006412 [Name: translation]	GO:0005829 [Name: cytosol]; GO:0005840 [Name: ribosome]; GO:0015935 [Name: small ribosomal subunit]	GO:0003723 [Name: RNA binding]; GO:0003735 [Name: structural constituent of ribosome]
Solyc03g078770.3	-1.27208	0.00237217	DOWN	UGT709C2	Glycosyltransferase (AHRD V3.3 *** A0A288W8G3_GARJA)	-	-	GO:0008194 [Name: UDP-glycosyltransferase activity]
Solyc03g079930.3	-1.39648	1.51e-16	DOWN		Mitochondrial glycoprotein (AHRD V3.3 *** A0A200QYU1_9MAGN)	-	GO:0005759 [Name: mitochondrial matrix]	-
Solyc03g080070.4	-1.76308	0.0255498	DOWN		WAT1-related protein (AHRD V3.3 *** K4BHY3_SOLLC)	-	-	-
Solyc03g082450.3	-1.33802	0.00266581	DOWN	PEPR2	systemin receptor 2	GO:0006468 [Name: protein phosphorylation]	-	GO:0004672 [Name: protein kinase activity]; GO:0005524 [Name: ATP binding]; GO:0005515 [Name: protein binding]
Solyc03g082770.1	-7.43317	5.52e-09	DOWN		Extensin-like protein Dif10 (AHRD V3.3 *-* Q43504_SOLLC)	-	-	-
Solyc03g082790.5	-2.24088	3.84e-13	DOWN		Extensin-like protein Dif54 (AHRD V3.11 *-* tr|Q43505|Q43505_SOLLC)	-	-	-
Solyc03g082860.3	-1.11025	0.00372231	DOWN	ATXR6	Histone-lysine N-methyltransferase ATXR6-like protein (AHRD V3.3 *** A0A2K3P9S3_TRIPR)	-	-	GO:0005515 [Name: protein binding]
Solyc03g082920.4	-1.12711	5.36e-06	DOWN	BIP5	Heat shock protein 70 family (AHRD V3.3 *** A0A200QNK9_9MAGN)	-	-	-
Solyc03g083320.4	-2.00647	5.96e-13	DOWN	CBL7	calcium sensor calcineurin B	-	-	-
Solyc03g083370.3	-3.03004	2.47e-05	DOWN		GDSL esterase/lipase (AHRD V3.3 *** A0A1U8G8S0_CAPAN)	GO:0006629 [Name: lipid metabolic process]	-	-
Solyc03g083660.1	-2.4838	2.69e-08	DOWN	PMEI4	Plant invertase/pectin methylesterase inhibitor sUPerfamily protein (AHRD V3.3 *** A0A2U1KPL8_ARTAN)	GO:0043086 [Name: negative regulation of catalytic activity]	-	GO:0004857 [Name: enzyme inhibitor activity]
Solyc03g083710.1	-1.28044	0.00405784	DOWN	PMEI10	Plant invertase/pectin methylesterase inhibitor sUPerfamily protein (AHRD V3.3 *** A0A2U1LKC0_ARTAN)	GO:0043086 [Name: negative regulation of catalytic activity]	-	GO:0004857 [Name: enzyme inhibitor activity]
Solyc03g083840.3	-2.61651	2.79e-15	DOWN	PME59	Pectinesterase (AHRD V3.3 *** A0A1U8G949_CAPAN)	GO:0042545 [Name: cell wall modification]	-	GO:0030599 [Name: pectinesterase activity]; GO:0046910 [Name: pectinesterase inhibitor activity]
Solyc03g083870.5	-2.75846	4.86e-42	DOWN	PME17	Pectinesterase (AHRD V3.11 *** tr|A0A200QC54|A0A200QC54_9MAGN)	-	-	-
Solyc03g093270.3	-1.67205	0.0089748	DOWN	AKR4C9	NAD(P)-linked oxidoreductase sUPerfamily protein (AHRD V3.3 *** A0A2U1L511_ARTAN)	-	-	-
Solyc03g093390.4	-1.44688	5.85e-08	DOWN	EXPB2	beta expansin precursor 2	-	-	-
Solyc03g093540.1	-1.14899	0.0139707	DOWN	ERF5	Ethylene-responsive transcription factor 5 (AHRD V3.3 *** ERF5_TOBAC)	GO:0006355 [Name: regulation of transcription, DNA-templated]; GO:0009873 [Name: ethylene-activated signaling pathway]	-	GO:0003700 [Name: transcription factor activity, sequence-specific DNA binding]; GO:0003677 [Name: DNA binding]
Solyc03g093620.1	-2.9022	1.04e-10	DOWN	SOT5	Sulfotransferase (AHRD V3.3 *** A0A2I4HG22_9ROSI)	GO:0051923 [Name: sulfation]	GO:0005737 [Name: cytoplasm]	GO:0008146 [Name: sulfotransferase activity]
Solyc03g094110.4	-2.05644	0.00485444	DOWN		Nucleotide-diphospho-sugar transferase (AHRD V3.3 *** A0A2U1NTH5_ARTAN)	-	-	-
Solyc03g095220.3	-1.06055	2.2e-06	DOWN	TOC34	Translocase of chloroplast (AHRD V3.3 *** A0A1U8G0U4_CAPAN)	-	-	-
Solyc03g095840.3	-1.17376	5.11e-07	DOWN		Eukaryotic translation initiation factor 2 subunit alpha (AHRD V3.3 *** A0A2G2W0V8_CAPBA)	-	GO:0005851 [Name: eukaryotic translation initiation factor 2B complex]; GO:0033290 [Name: eukaryotic 48S preinitiation complex]; GO:0043614 [Name: multi-eIF complex]; GO:0005850 [Name: eukaryotic translation initiation factor 2 complex]	GO:0003723 [Name: RNA binding]; GO:0043022 [Name: ribosome binding]; GO:0003743 [Name: translation initiation factor activity]
Solyc03g096760.1	-1.0185	0.0259363	DOWN	LSU2	Protein RESPONSE TO LOW SULFUR 2 (AHRD V3.3 *-* LSU2_ARATH)	GO:0098869 [Name: cellular oxidant detoxification]	-	-
Solyc03g097020.4	-1.08512	4.27e-06	DOWN	TBP1	ATPase family AAA domain-containing protein 3-like (AHRD V3.3 *** A0A2I4ECM7_9ROSI)	-	-	-
Solyc03g097230.1	-1.43717	2.11e-10	DOWN		AIG2-like (Avirulence induced gene) family protein (AHRD V3.3 *** Q9FIQ3_ARATH)	-	-	-
Solyc03g097620.1	-3.12907	0.00442993	DOWN	SWEET14	Bidirectional sugar transporter SWEET (AHRD V3.3 *** A0A142DVI1_SOLTU)	-	-	-
Solyc03g098030.3	-1.38188	0.0104358	DOWN	IP5P9	Type I inositol polyphosphate 5-phosphatase 5 (AHRD V3.3 *-* IP5P5_ARATH)	GO:0046856 [Name: phosphatidylinositol dephosphorylation]	-	GO:0004445 [Name: inositol-polyphosphate 5-phosphatase activity]; GO:0004439 [Name: phosphatidylinositol-4,5-bisphosphate 5-phosphatase activity]; GO:0034485 [Name: phosphatidylinositol-3,4,5-trisphosphate 5-phosphatase activity]
Solyc03g098300.1	-1.28379	0.0001766	DOWN	ODC	Ornithine decarboxylase (AHRD V3.3 *** A0A1U8G8Q1_CAPAN)	GO:0033387 [Name: putrescine biosynthetic process from ornithine]	GO:0005737 [Name: cytoplasm]	GO:0004586 [Name: ornithine decarboxylase activity]
Solyc03g111230.4	-1.04602	1.01e-09	DOWN	RPL17B	60S ribosomal protein L17 (AHRD V3.3 *** A0A2U1LCZ6_ARTAN)	-	-	-
Solyc03g111300.1	-2.81836	0.00224459	DOWN	CYP94B1	Cytochrome P450 (AHRD V3.3 *** A0A200QGE7_9MAGN)	-	-	GO:0005506 [Name: iron ion binding]; GO:0004497 [Name: monooxygenase activity]; GO:0016705 [Name: oxidoreductase activity, acting on paired donors, with incorporation or reduction of molecular oxygen]; GO:0020037 [Name: heme binding]
Solyc03g111400.1	-1.34045	0.00022441	DOWN	AZG2	Adenine/guanine permease AZG1 (AHRD V3.3 *** A0A2G2X883_CAPBA)	GO:0055085 [Name: transmembrane transport]	GO:0005886 [Name: plasma membrane]	GO:0005345 [Name: purine nucleobase transmembrane transporter activity]
Solyc03g111880.3	-2.19851	8.19e-24	DOWN	CYP736A117	Cytochrome (AHRD V3.3 *** A0A2G2X8H9_CAPBA)	-	-	-
Solyc03g112100.3	-1.37487	3.4e-07	DOWN	NRT3.2	High-affinity nitrate transporter 3.2 (AHRD V3.3 *** A0A2G3CY81_CAPCH)	GO:0010167 [Name: response to nitrate]; GO:0015706 [Name: nitrate transport]	GO:0005886 [Name: plasma membrane]	GO:0015112 [Name: nitrate transmembrane transporter activity]
Solyc03g112670.3	-1.31438	1.29e-08	DOWN		embryo defective 2759 (AHRD V3.3 *** AT5G63050.1)	-	-	-
Solyc03g113050.1	-1.57592	0.0471677	DOWN	Asc-1	LAG1 longevity assurance-like protein 1 (AHRD V3.3 *** A0A2G2WRI1_CAPBA)	-	-	-
Solyc03g113290.2	-1.16861	0.0166843	DOWN	NEPS2	Unknown protein	-	-	-
Solyc03g113570.1	-1.78991	4.49e-05	DOWN		Germin (AHRD V3.3 *** A0A200QNF0_9MAGN)	-	-	-
Solyc03g113580.1	-1.0876	0.000437359	DOWN		Germin (AHRD V3.3 *** A0A200QNF0_9MAGN)	-	-	-
Solyc03g113720.3	-1.15867	8.51e-05	DOWN	ARR15	Two-component response regulator ARR3 (AHRD V3.3 *** A0A2G2Y6S6_CAPAN)	GO:0009736 [Name: cytokinin-activated signaling pathway]; GO:0000160 [Name: phosphorelay signal transduction system]	-	-
Solyc03g114700.2	-1.7698	0.0193654	DOWN		Unknown protein	-	-	-
Solyc03g114820.3	-2.05065	1.56e-06	DOWN		Adenine nucleotide alpha hydrolases-like sUPerfamily protein (AHRD V3.3 *** Q9M9P7_ARATH)	-	-	-
Solyc03g115640.3	-1.07526	6.69e-07	DOWN		DUF538 domain-containing protein (AHRD V3.3 *** A0A1Q3AZJ7_CEPFO)	-	-	-
Solyc03g115710.1	-2.57481	1.49e-07	DOWN		Receptor-like protein kinase THESEUS 1 (AHRD V3.3 *** A0A1U8G3K7_CAPAN)	-	-	-
Solyc03g115815.1	-1.09062	0.0006736	DOWN		Unknown protein	-	-	-
Solyc03g115985.1	-1.98433	0.0426286	DOWN		Unknown protein	-	-	-
Solyc03g115990.3	-1.75615	1.41e-16	DOWN		Malate dehydrogenase (AHRD V3.3 *** O48906_MEDSA)	-	-	-
Solyc03g116250.2	-1.06187	0.0169179	DOWN		Unknown protein	-	-	-
Solyc03g116260.3	-1.44563	3.72e-05	DOWN	DMR6	2-oxoglutarate (2OG) and Fe(II)-dependent oxygenase sUPerfamily protein (AHRD V3.3 *** Q9LJ66_ARATH)	-	-	GO:0051213 [Name: dioxygenase activity]
Solyc03g116270.3	-1.20825	1.9e-06	DOWN	FLS1	2-oxoglutarate (2OG) and Fe(II)-dependent oxygenase sUPerfamily protein (AHRD V3.3 *** A0A2U1QGX7_ARTAN)	-	-	-
Solyc03g116290.3	-2.06348	0.000369635	DOWN		2-oxoglutarate (2OG) and Fe(II)-dependent oxygenase sUPerfamily protein (AHRD V3.3 *** F4JLS2_ARATH)	-	-	-
Solyc03g116370.3	-1.30034	4.41e-05	DOWN	EB1B	Microtubule-associated protein RP/EB family member 1C (AHRD V3.3 *** A0A2G3B798_CAPCH)	GO:0051225 [Name: spindle assembly]; GO:1904825 [Name: protein localization to microtubule plus-end]; GO:0009652 [Name: thigmotropism]; GO:0031110 [Name: regulation of microtubule polymerization or depolymerization]	GO:0005815 [Name: microtubule organizing center]; GO:0005881 [Name: cytoplasmic microtubule]; GO:0051233 [Name: spindle midzone]; GO:0035371 [Name: microtubule plus-end]	GO:0051010 [Name: microtubule plus-end binding]
Solyc03g117070.1	-1.02614	0.00189141	DOWN	ZFP3	Zinc finger protein 4 (AHRD V3.3 *** A0A2G3CZF7_CAPCH)	GO:0009788 [Name: negative regulation of abscisic acid-activated signaling pathway]	-	-
Solyc03g117080.4	-1.24649	1.11e-05	DOWN	MAM33	Mitochondrial glycoprotein (AHRD V3.3 *** A0A200PPZ5_9MAGN)	-	-	-
Solyc03g117090.3	-1.06372	7.65e-06	DOWN		stress response NST1-like protein (AHRD V3.3 *-* AT1G80980.2)	-	-	-
Solyc03g117740.3	-1.10122	5.66e-07	DOWN		nuclear protein (AHRD V3.3 *** AT1G16080.1)	-	-	-
Solyc03g118040.3	-1.15408	2.07e-08	DOWN		calnexin	-	-	-
Solyc03g118540.4	-1.0938	0.000163418	DOWN	TIFY6B	Jasmonate ZIM domain protein e (AHRD V3.3 *-* I3WTA3_NICAT)	-	-	-
Solyc03g118680.3	-1.00655	0.000440072	DOWN	VAR3	Zinc finger protein VAR3	-	GO:0005737 [Name: cytoplasm]	GO:0003729 [Name: mRNA binding]
Solyc03g118870.5	-1.4683	0.0482972	DOWN		Octicosapeptide/Phox/Bem1p family protein (AHRD V3.11 *** tr|A0A2K3L5A6|A0A2K3L5A6_TRIPR)	-	-	-
Solyc03g118930.2	-8.03506	1.31e-11	DOWN	XAT2	Glycosyltransferase (AHRD V3.3 *** Q9LV22_ARATH)	-	-	GO:0016757 [Name: transferase activity, transferring glycosyl groups]
Solyc03g119360.3	-1.60984	1.57e-20	DOWN	RPS7	40S ribosomal protein S7 (AHRD V3.3 *-* A0A2G3D0S9_CAPCH)	GO:0006364 [Name: rRNA processing]; GO:0006412 [Name: translation]; GO:0042274 [Name: ribosomal small subunit biogenesis]	GO:0005840 [Name: ribosome]; GO:0022627 [Name: cytosolic small ribosomal subunit]; GO:0030686 [Name: 90S preribosome]; GO:0032040 [Name: small-subunit processome]	GO:0003735 [Name: structural constituent of ribosome]
Solyc03g119820.1	-1.08211	0.00525802	DOWN		Oleosin (AHRD V3.3 *** A0A200Q8I2_9MAGN)	GO:0019915 [Name: lipid storage]	GO:0016020 [Name: membrane]; GO:0012511 [Name: monolayer-surrounded lipid storage body]	-
Solyc03g119910.5	-1.10613	0.000199918	DOWN	LE	2-oxoglutarate (2OG) and Fe(II)-dependent oxygenase sUPerfamily protein (AHRD V3.11 *** tr|A0A2U1MX13|A0A2U1MX13_ARTAN)	-	-	-
Solyc03g120230.3	-1.03476	0.000137157	DOWN	MFP1	MAR-binding filament-like protein 1 (AHRD V3.3 *** MFP1_SOLLC)	-	-	-
Solyc03g121100.4	-1.51346	5.82e-05	DOWN	APS1	acid phosphatase 1-like (AHRD V3.3 *** A0A2G3A413_CAPAN)	-	-	-
Solyc03g121200.4	-1.10632	0.038765	DOWN		Unknown protein	-	-	-
Solyc03g121230.3	-1.39373	0.00342386	DOWN	SIRK	Protein kinase family protein (AHRD V3.3 *** A0A1P8AW67_ARATH)	GO:0006468 [Name: protein phosphorylation]	-	GO:0004672 [Name: protein kinase activity]; GO:0005515 [Name: protein binding]; GO:0005524 [Name: ATP binding]
Solyc03g121330.3	-1.28101	9.31e-10	DOWN	RPL28A	60S ribosomal protein L28 (AHRD V3.3 *** B3TLS3_ELAGV)	GO:0006412 [Name: translation]	GO:0005840 [Name: ribosome]; GO:0022625 [Name: cytosolic large ribosomal subunit]	GO:0003735 [Name: structural constituent of ribosome]
Solyc03g122320.1	-1.97042	0.00131556	DOWN		Unknown protein	-	-	-
Solyc03g122330.1	-4.9817	0.00219319	DOWN		Unknown protein	-	-	-
Solyc03g124020.1	-2.51766	1.63e-05	DOWN	SAUR32	Auxin-induced protein 15A (AHRD V3.3 *** A0A2G3D1E4_CAPCH)	-	-	-
Solyc03g160940.1	-2.56283	0.0128542	DOWN		F-box/LRR-repeat protein (AHRD V3.11 *-* tr|A0A2G2ZYX1|A0A2G2ZYX1_CAPAN)	-	-	-
Solyc04g005340.2	-1.21521	6.29e-10	DOWN	UPTG2	Alpha-1	-	-	-
Solyc04g005600.3	-1.84431	0.0203148	DOWN	MYB106	Transcription factor (AHRD V3.3 *** A0A2G2Z3S3_CAPAN)	-	-	-
Solyc04g007030.4	-1.43659	1.04e-08	DOWN	R1C-3	Disease resistance protein (AHRD V3.3 *** A0A2U1N8H9_ARTAN)	-	-	-
Solyc04g007050.4	-1.48866	0.000227347	DOWN	R1C-3	Disease resistance protein (AHRD V3.3 *** A0A2U1N8H9_ARTAN)	-	-	-
Solyc04g008000.3	-1.75936	0.0147021	DOWN	CML25	Calcium-dependent protein kinase (AHRD V3.3 *-* CDPK_DAUCA)	-	-	-
Solyc04g008110.3	-1.02482	0.000429189	DOWN	AHK4	Histidine kinase 4 (AHRD V3.3 *** A0A2G3CFA2_CAPCH)	GO:0000160 [Name: phosphorelay signal transduction system]; GO:0016310 [Name: phosphorylation]	-	GO:0000155 [Name: phosphorelay sensor kinase activity]
Solyc04g008120.4	-1.46849	0.0185732	DOWN	R1B-16	Hero resistance protein (AHRD V3.11 *** tr|Q8GSM1|Q8GSM1_SOLLC)	-	-	-
Solyc04g008230.3	-1.81737	4.61e-05	DOWN		Pectin lyase-like sUPerfamily protein (AHRD V3.3 *** A0A2U1PE89_ARTAN)	GO:0005975 [Name: carbohydrate metabolic process]	-	GO:0004650 [Name: polygalacturonase activity]
Solyc04g008460.4	-1.37223	1.53e-15	DOWN	RPL15	Ribosomal protein L15 (AHRD V3.3 *** A0A2G3CLB1_CAPCH)	-	-	-
Solyc04g008470.3	-1.28514	0.032658	DOWN		Defensin SD2 (AHRD V3.3 *** A0A2G2ZH52_CAPAN)	GO:0006952 [Name: defense response]	-	-
Solyc04g008710.4	-1.12924	6.72e-08	DOWN		Arginine/serine-rich-like splicing factor (AHRD V3.3 *-* Q9SII4_ARATH)	-	-	-
Solyc04g008790.1	-1.25756	2.22e-07	DOWN		Ribosomal protein L1 (AHRD V3.3 *** A0A200R8A3_9MAGN)	-	GO:0030686 [Name: 90S preribosome]	-
Solyc04g008800.4	-1.40003	4.52e-12	DOWN		protein translocase subunit Chr3:18946880-18948048 REVERSE LENGTH 188 201606 (AHRD V3.11 *** AT3G51010.1)	-	-	-
Solyc04g009310.5	-1.0545	3.84e-07	DOWN	CLPP2	ATP-dependent Clp protease proteolytic subunit (AHRD V3.11 *** tr|A0A2G2X9Z7|A0A2G2X9Z7_CAPBA)	-	-	-
Solyc04g009320.3	-1.02885	2.75e-05	DOWN	FES1	hsp70 nucleotide exchange factor FES1 (AHRD V3.3 *** A0A2I4FCD8_9ROSI)	-	-	GO:0005515 [Name: protein binding]
Solyc04g009400.5	-1.12733	0.0423639	DOWN		RING/FYVE/PHD zinc finger sUPerfamily protein (AHRD V3.11 *-* tr|B3H578|B3H578_ARATH)	-	-	-
Solyc04g009690.2	-3.24751	0.00246575	DOWN	RPP13	Disease resistance protein (AHRD V3.3 *** A0A200PUC6_9MAGN)	-	-	-
Solyc04g009940.5	-1.41565	1.01e-10	DOWN		Chloroplast J-like domain 1 (AHRD V3.11 *** tr|A0A2U1N5K8|A0A2U1N5K8_ARTAN)	-	-	-
Solyc04g010240.3	-1.02955	0.000728962	DOWN	RPL35	60S ribosomal protein L35 (AHRD V3.3 *** A0A2G2ZKJ8_CAPAN)	GO:0000463 [Name: maturation of LSU-rRNA from tricistronic rRNA transcript (SSU-rRNA, 5.8S rRNA, LSU-rRNA)]; GO:0006412 [Name: translation]	GO:0005840 [Name: ribosome]; GO:0022625 [Name: cytosolic large ribosomal subunit]	GO:0003735 [Name: structural constituent of ribosome]; GO:0003729 [Name: mRNA binding]
Solyc04g011530.3	-1.04824	0.000140874	DOWN		Cytochrome oxidase complex assembly protein (AHRD V3.3 *** Q9SK63_ARATH)	-	-	-
Solyc04g011700.2	-1.29278	7.35e-07	DOWN		Mitochondrial transcription termination factor family protein (AHRD V3.3 *** Q9SD94_ARATH)	GO:0006355 [Name: regulation of transcription, DNA-templated]; GO:0009658 [Name: chloroplast organization]	GO:0009507 [Name: chloroplast]	GO:0003690 [Name: double-stranded DNA binding]
Solyc04g011760.3	-2.02482	0.00112307	DOWN		Unknown protein	-	-	-
Solyc04g011850.1	-1.3082	0.00112362	DOWN	GRXS1	Glutaredoxin (AHRD V3.3 *** A0A1L7MRR3_SOLPI)	-	-	-
Solyc04g014330.1	-1.15481	0.000663231	DOWN		protein PELPK2-like (AHRD V3.3 *** XP_010319535.1)	-	-	-
Solyc04g014510.3	-1.22619	6.28e-09	DOWN	GLN1-1	glutamine synthase	GO:0006542 [Name: glutamine biosynthetic process]	GO:0005737 [Name: cytoplasm]	GO:0004356 [Name: glutamate-ammonia ligase activity]
Solyc04g015210.4	-1.00039	0.000100401	DOWN	R1A-6	Disease resistance protein (AHRD V3.3 *** A0A2U1N8H9_ARTAN)	-	-	-
Solyc04g015390.2	-1.62113	0.0257264	DOWN		GDSL esterase/lipase (AHRD V3.3 *** AT1G11320.1)	-	-	-
Solyc04g015610.3	-1.79707	3.2e-06	DOWN		DUF642 domain-containing protein (AHRD V3.3 *** A0A1Q3AUQ6_CEPFO)	-	-	-
Solyc04g015700.1	-1.66384	0.00194108	DOWN		hypothetical protein (AHRD V3.3 *-* AT3G57450.1)	-	-	-
Solyc04g016060.1	-1.38431	3.69e-08	DOWN	MIZ1	Protein MIZU-KUSSEI 1 (AHRD V3.3 *** A0A1U8GTB5_CAPAN)	GO:0010274 [Name: hydrotropism]	-	-
Solyc04g016380.3	-1.70934	1.05e-13	DOWN	BRIX1-1	Ribosome biogenesis protein BRX1-like protein (AHRD V3.3 *** A0A1U8GKR7_CAPAN)	GO:0000027 [Name: ribosomal large subunit assembly]; GO:0006364 [Name: rRNA processing]	GO:0005730 [Name: nucleolus]	GO:0019843 [Name: rRNA binding]
Solyc04g016430.3	-2.61365	2.88e-12	DOWN	CKX1	Cytokinin dehydrogenase 1 (AHRD V3.3 *** A0A2G2ZF38_CAPAN)	GO:0009690 [Name: cytokinin metabolic process]	-	GO:0019139 [Name: cytokinin dehydrogenase activity]; GO:0071949 [Name: FAD binding]
Solyc04g016520.3	-1.16889	1.91e-09	DOWN	gpt2	UDP-N-acetylglucosamine--dolichyl-phosphate N-acetylglucosaminephosphotransferase (AHRD V3.3 *** A0A2G2XAT5_CAPBA)	GO:0006487 [Name: protein N-linked glycosylation]; GO:0006488 [Name: dolichol-linked oligosaccharide biosynthetic process]	GO:0016020 [Name: membrane]	GO:0003975 [Name: UDP-N-acetylglucosamine-dolichyl-phosphate N-acetylglucosaminephosphotransferase activity]
Solyc04g025750.3	-2.80265	0.0404848	DOWN		WAT1-related protein (AHRD V3.3 *** K4BR19_SOLLC)	-	-	-
Solyc04g028380.1	-3.64328	0.00126702	DOWN	SOT17	Sulfotransferase (AHRD V3.3 *** A0A2I4HG22_9ROSI)	-	-	-
Solyc04g050790.3	-1.47049	3.62e-07	DOWN		ubiquitin hydrolase (AHRD V3.3 *** AT5G18310.2)	-	-	-
Solyc04g051660.3	-1.12128	1.45e-06	DOWN	SG1	protein SLOW GREEN 1	-	-	GO:0005515 [Name: protein binding]
Solyc04g051830.5	-1.12171	3.85e-06	DOWN	DRG3	Developmentally-regulated GTP-binding protein 1 (AHRD V3.11 *** tr|B6TI04|B6TI04_MAIZE)	-	-	-
Solyc04g054510.4	-1.00793	0.0116384	DOWN	rpa12	DNA-directed RNA polymerase subunit (AHRD V3.3 *** A0A1U8ETV9_CAPAN)	-	-	-
Solyc04g054730.3	-1.29399	6.28e-06	DOWN	SULTR2;1	Sulfate transporter-like protein (AHRD V3.3 *** A0A2K3NYV6_TRIPR)	GO:0055085 [Name: transmembrane transport]; GO:0008272 [Name: sulfate transport]	GO:0016020 [Name: membrane]	GO:0008271 [Name: secondary active sulfate transmembrane transporter activity]
Solyc04g055000.3	-1.60962	0.0275664	DOWN	TTL4	inactive TPR repeat-containing thioredoxin TTL3-like (AHRD V3.3 *** A0A2I4H3Y7_9ROSI)	-	GO:0005737 [Name: cytoplasm]	GO:0005515 [Name: protein binding]
Solyc04g055100.1	-1.9261	2.28e-05	DOWN		DUF1191 domain-containing protein (AHRD V3.3 *** A0A1Q3BAW9_CEPFO)	-	GO:0016020 [Name: membrane]	-
Solyc04g055140.1	-1.18644	0.0242661	DOWN		C2 calcium/lipid-binding domain	-	-	-
Solyc04g071180.3	-1.07156	8.29e-05	DOWN		COMPLEX 1 LYR-like protein (AHRD V3.3 *** AT3G17300.3)	-	-	-
Solyc04g071270.1	-3.26592	0.0179987	DOWN		F-box family protein (AHRD V3.3 *** A0A2U1L823_ARTAN)	-	-	-
Solyc04g072060.4	-1.19244	6.44e-09	DOWN		Ras-related protein (AHRD V3.3 *** A0A2U1L351_ARTAN)	-	-	-
Solyc04g072300.1	-2.06784	0.0188727	DOWN	FZP	Ethylene-responsive transcription factor (AHRD V3.3 *** A0A1U8GHV9_CAPAN)	GO:0006355 [Name: regulation of transcription, DNA-templated]	-	GO:0003700 [Name: transcription factor activity, sequence-specific DNA binding]; GO:0003677 [Name: DNA binding]
Solyc04g072660.4	-1.37657	5.47e-06	DOWN	RPL30	60S ribosomal protein L30 (AHRD V3.3 *** A0A1U8GKR6_CAPAN)	-	-	-
Solyc04g072920.5	-1.18252	4.56e-07	DOWN	TPPJ	Trehalose 6-phosphate phosphatase (AHRD V3.11 *** tr|A0A2G3CNJ5|A0A2G3CNJ5_CAPCH)	-	-	-
Solyc04g074330.3	-2.1452	5.79e-07	DOWN	UGT85A23	Glycosyltransferase (AHRD V3.3 *** A0A077EMP8_ACTDE)	-	-	-
Solyc04g074550.4	-1.18365	9.26e-13	DOWN	COX6B-1	Cytochrome c oxidase subunit (AHRD V3.3 *-* B6UF31_MAIZE)	-	-	-
Solyc04g074710.3	-1.29638	3.88e-06	DOWN		Queuine tRNA-ribosyltransferase (AHRD V3.3 *** S8D4U6_9LAMI)	GO:0101030 [Name: tRNA-guanine transglycosylation]	GO:0005829 [Name: cytosol]	GO:0008479 [Name: queuine tRNA-ribosyltransferase activity]
Solyc04g074820.3	-1.22463	0.00854132	DOWN	ATL15	RING/U-box sUPerfamily protein (AHRD V3.3 *** A0A2H1ZED7_ARATH)	-	-	-
Solyc04g076770.3	-1.65478	0.000892313	DOWN	PER9	Peroxidase (AHRD V3.3 *** K4BUB5_SOLLC)	-	-	-
Solyc04g076800.3	-1.03578	0.0152812	DOWN	PCMP-H42	Pentatricopeptide repeat (AHRD V3.3 *** A0A200QXT4_9MAGN)	GO:0009451 [Name: RNA modification]	-	GO:0003723 [Name: RNA binding]; GO:0008270 [Name: zinc ion binding]; GO:0005515 [Name: protein binding]
Solyc04g078040.3	-2.85784	6.1e-15	DOWN	SYM1	Peroxisomal membrane 22 kDa (Mpv17/PMP22) family protein (AHRD V3.3 *** A0A2U1NNX3_ARTAN)	-	-	-
Solyc04g078660.3	-1.47512	8.51e-06	DOWN		HXXXD-type acyl-transferase family protein (AHRD V3.11 *** tr|A0A2U1LZ70|A0A2U1LZ70_ARTAN)	-	-	-
Solyc04g078800.3	-1.16069	0.00304705	DOWN	OBL1	Lipase (AHRD V3.3 *** A0A200QYW4_9MAGN)	-	-	-
Solyc04g079050.3	-1.00214	2.12e-05	DOWN	UGT79B6	UDP-glycosyltransferase 79B2 (AHRD V3.3 *** A0A2G3CJJ2_CAPCH)	-	-	-
Solyc04g079700.3	-2.53544	1.01e-12	DOWN	JGB	Transducin/WD40 repeat-like sUPerfamily protein (AHRD V3.3 *** A0A2U1PM75_ARTAN)	-	-	GO:0005515 [Name: protein binding]
Solyc04g079730.1	-1.15444	0.017385	DOWN	AOS1	allene oxide synthase	GO:0031408 [Name: oxylipin biosynthetic process]; GO:0016125 [Name: sterol metabolic process]; GO:0009695 [Name: jasmonic acid biosynthetic process]; GO:0006952 [Name: defense response]	GO:0009507 [Name: chloroplast]	GO:0009978 [Name: allene oxide synthase activity]; GO:0016705 [Name: oxidoreductase activity, acting on paired donors, with incorporation or reduction of molecular oxygen]; GO:0005506 [Name: iron ion binding]; GO:0020037 [Name: heme binding]; GO:0004497 [Name: monooxygenase activity]
Solyc04g080190.3	-1.04003	5.12e-09	DOWN	OEP24A	Outer envelope pore protein 24	GO:0034765 [Name: regulation of ion transmembrane transport]	-	GO:0022843 [Name: voltage-gated cation channel activity]
Solyc04g080220.3	-1.36648	0.0429672	DOWN		DUF620 family protein (DUF620) (AHRD V3.3 *** F4HXG1_ARATH)	-	-	-
Solyc04g080780.2	-1.21214	0.000335658	DOWN	BLH11	bell-like homeodomain protein 1	-	-	-
Solyc04g080840.3	-2.26031	0.00449002	DOWN	BGAL5	Beta-galactosidase (AHRD V3.3 *** A0A2G2X180_CAPBA)	-	-	-
Solyc04g080990.2	-2.25299	0.0384317	DOWN	SLAH1	S-type anion channel SLAH1 (AHRD V3.3 *** A0A2G3CQY6_CAPCH)	GO:0055085 [Name: transmembrane transport]; GO:0006873 [Name: cellular ion homeostasis]	GO:0016020 [Name: membrane]	GO:0008308 [Name: voltage-gated anion channel activity]
Solyc04g081110.1	-5.16403	0.00211151	DOWN	GLOX1	Glyoxal oxidase (AHRD V3.3 *** A0A200QQ43_9MAGN)	-	-	-
Solyc04g081130.1	-3.15906	0.00117106	DOWN	GLOX1	Glyoxal oxidase (AHRD V3.3 *** A0A200QQ43_9MAGN)	-	-	-
Solyc04g081140.1	-3.01634	0.000143236	DOWN	GLOX1	Glyoxal oxidase-related protein (AHRD V3.3 *** A0A2U1MRW9_ARTAN)	-	-	-
Solyc04g081220.3	-1.05529	0.000999423	DOWN		39S ribosomal protein (AHRD V3.3 *** Q940G3_ARATH)	-	-	-
Solyc04g081860.3	-3.97052	2.01e-15	DOWN	PER64	Peroxidase (AHRD V3.3 *** K4BVR5_SOLLC)	GO:0042744 [Name: hydrogen peroxide catabolic process]; GO:0006979 [Name: response to oxidative stress]	GO:0009506 [Name: plasmodesma]; GO:0009505 [Name: plant-type cell wall]	GO:0020037 [Name: heme binding]; GO:0004601 [Name: peroxidase activity]
Solyc04g081970.3	-1.20811	3.68e-12	DOWN	CDSP32	Thioredoxin (AHRD V3.3 *** A0A200QEF8_9MAGN)	-	-	GO:0016671 [Name: oxidoreductase activity, acting on a sulfur group of donors, disulfide as acceptor]
Solyc04g082640.3	-1.01437	8.63e-07	DOWN		inner membrane localized protein (AHRD V3.3 *-* AT1G42960.1)	-	GO:0009535 [Name: chloroplast thylakoid membrane]; GO:0009706 [Name: chloroplast inner membrane]	-
Solyc04g082720.3	-1.07263	1.01e-08	DOWN	IDM3	Alpha-crystallin domain-containing protein 22.3 (AHRD V3.3 *** A0A1U8GRL0_CAPAN)	GO:1901537 [Name: positive regulation of DNA demethylation]	GO:0005634 [Name: nucleus]	-
Solyc05g005040.5	-2.14234	0.0313312	DOWN		Pectin lyase-like sUPerfamily protein (AHRD V3.11 *** tr|Q38958|Q38958_ARATH)	-	-	-
Solyc05g006130.4	-1.03925	0.00015486	DOWN		RNA helicase DEAD17	-	-	-
Solyc05g006190.2	-4.02922	0.00266514	DOWN		Unknown protein	-	-	-
Solyc05g006420.3	-1.7266	2.43e-13	DOWN	ARR4	Two-component response regulator ARR3 (AHRD V3.3 *** A0A2G2VM98_CAPBA)	GO:0000160 [Name: phosphorelay signal transduction system]; GO:0009736 [Name: cytokinin-activated signaling pathway]	-	-
Solyc05g006500.5	-1.5595	0.000932268	DOWN	GLP7	Germin-like protein 3-1 (AHRD V3.11 *** tr|A0A2G3B8B8|A0A2G3B8B8_CAPCH)	-	-	-
Solyc05g006750.3	-1.78908	3.18e-09	DOWN	GSTU17	Glutathione S-transferase (AHRD V3.3 *** A0A200QY01_9MAGN)	-	-	-
Solyc05g006965.1	-1.02825	8.56e-06	DOWN		Small multi-drug export protein (AHRD V3.3 *-* B6T1F5_MAIZE)	-	-	-
Solyc05g007100.3	-1.00666	1.44e-07	DOWN	WHY1	Single-stranded DNA-binding protein WHY1	-	-	-
Solyc05g007110.2	-2.61351	3.3e-07	DOWN	WRKY72A	WRKY transcription factor 76	GO:0006355 [Name: regulation of transcription, DNA-templated]	-	GO:0003700 [Name: transcription factor activity, sequence-specific DNA binding]; GO:0043565 [Name: sequence-specific DNA binding]
Solyc05g007150.4	-1.03653	6.52e-06	DOWN	UTR3	UDP-galactose/UDP-glucose transporter 3 (AHRD V3.3 *** A0A2G2YDQ6_CAPAN)	-	-	-
Solyc05g007620.1	-2.43189	0.0314216	DOWN	R1A	Late blight resistance protein R1-A (AHRD V3.3 *-* A0A2G3B531_CAPCH)	-	-	-
Solyc05g007830.3	-1.05985	8.71e-05	DOWN	EXPA1	expansin12	GO:0009664 [Name: plant-type cell wall organization]	GO:0005576 [Name: extracellular region]	-
Solyc05g007840.4	-1.25222	6.52e-10	DOWN	MTERF1	Transcription termination factor (AHRD V3.11 *** tr|A0A2U1LKM6|A0A2U1LKM6_ARTAN)	-	-	-
Solyc05g008190.3	-1.04062	0.000154389	DOWN	utp7	Transducin/WD40 repeat-like sUPerfamily protein (AHRD V3.3 *** A0A2U1MKJ4_ARTAN)	GO:0000462 [Name: maturation of SSU-rRNA from tricistronic rRNA transcript (SSU-rRNA, 5.8S rRNA, LSU-rRNA)]	GO:0032040 [Name: small-subunit processome]; GO:0005730 [Name: nucleolus]; GO:0030686 [Name: 90S preribosome]	GO:0005515 [Name: protein binding]
Solyc05g009300.1	-1.25763	1.17e-05	DOWN		transmembrane protein (AHRD V3.3 *-* AT2G29180.1)	-	-	-
Solyc05g009310.3	-1.11182	1.31e-06	DOWN	COL16	Zinc finger protein CONSTANS-LIKE 7 (AHRD V3.3 *** A0A2G2VK65_CAPBA)	GO:0006355 [Name: regulation of transcription, DNA-templated]	GO:0005634 [Name: nucleus]	GO:0005515 [Name: protein binding]; GO:0008270 [Name: zinc ion binding]
Solyc05g009460.3	-1.0197	0.000322109	DOWN	ERF118	ethylene-responsive transcription factor ERF118-like (AHRD V3.3 --* XP_022968247.1)	-	-	-
Solyc05g009580.3	-5.22961	0.000265401	DOWN	ALMT9	Aluminum-activated malate transporter 9 (AHRD V3.3 *** A0A2G3B6A6_CAPCH)	-	-	-
Solyc05g009590.3	-3.40306	1.29e-17	DOWN	ALMT9	Aluminum-activated malate transporter 9 (AHRD V3.3 *** A0A2G3B6C3_CAPCH)	GO:0015743 [Name: malate transport]	GO:0009705 [Name: plant-type vacuole membrane]	-
Solyc05g010260.5	-1.17117	1.25e-05	DOWN	PGD2	6-phosphogluconate dehydrogenase	-	-	-
Solyc05g010460.4	-1.75776	0.0176046	DOWN		hypothetical protein (DUF1262) (AHRD V3.3 *** AT1G13490.2)	-	-	-
Solyc05g010680.2	-1.36578	9.63e-07	DOWN	bem46	Alpha/beta-Hydrolases sUPerfamily protein (AHRD V3.3 *** F4J5H1_ARATH)	-	-	-
Solyc05g011940.4	-1.38832	1.28e-07	DOWN		Cytochrome (AHRD V3.3 *** A0A1U8EYC2_CAPAN)	-	-	-
Solyc05g012070.3	-1.65009	9.81e-18	DOWN	UPTG1	UDP-glucose:protein transglucosylase-like protein	GO:0009832 [Name: plant-type cell wall biogenesis]; GO:0033356 [Name: UDP-L-arabinose metabolic process]	GO:0005794 [Name: Golgi apparatus]; GO:0005829 [Name: cytosol]	GO:0052691 [Name: UDP-arabinopyranose mutase activity]
Solyc05g012730.1	-3.31866	5.26e-14	DOWN	IRX10L	Exostosin-like (AHRD V3.3 *** A0A200QGS1_9MAGN)	GO:0006486 [Name: protein glycosylation]; GO:0010417 [Name: glucuronoxylan biosynthetic process]; GO:0009834 [Name: plant-type secondary cell wall biogenesis]	-	GO:0080116 [Name: glucuronoxylan glucuronosyltransferase activity]; GO:0047517 [Name: 1,4-beta-D-xylan synthase activity]
Solyc05g013020.1	-3.73619	0.00264088	DOWN	XXT3	Galactosyl transferase GMA12/MNN10 family protein (AHRD V3.3 *** A0A2U1L978_ARTAN)	GO:0009969 [Name: xyloglucan biosynthetic process]	GO:0005802 [Name: trans-Golgi network]; GO:0016020 [Name: membrane]; GO:0005768 [Name: endosome]	GO:0016758 [Name: transferase activity, transferring hexosyl groups]
Solyc05g013650.3	-3.9615	1.27e-12	DOWN		Lysine ketoglutarate reductase trans-splicing protein (DUF707) (AHRD V3.11 *** tr|A0A1P8AMP7|A0A1P8AMP7_ARATH)	-	-	-
Solyc05g013760.4	-1.17326	0.00515207	DOWN		Proline-rich receptor-like kinase (AHRD V3.3 *-* A0A1I9LPJ0_ARATH)	-	-	-
Solyc05g014290.5	-1.76217	0.000141038	DOWN	MYB20	MYB-related transcription factor (AHRD V3.11 *** tr|A8CCM9|A8CCM9_TOBAC)	-	-	-
Solyc05g014470.3	-1.08803	2.02e-09	DOWN	GAPC2	glyceraldehyde 3-phosphate dehydrogenase	GO:0006006 [Name: glucose metabolic process]	-	GO:0016620 [Name: oxidoreductase activity, acting on the aldehyde or oxo group of donors, NAD or NADP as acceptor]; GO:0050661 [Name: NADP binding]; GO:0051287 [Name: NAD binding]
Solyc05g015300.5	-1.07983	0.00263221	DOWN	RD22	BURP-domain containing protein (AHRD V3.11 *** tr|Q5ZFA0|Q5ZFA0_PLAMJ)	-	-	-
Solyc05g015330.1	-1.07093	0.0112227	DOWN	NFYC2	Nuclear transcription factor Y subunit C-4-like protein (AHRD V3.3 *** A0A2K3NUG6_TRIPR)	GO:0006355 [Name: regulation of transcription, DNA-templated]	GO:0005634 [Name: nucleus]	GO:0046982 [Name: protein heterodimerization activity]
Solyc05g015495.1	-2.09315	1.96e-05	DOWN		Glucuronoxylan 4-O-methyltransferase 1 (AHRD V3.3 *** A0A2G2VDV8_CAPBA)	-	-	-
Solyc05g015497.1	-3.33788	5.31e-14	DOWN		Glucuronoxylan 4-O-methyltransferase 1 (AHRD V3.3 *** A0A2G2VDV8_CAPBA)	-	-	-
Solyc05g018310.1	-1.90939	0.00647346	DOWN	ATL12	RING/U-box sUPerfamily protein (AHRD V3.3 *** A0A2U1QGT0_ARTAN)	-	-	-
Solyc05g024340.1	-4.93218	8.1e-05	DOWN	EXO70B1	Exocyst subunit Exo70 family protein (AHRD V3.3 *** A0A2G2VNR9_CAPBA)	GO:0006887 [Name: exocytosis]	GO:0000145 [Name: exocyst]	GO:0005546 [Name: phosphatidylinositol-4,5-bisphosphate binding]
Solyc05g032880.3	-1.02036	2.04e-08	DOWN		50S ribosomal protein L9 (AHRD V3.3 *** A0A1J3G0X5_NOCCA)	-	-	-
Solyc05g041870.2	-1.01309	0.000223966	DOWN		Cytochrome b561 and DOMON domain-containing protein (AHRD V3.3 *-* A0A1Q3DJL5_CEPFO)	-	-	-
Solyc05g043360.3	-5.87683	4.09e-10	DOWN	LAC7	Laccase (AHRD V3.3 *** K4C0L8_SOLLC)	-	-	-
Solyc05g046000.4	-2.97569	5.3e-34	DOWN	PER27	Peroxidase (AHRD V3.3 *** K4C0T3_SOLLC)	-	-	-
Solyc05g046030.5	-1.49339	1.05e-05	DOWN	PER3	Peroxidase (AHRD V3.11 *** tr|K4C0T6|K4C0T6_SOLLC)	-	-	-
Solyc05g047560.1	-2.61449	1.54e-08	DOWN		Glycosyltransferase (AHRD V3.3 *** F4KHR9_ARATH)	-	-	-
Solyc05g047680.4	-1.20427	0.00433034	DOWN	CYP78A9	Cytochrome P450 (AHRD V3.3 *** A0A2U1MQN4_ARTAN)	-	-	-
Solyc05g050730.1	-1.77193	6.57e-09	DOWN		Stigma-specific Stig1 family protein (AHRD V3.3 *** A0A2U1LAF4_ARTAN)	-	-	-
Solyc05g050780.3	-1.39302	0.00084637	DOWN	SCPL19	Serine carboxypeptidase (AHRD V3.3 *** A0A2K3MSK4_TRIPR)	GO:0006508 [Name: proteolysis]; GO:0019748 [Name: secondary metabolic process]	-	GO:0004185 [Name: serine-type carboxypeptidase activity]; GO:0016747 [Name: transferase activity, transferring acyl groups other than amino-acyl groups]
Solyc05g050790.3	-2.68617	2.2e-06	DOWN	ERF13	Ethylene-responsive transcription factor 1 (AHRD V3.3 *** A0A2G2WT19_CAPBA)	-	-	-
Solyc05g050880.2	-2.04948	2.72e-05	DOWN	PNC1	Peroxidase (AHRD V3.3 *** K4C1C0_SOLLC)	-	-	-
Solyc05g051000.3	-1.68974	2.45e-17	DOWN	RPS13	40S ribosomal protein S13 (AHRD V3.3 *** A0A2I0X2R1_9ASPA)	GO:0006412 [Name: translation]	GO:0005840 [Name: ribosome]; GO:0005730 [Name: nucleolus]; GO:0022627 [Name: cytosolic small ribosomal subunit]	GO:0070181 [Name: small ribosomal subunit rRNA binding]; GO:0003735 [Name: structural constituent of ribosome]
Solyc05g051550.2	-2.21276	0.0267666	DOWN	MYB93	MYB transcription factor (AHRD V3.3 *-* A0A0U3IU11_MESCR)	-	-	-
Solyc05g051920.3	-1.35467	0.00814081	DOWN		Major facilitator sUPerfamily (AHRD V3.3 *** A0A200QUR2_9MAGN)	-	-	-
Solyc05g052250.3	-1.55254	0.00507062	DOWN	EXPA8	Expansin (AHRD V3.3 *** K4C1Q6_SOLLC)	-	-	-
Solyc05g052540.2	-1.26964	0.0154413	DOWN	ESK1	Protein trichome birefringence-like 28 (AHRD V3.3 *** A0A1J3JX20_NOCCA)	-	-	-
Solyc05g052810.4	-1.01189	0.00720675	DOWN	RPL35AC	60S ribosomal protein L35a-3 (AHRD V3.3 *-* A0A2G3CHN6_CAPCH)	-	-	-
Solyc05g052840.1	-1.0932	6.97e-08	DOWN	TFCC	Tubulin-folding cofactor C (AHRD V3.3 *** A0A2G3CHF8_CAPCH)	GO:0007021 [Name: tubulin complex assembly]; GO:0007023 [Name: post-chaperonin tubulin folding pathway]	GO:0005737 [Name: cytoplasm]	GO:0015631 [Name: tubulin binding]
Solyc05g052870.5	-1.52152	2.38e-09	DOWN	7DLGT	Glycosyltransferase (AHRD V3.11 *** tr|A0A2U1NU39|A0A2U1NU39_ARTAN)	-	-	-
Solyc05g052880.4	-1.3852	0.000585899	DOWN		Plant/T7H20-70 protein (AHRD V3.3 *** A0A072U094_MEDTR)	-	-	-
Solyc05g053020.3	-1.09124	0.0419194	DOWN		Thaumatin-like protein (AHRD V3.3 *** A0A1U8H124_CAPAN)	GO:0006952 [Name: defense response]	GO:0005576 [Name: extracellular region]	-
Solyc05g053220.3	-1.08514	3.79e-07	DOWN	fcf2	Fcf2 pre-rRNA processing (AHRD V3.3 *** A0A200QHC3_9MAGN)	GO:0006396 [Name: RNA processing]	GO:0005730 [Name: nucleolus]	GO:0003723 [Name: RNA binding]
Solyc05g053400.3	-1.20143	0.031955	DOWN	ZOX1	Glycosyltransferase (AHRD V3.3 *** A0A0A1WC49_NICAT)	-	-	-
Solyc05g053730.3	-1.28291	3.03e-09	DOWN		stress response NST1-like protein (AHRD V3.3 *** AT5G49210.2)	-	-	-
Solyc05g053880.4	-1.37304	5.23e-07	DOWN	CSM1	U3 containing 90S pre-ribosomal complex subunit (AHRD V3.3 *-* AT2G43110.1)	-	-	-
Solyc05g054050.4	-2.0789	1.89e-11	DOWN	GAD	Glutamate decarboxylase (AHRD V3.3 *** B1Q3F1_SOLLC)	-	-	-
Solyc05g054060.3	-1.21918	0.00893741	DOWN		UTP--glucose-1-phosphate uridylyltransferase (AHRD V3.3 *** A0A2G2ZK77_CAPAN)	GO:0006011 [Name: UDP-glucose metabolic process]; GO:0005977 [Name: glycogen metabolic process]	GO:0005737 [Name: cytoplasm]	GO:0003983 [Name: UTP:glucose-1-phosphate uridylyltransferase activity]
Solyc05g054070.5	-1.42327	9.5e-10	DOWN	RPL6	60S ribosomal protein L6 (AHRD V3.11 *** tr|A0A2G3CJ48|A0A2G3CJ48_CAPCH)	-	-	-
Solyc05g054140.3	-1.36132	3.76e-10	DOWN		DNA-directed RNA polymerase (AHRD V3.3 *** Q8H1F8_ARATH)	GO:0006352 [Name: DNA-templated transcription, initiation]	GO:0005736 [Name: DNA-directed RNA polymerase I complex]	-
Solyc05g054480.3	-1.37693	7.96e-13	DOWN	AC58	Actin (AHRD V3.3 *** A0A2G2VVS8_CAPBA)	-	-	-
Solyc05g054810.5	-1.14286	4.19e-06	DOWN	RPL35	60S ribosomal protein L35 (AHRD V3.11 *** tr|A0A2G2ZKJ8|A0A2G2ZKJ8_CAPAN)	-	-	-
Solyc05g054990.3	-1.11852	6.24e-08	DOWN		Translation elongation factor EF1B/ribosomal protein S6 family protein (AHRD V3.3 *** Q9LSA1_ARATH)	GO:0006412 [Name: translation]	GO:0005840 [Name: ribosome]	GO:0003735 [Name: structural constituent of ribosome]; GO:0070181 [Name: small ribosomal subunit rRNA binding]
Solyc05g055230.2	-1.23665	1.85e-08	DOWN	RPS17	40S ribosomal protein S17 (AHRD V3.3 *** A0A2G2WU93_CAPBA)	GO:0006412 [Name: translation]	GO:0005840 [Name: ribosome]; GO:1990904 [Name: ribonucleoprotein complex]	GO:0003735 [Name: structural constituent of ribosome]
Solyc05g055290.3	-1.2901	4.88e-06	DOWN		Alpha/beta-Hydrolases sUPerfamily protein (AHRD V3.3 *** A0A2U1MAY4_ARTAN)	-	-	-
Solyc05g055320.3	-7.61548	5.55e-77	DOWN		Peroxidase (AHRD V3.3 *** K4C2K8_SOLLC)	GO:0042744 [Name: hydrogen peroxide catabolic process]; GO:0006979 [Name: response to oxidative stress]	GO:0009506 [Name: plasmodesma]; GO:0009505 [Name: plant-type cell wall]	GO:0004601 [Name: peroxidase activity]; GO:0020037 [Name: heme binding]
Solyc05g055500.1	-4.04483	0.000652598	DOWN	ZAT5	Zinc finger protein (AHRD V3.3 *** A0A200R5F9_9MAGN)	-	-	-
Solyc05g055880.4	-1.14781	0.000588153	DOWN	NOP5-2	Nucleolar protein 58 (AHRD V3.3 *** A0A1U8GRC5_CAPAN)	-	-	-
Solyc05g056090.3	-1.15315	2.82e-06	DOWN		Transmembrane protein 70 mitochondrial-like (AHRD V3.3 *** A0A2K3P2B6_TRIPR)	GO:0033615 [Name: mitochondrial proton-transporting ATP synthase complex assembly]	GO:0031966 [Name: mitochondrial membrane]	-
Solyc05g056390.2	-1.2003	0.00350926	DOWN	CPN10	10 kDa chaperonin (AHRD V3.3 *** A0A1U8F6X5_CAPAN)	-	-	-
Solyc05g056550.3	-1.40465	6.54e-15	DOWN	SAPK7	Protein kinase (AHRD V3.3 *** O65765_CRAPL)	GO:0035556 [Name: intracellular signal transduction]; GO:0006468 [Name: protein phosphorylation]	-	GO:0005524 [Name: ATP binding]; GO:0004674 [Name: protein serine/threonine kinase activity]
Solyc06g005860.3	-1.08122	6.91e-08	DOWN	RRP41L	3'-5'-exoribonuclease family protein (AHRD V3.3 *** A0A2U1M7X8_ARTAN)	-	-	-
Solyc06g007420.1	-2.0974	6.31e-07	DOWN		YLP motif-containing protein 1-like (AHRD V3.3 --* XP_022735260.1)	-	-	-
Solyc06g007520.4	-1.13048	5.86e-11	DOWN	RPL10	60S ribosomal protein L10 (AHRD V3.3 *** A0A2G2Z7S9_CAPAN)	-	-	-
Solyc06g007530.2	-1.17955	0.024868	DOWN		B3 domain-containing protein (AHRD V3.3 *** A0A1Q3AS81_CEPFO)	-	-	GO:0003677 [Name: DNA binding]
Solyc06g007650.2	-5.24923	0.00494115	DOWN	UGT74F2	Glycosyltransferase (AHRD V3.3 *** A0A2I4EEW3_9ROSI)	-	-	GO:0008194 [Name: UDP-glycosyltransferase activity]
Solyc06g007670.4	-1.0117	5.63e-06	DOWN	RPL5	60S ribosomal protein L5-like (AHRD V3.3 *** A0A2I4G950_9ROSI)	-	-	-
Solyc06g007760.4	-1.02031	6.28e-06	DOWN	ycf54	Ycf54-like protein (AHRD V3.3 *** B4FED9_MAIZE)	-	-	-
Solyc06g008160.4	-1.30941	6.41e-07	DOWN	FLU	Protein FLUORESCENT IN BLUE LIGHT	-	-	-
Solyc06g008240.3	-5.73963	1.53e-09	DOWN	RIC6	CRIB domain-containing protein RIC6 (AHRD V3.3 *** A0A2G2Z6W9_CAPAN)	-	-	-
Solyc06g008940.4	-1.09651	1.44e-07	DOWN	TUFA	Elongation factor Tu (AHRD V3.3 *** A0A2G2VZZ7_CAPBA)	-	-	-
Solyc06g009210.5	-1.04198	2.78e-07	DOWN	RPL19A	Ribosomal protein L19 (AHRD V3.11 *** tr|A0A2G2WGH9|A0A2G2WGH9_CAPBA)	-	-	-
Solyc06g009280.1	-1.89925	1.85e-05	DOWN	ABCB11	ABC transporter B family member (AHRD V3.3 *** A0A2K3NLX3_TRIPR)	-	-	-
Solyc06g009610.1	-6.75675	6.64e-15	DOWN	RGL1	Transcription factor GRAS (AHRD V3.3 *** A0A200PWC4_9MAGN)	-	-	-
Solyc06g011280.3	-1.33136	6.13e-11	DOWN		Elongation factor 1-gamma (AHRD V3.3 *** A0A2G2YHE8_CAPAN)	GO:0006414 [Name: translational elongation]	-	GO:0004364 [Name: glutathione transferase activity]; GO:0003746 [Name: translation elongation factor activity]
Solyc06g018110.3	-1.33943	7.93e-09	DOWN	gar2	RNA-binding (RRM/RBD/RNP motifs) family protein (AHRD V3.3 *-* A0A2U1N2D5_ARTAN)	-	-	GO:0003723 [Name: RNA binding]; GO:0008270 [Name: zinc ion binding]
Solyc06g034130.2	-3.09803	0.000355026	DOWN		Late embryogenesis abundant protein-related / LEA protein-like protein (AHRD V3.3 *** A0A178VGJ3_ARATH)	-	-	-
Solyc06g034230.2	-1.08628	0.000126439	DOWN	WTF9	Plant organelle RNA recognition domain containing protein (AHRD V3.3 *-* A0A2P5DMF4_TREOI)	-	-	-
Solyc06g034410.3	-2.1424	0.00043568	DOWN		DUF1442 domain-containing protein (AHRD V3.3 *** A0A1Q3BAQ3_CEPFO)	-	-	-
Solyc06g035420.1	-3.73701	9.34e-16	DOWN	PUP3	purine permease 3-like (AHRD V3.3 *** A0A1U8H408_CAPAN)	-	-	-
Solyc06g035490.3	-1.46876	2.32e-08	DOWN	BHLH36	bHLH transcription factor 042	GO:0006357 [Name: regulation of transcription from RNA polymerase II promoter]	GO:0090575 [Name: RNA polymerase II transcription factor complex]	GO:0000977 [Name: RNA polymerase II regulatory region sequence-specific DNA binding]; GO:0046983 [Name: protein dimerization activity]; GO:0000981 [Name: RNA polymerase II transcription factor activity, sequence-specific DNA binding]
Solyc06g035710.1	-1.01933	0.0485851	DOWN	DTX49	Protein DETOXIFICATION (AHRD V3.3 *** A0A1Q3CGT0_CEPFO)	GO:1990961 [Name: drug transmembrane export]	GO:0016020 [Name: membrane]	GO:0042910 [Name: xenobiotic transporter activity]; GO:0015297 [Name: antiporter activity]
Solyc06g035940.3	-2.45255	0.0330104	DOWN	ROC5	Homeobox-leucine zipper protein ROC5 (AHRD V3.3 *** A0A2G2X6G6_CAPBA)	-	-	-
Solyc06g035980.5	-4.48538	8.41e-10	DOWN	ADF7	Actin-depolymerizing factor (AHRD V3.11 *** tr|A0A2G2Z908|A0A2G2Z908_CAPAN)	-	-	-
Solyc06g048410.4	-1.17765	4.86e-08	DOWN	SODB	iron sUPeroxide dismutase	-	-	-
Solyc06g048610.3	-1.13714	1.54e-06	DOWN		tRNA-binding domain (AHRD V3.3 *** A0A200Q6E8_9MAGN)	-	-	GO:0000049 [Name: tRNA binding]
Solyc06g048730.3	-1.20856	1.85e-08	DOWN	DCUP	Uroporphyrinogen decarboxylase (AHRD V3.3 *** A0A2G3CAB7_CAPCH)	GO:0006779 [Name: porphyrin-containing compound biosynthetic process]	-	GO:0004853 [Name: uroporphyrinogen decarboxylase activity]
Solyc06g048780.1	-2.23532	0.00106081	DOWN		Protein PLANT CADMIUM RESISTANCE like (AHRD V3.3 *** A0A2R6RR66_ACTCH)	GO:0051762 [Name: sesquiterpene biosynthetic process]	-	GO:0009975 [Name: cyclase activity]
Solyc06g048790.1	-2.37027	4.81e-07	DOWN		Protein PLANT CADMIUM RESISTANCE like (AHRD V3.3 *** A0A2R6RR66_ACTCH)	GO:0051762 [Name: sesquiterpene biosynthetic process]	-	GO:0009975 [Name: cyclase activity]
Solyc06g049050.3	-1.16327	4.16e-06	DOWN	EXPA8	expansin 2	GO:0009664 [Name: plant-type cell wall organization]	GO:0005576 [Name: extracellular region]	-
Solyc06g050120.3	-1.0158	1.45e-06	DOWN	RPL7AA	60S ribosomal protein L7a (AHRD V3.3 *** A0A2G3DGL0_CAPCH)	GO:0042254 [Name: ribosome biogenesis]	GO:1990904 [Name: ribonucleoprotein complex]	-
Solyc06g050950.3	-1.54003	0.0377905	DOWN	LBD12	LOB domain-containing protein (AHRD V3.3 *** A0A2U1NCC4_ARTAN)	-	-	-
Solyc06g051550.5	-1.09871	0.000500966	DOWN	FIT	Basic helix-loop-helix (BHLH) DNA-binding sUPerfamily protein (AHRD V3.11 *-* tr|A0A1P8B6L1|A0A1P8B6L1_ARATH)	-	-	-
Solyc06g051800.3	-2.34644	6.99e-17	DOWN	EXPA7	expansin 1	GO:0009664 [Name: plant-type cell wall organization]	GO:0005576 [Name: extracellular region]	-
Solyc06g051830.3	-1.5842	0.0269414	DOWN	HAK26	Potassium transporter (AHRD V3.3 *** A0A200QFU2_9MAGN)	-	-	-
Solyc06g053150.1	-1.01679	0.0164339	DOWN		P-loop containing nucleoside triphosphate hydrolases sUPerfamily protein (AHRD V3.3 *** A0A2U1NSJ9_ARTAN)	-	-	GO:0005524 [Name: ATP binding]; GO:0016887 [Name: ATPase activity]
Solyc06g053330.5	-1.25942	4.98e-08	DOWN	rpa49	DNA binding	-	-	-
Solyc06g053490.5	-1.52064	2.74e-07	DOWN		FAM136A-like protein (DUF842) (AHRD V3.11 *** tr|Q5BQ23|Q5BQ23_ARATH)	-	-	-
Solyc06g054280.1	-2.02642	2.05e-08	DOWN		hypothetical protein (AHRD V3.3 *** AT3G05980.1)	-	-	-
Solyc06g054460.1	-1.3749	0.0107877	DOWN	SAMDC4	S-adenosylmethionine decarboxylase proenzyme (AHRD V3.3 *** A0A2G2WJF1_CAPBA)	GO:0008295 [Name: spermidine biosynthetic process]; GO:0006597 [Name: spermine biosynthetic process]	GO:0005829 [Name: cytosol]	GO:0004014 [Name: adenosylmethionine decarboxylase activity]
Solyc06g059880.3	-1.9122	0.0178612	DOWN	ALS	Acetolactate synthase (AHRD V3.3 *** A0A2G3C6U7_CAPCH)	GO:0009097 [Name: isoleucine biosynthetic process]; GO:0009099 [Name: valine biosynthetic process]	GO:0005948 [Name: acetolactate synthase complex]	GO:0030976 [Name: thiamine pyrophosphate binding]; GO:0003984 [Name: acetolactate synthase activity]; GO:0000287 [Name: magnesium ion binding]; GO:0050660 [Name: flavin adenine dinucleotide binding]
Solyc06g060260.3	-1.11562	9.64e-08	DOWN	APXS	Stromal ascorbate peroxidase (AHRD V3.3 *** Q9TNL9_TOBAC)	-	-	-
Solyc06g060500.1	-1.93375	8.61e-11	DOWN	AHL22	AT-hook motif nuclear-localized protein (AHRD V3.3 *** A0A1U8H145_CAPAN)	GO:0010228 [Name: vegetative to reproductive phase transition of meristem]	GO:0005634 [Name: nucleus]	GO:0003700 [Name: transcription factor activity, sequence-specific DNA binding]; GO:0003680 [Name: AT DNA binding]
Solyc06g060530.1	-1.15367	0.011867	DOWN	DTX56	Protein DETOXIFICATION (AHRD V3.3 *** A0A2I4HQ16_9ROSI)	GO:1990961 [Name: drug transmembrane export]	GO:0016020 [Name: membrane]	GO:0015297 [Name: antiporter activity]; GO:0042910 [Name: xenobiotic transporter activity]
Solyc06g060600.3	-1.30312	0.000103218	DOWN	TPPF	Trehalose 6-phosphate phosphatase (AHRD V3.3 *** A0A1U8H254_CAPAN)	-	-	-
Solyc06g060900.1	-8.6146	2.14e-25	DOWN		Unknown protein	-	-	-
Solyc06g062380.3	-1.89679	1.02e-17	DOWN	APS1	acid phosphatase 1-like (AHRD V3.3 *** A0A1U7W9D3_NICSY)	-	-	GO:0003993 [Name: acid phosphatase activity]
Solyc06g062450.3	-2.78004	3.55e-27	DOWN		Leucine-rich repeat protein kinase family protein (AHRD V3.3 *-* A0A1P8B2S5_ARATH)	-	-	-
Solyc06g062760.3	-1.24818	6.74e-11	DOWN		50S ribosomal protein L34 (AHRD V3.3 *** A0A2G3C8E3_CAPCH)	GO:0006412 [Name: translation]	GO:0005840 [Name: ribosome]; GO:0005762 [Name: mitochondrial large ribosomal subunit]	GO:0003735 [Name: structural constituent of ribosome]
Solyc06g063040.1	-1.0037	0.0136154	DOWN	DBR	2-alkenal reductase (NADP(+)-dependent) (AHRD V3.3 *** A0A1U8H4Y5_CAPAN)	-	-	GO:0032440 [Name: 2-alkenal reductase [NAD(P)] activity]
Solyc06g064620.3	-1.49897	0.000183247	DOWN	CWINV3	beta-fructofuranosidase	-	-	-
Solyc06g064630.3	-1.45522	2.31e-12	DOWN	RPL15	Ribosomal protein L15 (AHRD V3.3 *** A0A2G3CLB1_CAPCH)	-	-	-
Solyc06g064680.1	-3.08368	0.00936248	DOWN	R1C-3	NBS-coding resistance gene analog (AHRD V3.3 *-* B3V819_TOBAC)	GO:0098542 [Name: defense response to other organism]	-	GO:0043531 [Name: ADP binding]
Solyc06g064960.3	-3.2695	1.55e-11	DOWN	GLIP5	GDSL esterase/lipase 5-like (AHRD V3.3 *** A0A1U8FAQ0_CAPAN)	-	-	GO:0016788 [Name: hydrolase activity, acting on ester bonds]
Solyc06g064980.4	-2.29103	3.97e-11	DOWN	GLIP5	GDSL esterase/lipase 5-like (AHRD V3.11 *** tr|A0A1U8FAQ0|A0A1U8FAQ0_CAPAN)	-	-	-
Solyc06g064990.2	-2.61204	2.21e-07	DOWN	GLIP5	GDSL esterase/lipase 5-like (AHRD V3.3 *** A0A1U8FAQ0_CAPAN)	-	-	-
Solyc06g065390.5	-1.1177	3.14e-09	DOWN	RPL21	50S ribosomal protein L21	-	-	-
Solyc06g066065.1	-2.60886	0.0120895	DOWN		Unknown protein	-	-	-
Solyc06g066560.3	-1.01164	0.0105475	DOWN	TIP2-1	tonoplast intrinsic protein 2.5	-	-	-
Solyc06g066660.4	-1.3505	8.89e-07	DOWN	RPL37B	Ribosomal protein L37 (AHRD V3.3 *** A0A2G2VAP4_CAPBA)	-	-	-
Solyc06g066820.4	-1.3953	1.27e-06	DOWN	LE	Le3OH-13b-hydroxylase	-	-	-
Solyc06g066830.4	-1.81296	8.45e-08	DOWN	AOP1.2	2-oxoglutarate (2OG) and Fe(II)-dependent oxygenase sUPerfamily protein (AHRD V3.3 *** A0A2U1LXD5_ARTAN)	-	-	-
Solyc06g067860.3	-1.35508	1.83e-05	DOWN	AOP1.2	2-oxoglutarate (2OG) and Fe(II)-dependent oxygenase sUPerfamily protein (AHRD V3.3 *** A0A2U1LXB2_ARTAN)	-	-	-
Solyc06g067870.3	-1.32857	2.41e-05	DOWN	AOP1.2	2-oxoglutarate (2OG) and Fe(II)-dependent oxygenase sUPerfamily protein (AHRD V3.3 *** A0A2U1LXB2_ARTAN)	-	-	GO:0051213 [Name: dioxygenase activity]
Solyc06g067940.4	-1.10072	1.09e-09	DOWN	COX5B-1	Cytochrome c oxidase subunit 5b-1	-	-	-
Solyc06g067950.3	-1.52046	2.98e-11	DOWN		Alpha/beta-Hydrolases sUPerfamily protein (AHRD V3.3 *** A0A2U1Q9V2_ARTAN)	-	-	GO:0016787 [Name: hydrolase activity]
Solyc06g068400.3	-1.21844	1.96e-07	DOWN	RPL7A	60S ribosomal protein L7-like protein (AHRD V3.3 *** B3TM16_ELAGV)	GO:0000463 [Name: maturation of LSU-rRNA from tricistronic rRNA transcript (SSU-rRNA, 5.8S rRNA, LSU-rRNA)]	GO:0022625 [Name: cytosolic large ribosomal subunit]	GO:0003723 [Name: RNA binding]; GO:0003735 [Name: structural constituent of ribosome]
Solyc06g068710.3	-1.19893	9.79e-05	DOWN	RPS27B	40S ribosomal protein S27 (AHRD V3.3 *** A0A2G2WLL6_CAPBA)	GO:0006412 [Name: translation]; GO:0000028 [Name: ribosomal small subunit assembly]	GO:0005840 [Name: ribosome]; GO:0022627 [Name: cytosolic small ribosomal subunit]	GO:0003723 [Name: RNA binding]; GO:0003735 [Name: structural constituent of ribosome]
Solyc06g069090.3	-1.14746	1.09e-10	DOWN	RPS7A	40S ribosomal protein S7 (AHRD V3.3 *-* A0A2G3D0S9_CAPCH)	GO:0042274 [Name: ribosomal small subunit biogenesis]; GO:0006364 [Name: rRNA processing]; GO:0006412 [Name: translation]	GO:0032040 [Name: small-subunit processome]; GO:0022627 [Name: cytosolic small ribosomal subunit]; GO:0030686 [Name: 90S preribosome]; GO:0005840 [Name: ribosome]	GO:0003735 [Name: structural constituent of ribosome]
Solyc06g069550.1	-1.06042	0.0143063	DOWN	UGD5	UDP-glucose 6-dehydrogenase (AHRD V3.3 *** A0A1U8F9G7_CAPAN)	GO:0006024 [Name: glycosaminoglycan biosynthetic process]	GO:0005829 [Name: cytosol]; GO:0005634 [Name: nucleus]	GO:0051287 [Name: NAD binding]; GO:0003979 [Name: UDP-glucose 6-dehydrogenase activity]
Solyc06g069900.3	-1.76207	0.00629948	DOWN		2-oxoglutarate (2OG) and Fe(II)-dependent oxygenase sUPerfamily protein (AHRD V3.3 *** A0A2U1MKU7_ARTAN)	-	-	GO:0051213 [Name: dioxygenase activity]
Solyc06g070910.4	-1.4795	0.0268923	DOWN	PRE3	Transcription factor PRE5 (AHRD V3.11 *** tr|A0A1U8H0G2|A0A1U8H0G2_CAPAN)	-	-	-
Solyc06g071220.1	-1.02811	0.0159762	DOWN		Unknown protein	-	-	-
Solyc06g071870.3	-1.03828	0.000440072	DOWN	RPL17A	60S ribosomal protein L17 (AHRD V3.3 *** A0A2I0X0J2_9ASPA)	GO:0002181 [Name: cytoplasmic translation]	GO:0022625 [Name: cytosolic large ribosomal subunit]; GO:0005840 [Name: ribosome]	GO:0003735 [Name: structural constituent of ribosome]
Solyc06g071880.4	-1.12856	0.000294617	DOWN	RPL17A	60S ribosomal protein L17 (AHRD V3.3 *** A0A2I0X0J2_9ASPA)	-	-	-
Solyc06g071910.3	-1.03306	4.09e-10	DOWN	CLKR27	3-oxoacyl-[acyl-carrier-protein] reductase	GO:0006633 [Name: fatty acid biosynthetic process]	-	GO:0004316 [Name: 3-oxoacyl-[acyl-carrier-protein] reductase (NADPH) activity]; GO:0051287 [Name: NAD binding]
Solyc06g071960.4	-1.23423	2.13e-07	DOWN	NDPK2	Nucleoside diphosphate kinase (AHRD V3.3 *** A0A2G2WM92_CAPBA)	-	-	-
Solyc06g072120.3	-1.42455	6.25e-21	DOWN	179B	40S ribosomal protein SA (AHRD V3.3 *** A0A1U8H4B1_CAPAN)	GO:0000028 [Name: ribosomal small subunit assembly]; GO:0002181 [Name: cytoplasmic translation]	GO:0022627 [Name: cytosolic small ribosomal subunit]; GO:0005840 [Name: ribosome]; GO:0030686 [Name: 90S preribosome]	GO:0003735 [Name: structural constituent of ribosome]
Solyc06g072250.3	-1.05111	6.68e-05	DOWN	RID2	Methyltransferase (AHRD V3.3 *** A0A1Y1IC86_KLENI)	GO:0070476 [Name: rRNA (guanine-N7)-methylation]	GO:0005730 [Name: nucleolus]	GO:0016435 [Name: rRNA (guanine) methyltransferase activity]
Solyc06g072490.3	-1.01837	8.11e-07	DOWN	cyc07	40S ribosomal protein S3a (AHRD V3.3 *** A0A2G3CA33_CAPCH)	GO:0006412 [Name: translation]	GO:0005840 [Name: ribosome]; GO:0005829 [Name: cytosol]	GO:0003735 [Name: structural constituent of ribosome]
Solyc06g072740.1	-1.23331	0.000465742	DOWN	ITPK5	Inositol-tetrakisphosphate 1-kinase (AHRD V3.3 *** A0A1U8H3S2_CAPAN)	GO:0032957 [Name: inositol trisphosphate metabolic process]	GO:0005737 [Name: cytoplasm]	GO:0000287 [Name: magnesium ion binding]; GO:0005524 [Name: ATP binding]; GO:0052725 [Name: inositol-1,3,4-trisphosphate 6-kinase activity]; GO:0052726 [Name: inositol-1,3,4-trisphosphate 5-kinase activity]; GO:0047325 [Name: inositol tetrakisphosphate 1-kinase activity]
Solyc06g072880.2	-1.76413	2.9e-07	DOWN	UGT73C3	Glycosyltransferase (AHRD V3.3 *** A0A2G3CA94_CAPCH)	-	-	-
Solyc06g073220.1	-2.18475	7.16e-10	DOWN		Stigma-specific Stig1 family protein (AHRD V3.3 *** A0A2U1KMG6_ARTAN)	-	-	-
Solyc06g073300.1	-1.10364	0.000237506	DOWN	RPL27	60S ribosomal protein L27 (AHRD V3.3 *** A0A2G3CAK1_CAPCH)	GO:0006412 [Name: translation]	GO:0022625 [Name: cytosolic large ribosomal subunit]; GO:0005840 [Name: ribosome]	GO:0003735 [Name: structural constituent of ribosome]
Solyc06g073310.3	-1.13457	6.44e-06	DOWN	RPL9C	60S ribosomal protein L9 (AHRD V3.3 *** A0A2G3AX04_CAPCH)	GO:0002181 [Name: cytoplasmic translation]	GO:0022625 [Name: cytosolic large ribosomal subunit]; GO:0005840 [Name: ribosome]	GO:0003735 [Name: structural constituent of ribosome]; GO:0019843 [Name: rRNA binding]
Solyc06g073370.5	-1.51563	6.72e-14	DOWN	RPS18C	40S ribosomal protein S18 (AHRD V3.11 *** tr|A0A2G3B1S6|A0A2G3B1S6_CAPCH)	-	-	-
Solyc06g073520.3	-1.22306	3.18e-08	DOWN		Solute carrier family 35 protein (DUF914) (AHRD V3.3 *** A0A1I9LLD6_ARATH)	GO:0055085 [Name: transmembrane transport]	GO:0016020 [Name: membrane]	GO:0022857 [Name: transmembrane transporter activity]
Solyc06g073583.1	-1.28569	0.00022204	DOWN	HAC1	Rhodanese-like domain (AHRD V3.3 *** A0A200RA76_9MAGN)	-	-	-
Solyc06g073590.3	-1.16131	2.22e-07	DOWN	NIP1-1	Solyc06g073590	-	-	-
Solyc06g073660.3	-1.2213	1.24e-05	DOWN	LTPG12	Lipid-transfer protein (AHRD V3.3 *-* B6TD92_MAIZE)	-	-	-
Solyc06g073790.3	-1.1741	7.56e-08	DOWN	RPS11	40S ribosomal protein S11 (AHRD V3.3 *** A0A2G2YII0_CAPAN)	GO:0006412 [Name: translation]	GO:0022627 [Name: cytosolic small ribosomal subunit]; GO:0005840 [Name: ribosome]	GO:0003735 [Name: structural constituent of ribosome]
Solyc06g074300.4	-1.37473	2.62e-10	DOWN	RPL10AA	Ribosomal protein (AHRD V3.3 *** V4KXL5_EUTSA)	-	-	-
Solyc06g074340.3	-3.29895	7.19e-15	DOWN		Alpha/beta-Hydrolases sUPerfamily protein (AHRD V3.3 *** B3H6Y0_ARATH)	-	-	-
Solyc06g074550.3	-1.00447	0.0123968	DOWN		Unknown protein	-	-	-
Solyc06g074630.4	-1.20884	7.71e-05	DOWN	CSLA2	Glucomannan 4-beta-mannosyltransferase 2 (AHRD V3.3 *** A0A2G3CAR5_CAPCH)	-	-	-
Solyc06g074710.1	-2.24634	2.49e-08	DOWN	ACT-2	Transferase (AHRD V3.3 *** A0A200R9R6_9MAGN)	-	-	GO:0016747 [Name: transferase activity, transferring acyl groups other than amino-acyl groups]
Solyc06g074890.1	-1.00332	3.3e-07	DOWN		bacterial trigger factor (AHRD V3.3 *** AT2G30695.3)	-	-	-
Solyc06g074910.3	-2.63763	6.72e-08	DOWN	MYB36	potato leaf	-	-	-
Solyc06g074990.3	-2.17816	0.0151693	DOWN	NRT2.1	putative high affinity nitrate transporter 2	-	-	-
Solyc06g075100.3	-1.10189	0.0415105	DOWN		glycosyltransferase family protein 2 (AHRD V3.3 *** AT5G60700.2)	-	-	-
Solyc06g075450.2	-2.60232	8.93e-13	DOWN	NPF2.7	Protein NRT1/ PTR FAMILY 2.7 (AHRD V3.3 *** A0A2G3CB24_CAPCH)	-	-	-
Solyc06g075500.4	-1.47116	8.34e-10	DOWN	NPF2.7	Protein NRT1/ PTR FAMILY 2.7 (AHRD V3.3 *** A0A1U8H096_CAPAN)	-	-	-
Solyc06g075570.2	-3.69477	1.46e-10	DOWN	RBOHH	Respiratory burst oxidase (AHRD V3.3 *** A0A2U1P7U6_ARTAN)	-	GO:0005886 [Name: plasma membrane]	GO:0016174 [Name: NAD(P)H oxidase activity]; GO:0005509 [Name: calcium ion binding]; GO:0004601 [Name: peroxidase activity]
Solyc06g076660.3	-1.50899	3.3e-09	DOWN	PCNA	proliferating cell nuclear antigen	GO:0006298 [Name: mismatch repair]; GO:0019985 [Name: translesion synthesis]; GO:0006272 [Name: leading strand elongation]; GO:0006275 [Name: regulation of DNA replication]	GO:0043626 [Name: PCNA complex]	GO:0030337 [Name: DNA polymerase processivity factor activity]; GO:0003677 [Name: DNA binding]
Solyc06g076860.5	-1.02066	0.0366754	DOWN	CDC6B	Cell division control protein (AHRD V3.11 *** tr|A0A1U8HBB9|A0A1U8HBB9_CAPAN)	-	-	-
Solyc06g082090.4	-1.08662	6.95e-06	DOWN	EBP1	Methionine aminopeptidase 2A (AHRD V3.3 *** A0A2I0WVF2_9ASPA)	-	-	-
Solyc06g082450.1	-3.95686	1.65e-26	DOWN	OFP17	ovate family protein	-	-	-
Solyc06g082760.4	-1.27636	5.64e-08	DOWN	RPL17	50S ribosomal protein L17 (AHRD V3.3 *** A0A1U8H2A3_CAPAN)	-	-	-
Solyc06g082860.5	-1.17087	0.000126256	DOWN		Cytochrome and DOMON domain-containing protein (AHRD V3.11 *** tr|A0A2G2ZEL3|A0A2G2ZEL3_CAPAN)	-	-	-
Solyc06g083110.2	-1.37513	7.5e-14	DOWN	YLMG1-2	YGGT family protein (AHRD V3.3 *** A0A2U1KB47_ARTAN)	-	-	-
Solyc06g083130.5	-1.52858	0.00141142	DOWN		dCTP pyrophosphatase 1 (AHRD V3.11 *** tr|A0A2G2ZE82|A0A2G2ZE82_CAPAN)	-	-	-
Solyc06g083270.3	-1.113	0.000805914	DOWN	ERD2B	ER lumen protein retaining receptor (AHRD V3.3 *** A0A200QBW0_9MAGN)	GO:0006621 [Name: protein retention in ER lumen]	GO:0016020 [Name: membrane]	GO:0046923 [Name: ER retention sequence binding]
Solyc06g083500.5	-2.20356	8.04e-07	DOWN	PBL26	Serine/threonine-protein kinase PBS1 (AHRD V3.11 *** tr|A0A2G2WN41|A0A2G2WN41_CAPBA)	-	-	-
Solyc06g084230.3	-1.0084	3.21e-05	DOWN	RPS24A	40S ribosomal protein S24 (AHRD V3.3 *** A0A1U8H1N3_CAPAN)	GO:0006412 [Name: translation]	GO:0005840 [Name: ribosome]	GO:0003735 [Name: structural constituent of ribosome]
Solyc06g084240.2	-1.07059	0.00291947	DOWN	CPS5	copalyl diphosphate synthase	GO:0009686 [Name: gibberellin biosynthetic process]	GO:0009507 [Name: chloroplast]	GO:0000287 [Name: magnesium ion binding]; GO:0010333 [Name: terpene synthase activity]
Solyc06g084380.4	-1.2665	0.000216682	DOWN	ALKBH10B	2-oxoglutarate (2OG) and Fe(II)-dependent oxygenase-like protein (AHRD V3.3 *** G5DX62_SILLA)	-	-	-
Solyc06g084820.2	-1.31128	0.000854683	DOWN	CYP76B6	Cytochrome P450 (AHRD V3.3 *** A0A200PMP4_9MAGN)	-	-	GO:0004497 [Name: monooxygenase activity]; GO:0020037 [Name: heme binding]; GO:0005506 [Name: iron ion binding]; GO:0016705 [Name: oxidoreductase activity, acting on paired donors, with incorporation or reduction of molecular oxygen]
Solyc06g150137.1	-1.21945	1.91e-08	DOWN	C4H2	Cytochrome P450 (AHRD V3.3 *** A0A2U1MXM4_ARTAN)	-	-	-
Solyc07g006670.1	-1.03199	0.00611024	DOWN	SAT	HXXXD-type acyl-transferase family protein (AHRD V3.3 *** F4JBC7_ARATH)	-	-	-
Solyc07g006710.3	-1.75858	0.0321865	DOWN	PR-1	Pathogenesis-related protein PR-1 (AHRD V3.11 *** tr|A0A2G3BX31|A0A2G3BX31_CAPCH)	-	-	-
Solyc07g006740.3	-1.30892	0.0143243	DOWN	DTX16	Protein DETOXIFICATION (AHRD V3.3 *** A0A2I4FHR8_9ROSI)	GO:1990961 [Name: drug transmembrane export]	GO:0016020 [Name: membrane]	GO:0015297 [Name: antiporter activity]; GO:0042910 [Name: xenobiotic transporter activity]
Solyc07g006850.3	-1.42751	2.98e-06	DOWN	XTH25	Xyloglucan endotransglucosylase/hydrolase (AHRD V3.3 *** A0A2G2WAC4_CAPBA)	-	-	-
Solyc07g006900.2	-1.57632	8.03e-05	DOWN	PIN2	SlPIN2	GO:0009926 [Name: auxin polar transport]; GO:0010315 [Name: auxin efflux]	GO:0005886 [Name: plasma membrane]; GO:0005783 [Name: endoplasmic reticulum]	GO:0010329 [Name: auxin efflux transmembrane transporter activity]
Solyc07g007290.1	-6.3206	2.01e-06	DOWN	FMO1	Flavin-containing monooxygenase (AHRD V3.3 *** A0A1U8F1B2_CAPAN)	-	-	-
Solyc07g007440.1	-1.10229	0.00615961	DOWN	ATL43	RING/U-box sUPerfamily protein (AHRD V3.3 *-* A0A2U1MSI1_ARTAN)	-	-	-
Solyc07g007610.2	-1.49427	0.0463133	DOWN		RING/U-box sUPerfamily protein (AHRD V3.3 *-* B6SXU5_MAIZE)	-	-	GO:0046872 [Name: metal ion binding]
Solyc07g008230.1	-1.00419	0.000174667	DOWN	UGT75C1	Glycosyltransferase (AHRD V3.3 *** A0A2I4GJH4_9ROSI)	-	-	GO:0008194 [Name: UDP-glycosyltransferase activity]
Solyc07g008270.3	-1.07343	1.83e-05	DOWN	rpl36	Ribosomal protein (AHRD V3.3 *** A0A2G3BY62_CAPCH)	-	-	-
Solyc07g008330.3	-1.12267	2.04e-05	DOWN	SRP40	Nucleolar and coiled-body phosphoprotein 1 (AHRD V3.3 *** A0A2G3BY87_CAPCH)	-	-	GO:0005515 [Name: protein binding]
Solyc07g008370.5	-1.22362	1.57e-08	DOWN	RPL7C	60S ribosomal protein L7 (AHRD V3.11 *** tr|A0A1U8FIV2|A0A1U8FIV2_CAPAN)	-	-	-
Solyc07g008380.2	-3.04276	1.1e-05	DOWN	ACT	HXXXD-type acyl-transferase family protein (AHRD V3.3 *** F4JBC7_ARATH)	-	-	-
Solyc07g008540.3	-1.03024	2.65e-05	DOWN	CIA2	Zinc finger protein CONSTANS-LIKE 2 (AHRD V3.3 *-* COL2_ARATH)	GO:0006355 [Name: regulation of transcription, DNA-templated]	GO:0005634 [Name: nucleus]	GO:0005515 [Name: protein binding]
Solyc07g009030.4	-2.03061	0.000473773	DOWN		defensin-like protein 19 (AHRD V3.11 *** tr|A0A1S4AH79|A0A1S4AH79_TOBAC)	-	-	-
Solyc07g009160.3	-1.01165	3.75e-06	DOWN	EMB2731	ER membrane protein complex subunit 8/9-like protein (AHRD V3.3 *** A0A1U8HGZ8_CAPAN)	-	GO:0072546 [Name: ER membrane protein complex]	-
Solyc07g009430.1	-2.15722	0.00568164	DOWN		F-box protein (AHRD V3.3 *-* A0A2G2VJL6_CAPBA)	-	-	GO:0005515 [Name: protein binding]
Solyc07g017405.1	-2.33094	0.0212909	DOWN	HIPP36	heavy metal-associated isoprenylated plant protein 43-like (AHRD V3.3 --* XP_020097804.1)	-	-	-
Solyc07g017880.5	-2.48487	7.58e-25	DOWN	PER45	Peroxidase (AHRD V3.11 *** tr|K4CCK2|K4CCK2_SOLLC)	-	-	-
Solyc07g018300.3	-1.30159	1.61e-05	DOWN	RPA2A	Replication protein A 32 kDa subunit A (AHRD V3.3 *** A0A1J3JLU8_NOCCA)	GO:0006289 [Name: nucleotide-excision repair]; GO:0000724 [Name: double-strand break repair via homologous recombination]; GO:0006260 [Name: DNA replication]	GO:0005634 [Name: nucleus]; GO:0035861 [Name: site of double-strand break]; GO:0000781 [Name: chromosome, telomeric region]; GO:0005662 [Name: DNA replication factor A complex]	GO:0003677 [Name: DNA binding]
Solyc07g018370.3	-1.82153	0.00151267	DOWN	SPEAR3	protein SPEAR1-like (AHRD V3.3 *-* A0A2I4E6D8_9ROSI)	-	-	-
Solyc07g018430.3	-1.88726	0.0202271	DOWN		Unknown protein	-	-	-
Solyc07g025140.5	-1.68833	0.0154994	DOWN	JGB	Transducin/WD40 repeat-like sUPerfamily protein (AHRD V3.11 *** tr|A0A2U1PWP8|A0A2U1PWP8_ARTAN)	-	-	-
Solyc07g032250.4	-1.46094	1.79e-07	DOWN		nucleophosmin (AHRD V3.3 *** AT4G29520.1)	-	-	-
Solyc07g038190.3	-1.3191	0.000172841	DOWN		WAS/WASL-interacting family protein (AHRD V3.3 -** AT1G55160.2)	-	-	-
Solyc07g039450.3	-1.07637	1.11e-09	DOWN	tma22	Translation machinery-associated protein 22 (AHRD V3.3 *** A0A1U8DZC1_CAPAN)	GO:0001731 [Name: formation of translation preinitiation complex]; GO:0002188 [Name: translation reinitiation]	-	GO:0003729 [Name: mRNA binding]; GO:0003743 [Name: translation initiation factor activity]
Solyc07g039570.3	-2.26969	0.00966963	DOWN	BHLH41	bHLH transcription factor 051	-	-	-
Solyc07g041020.3	-1.27393	1.66e-10	DOWN	UBA1C	Zinc ion binding protein (AHRD V3.3 *** A0A2U1P7G2_ARTAN)	GO:0006364 [Name: rRNA processing]; GO:0000122 [Name: negative regulation of transcription from RNA polymerase II promoter]	GO:0005730 [Name: nucleolus]	GO:0003677 [Name: DNA binding]; GO:0008270 [Name: zinc ion binding]
Solyc07g041310.3	-1.31314	1.38e-08	DOWN	RPS3B	40S ribosomal protein S3	GO:0006412 [Name: translation]	GO:0022627 [Name: cytosolic small ribosomal subunit]; GO:0005634 [Name: nucleus]	GO:0003735 [Name: structural constituent of ribosome]; GO:0003723 [Name: RNA binding]
Solyc07g042250.3	-1.15118	1.21e-08	DOWN	CPN20	chaperonin 21 precursor	GO:1901671 [Name: positive regulation of superoxide dismutase activity]; GO:0051085 [Name: chaperone mediated protein folding requiring cofactor]	GO:0005759 [Name: mitochondrial matrix]; GO:0009507 [Name: chloroplast]	GO:0005524 [Name: ATP binding]; GO:0046914 [Name: transition metal ion binding]; GO:0044183 [Name: protein binding involved in protein folding]; GO:0051082 [Name: unfolded protein binding]; GO:0051087 [Name: chaperone binding]
Solyc07g042570.3	-1.51047	8.42e-20	DOWN	TIF3K1	Eukaryotic translation initiation factor 3 subunit K (AHRD V3.3 *** A0A1U8FDB9_CAPAN)	GO:0006446 [Name: regulation of translational initiation]	GO:0005737 [Name: cytoplasm]; GO:0005852 [Name: eukaryotic translation initiation factor 3 complex]	GO:0043022 [Name: ribosome binding]; GO:0003743 [Name: translation initiation factor activity]
Solyc07g042760.1	-1.38733	0.00981456	DOWN	PCMP-E7	Pentatricopeptide repeat (AHRD V3.3 *** A0A200R9C5_9MAGN)	GO:0009451 [Name: RNA modification]	-	GO:0003723 [Name: RNA binding]; GO:0005515 [Name: protein binding]
Solyc07g042990.1	-1.46587	3.31e-12	DOWN		Leucine-rich repeat receptor-like protein kinase (AHRD V3.3 *** A0A0K9P1I9_ZOSMR)	-	-	-
Solyc07g043120.1	-1.42315	0.000832758	DOWN	UGT71E1	Glycosyltransferase (AHRD V3.3 *** A0A288W8G4_GARJA)	-	-	-
Solyc07g043500.1	-1.39489	1.95e-05	DOWN	UGT94E5	Glycosyltransferase (AHRD V3.3 *** C5NN15_CATRO)	-	-	GO:0008194 [Name: UDP-glycosyltransferase activity]
Solyc07g043640.3	-2.14602	2.92e-05	DOWN	AAE2	AMP-dependent synthetase/ligase (AHRD V3.3 *** A0A200QNF3_9MAGN)	-	-	-
Solyc07g043670.1	-3.57385	7.65e-40	DOWN	PUN1	HXXXD-type acyl-transferase family protein (AHRD V3.3 *** A0A2U1NYH9_ARTAN)	-	-	-
Solyc07g043700.3	-5.669	5.71e-64	DOWN	ASAT3	HXXXD-type acyl-transferase family protein (AHRD V3.3 *** F4JBC7_ARATH)	-	-	-
Solyc07g043710.5	-4.5935	4.81e-51	DOWN	ASAT3	HXXXD-type acyl-transferase family protein (AHRD V3.11 *** tr|F4JBC7|F4JBC7_ARATH)	-	-	-
Solyc07g043717.1	-7.44313	4.89e-07	DOWN		3-hydroxyisobutyryl-CoA hydrolase-like protein 5 (AHRD V3.3 *** A0A2G3CEN5_CAPCH)	-	-	-
Solyc07g044710.2	-4.02239	0.00175709	DOWN		3-hydroxyisobutyryl-CoA hydrolase-like protein 5 (AHRD V3.3 *** A0A2G2XQ26_CAPBA)	GO:0006574 [Name: valine catabolic process]	-	GO:0003860 [Name: 3-hydroxyisobutyryl-CoA hydrolase activity]
Solyc07g047740.3	-1.6745	8.54e-18	DOWN	PER3	TOMTPX2A peroxidase	GO:0042744 [Name: hydrogen peroxide catabolic process]; GO:0006979 [Name: response to oxidative stress]	GO:0009505 [Name: plant-type cell wall]; GO:0009506 [Name: plasmodesma]	GO:0020037 [Name: heme binding]; GO:0004601 [Name: peroxidase activity]
Solyc07g047790.3	-1.31546	2.03e-08	DOWN	HSP90-6	Heat shock protein (AHRD V3.3 *** O23638_ARATH)	GO:0034605 [Name: cellular response to heat]; GO:0006457 [Name: protein folding]; GO:0050821 [Name: protein stabilization]	GO:0032991 [Name: macromolecular complex]; GO:0048471 [Name: perinuclear region of cytoplasm]; GO:0005829 [Name: cytosol]; GO:0005886 [Name: plasma membrane]	GO:0016887 [Name: ATPase activity]; GO:0005524 [Name: ATP binding]; GO:0051082 [Name: unfolded protein binding]
Solyc07g049240.3	-2.59582	4.14e-09	DOWN	PER3	Peroxidase (AHRD V3.3 *** K4CF27_SOLLC)	GO:0006979 [Name: response to oxidative stress]; GO:0042744 [Name: hydrogen peroxide catabolic process]	GO:0009506 [Name: plasmodesma]; GO:0009505 [Name: plant-type cell wall]	GO:0004601 [Name: peroxidase activity]; GO:0020037 [Name: heme binding]
Solyc07g049450.3	-1.27951	7.88e-10	DOWN	PDIL2-3	Protein disulfide-isomerase like 2-2 (AHRD V3.3 *** A0A2G3C063_CAPCH)	GO:0034976 [Name: response to endoplasmic reticulum stress]	GO:0005788 [Name: endoplasmic reticulum lumen]	GO:0015035 [Name: protein disulfide oxidoreductase activity]; GO:0003756 [Name: protein disulfide isomerase activity]
Solyc07g052430.3	-1.08648	0.00326542	DOWN		transmembrane protein 97-like (AHRD V3.3 *** A0A2I4FME0_9ROSI)	-	GO:0005783 [Name: endoplasmic reticulum]	-
Solyc07g052510.4	-1.04154	2.98e-05	DOWN	PER3	peroxidase (TPX1)	-	-	-
Solyc07g052530.3	-2.27685	1.1e-30	DOWN	PER3	Peroxidase (AHRD V3.3 *** K4CFF2_SOLLC)	-	-	-
Solyc07g052540.3	-2.10256	8.6e-10	DOWN	PER3	Peroxidase (AHRD V3.3 *** K4CFF3_SOLLC)	-	-	-
Solyc07g052660.1	-3.55641	1.3e-21	DOWN	UCC1	Early nodulin-like protein 1-like (AHRD V3.3 *-* A0A2K3MXQ1_TRIPR)	-	GO:0005886 [Name: plasma membrane]	GO:0009055 [Name: electron carrier activity]
Solyc07g053340.2	-1.79275	0.0134798	DOWN		F-box protein At3g07870-like (AHRD V3.3 --* XP_026400690.1)	-	-	-
Solyc07g053370.1	-2.07186	0.0340706	DOWN		CLAVATA3/ESR-RELATED 5 (AHRD V3.3 --* AT2G31083.2)	-	-	-
Solyc07g053530.1	-1.58134	0.000172474	DOWN	FLA9	Fasciclin-like arabinogalactan protein 9 (AHRD V3.3 *** A0A1U8HBV4_CAPAN)	-	-	-
Solyc07g053640.1	-1.60229	1.43e-13	DOWN		Arabinogalactan-protein (AHRD V3.3 *-* Q41256_NICAL)	-	-	-
Solyc07g054870.4	-1.15213	0.000540277	DOWN	DMR6	2-oxoglutarate (2OG) and Fe(II)-dependent oxygenase sUPerfamily protein (AHRD V3.3 *** A0A2U1MCV6_ARTAN)	-	-	-
Solyc07g055010.3	-1.37973	0.000295748	DOWN	HIPP28	heavy metal-associated isoprenylated plant protein 26 (AHRD V3.3 *** A0A1U7YA53_NICSY)	-	-	-
Solyc07g055110.3	-1.17703	0.00451437	DOWN	PANS2	hypothetical protein (AHRD V3.3 *** AT5G12360.2)	GO:0007346 [Name: regulation of mitotic cell cycle]	-	-
Solyc07g055730.4	-1.2956	0.0309928	DOWN	TBL43	Protein trichome birefringence-like 43 (AHRD V3.3 *** A0A2G3C1G9_CAPCH)	-	-	-
Solyc07g056550.3	-1.05304	1.1e-05	DOWN	ENP1	Bystin (AHRD V3.3 *** A0A2G3C217_CAPCH)	-	-	-
Solyc07g061880.3	-2.28742	0.00987027	DOWN		prostatic spermine-binding protein-like (AHRD V3.3 *** XP_010324449.1)	-	-	-
Solyc07g062030.3	-1.03964	1.17e-05	DOWN	FAP3	Chalcone-flavonone isomerase family protein (AHRD V3.3 *** A0A2G2WEX9_CAPBA)	GO:0006631 [Name: fatty acid metabolic process]	GO:0009570 [Name: chloroplast stroma]	GO:0016872 [Name: intramolecular lyase activity]; GO:0005504 [Name: fatty acid binding]
Solyc07g062200.2	-3.32989	0.00210736	DOWN	BHLH120	bHLH transcription factor 088	-	-	-
Solyc07g062750.4	-1.08705	2.36e-05	DOWN		Polynucleotidyl transferase%2C ribonuclease H-like sUPerfamily protein (AHRD V3.3 *** AT3G15140.1)	-	-	-
Solyc07g062810.4	-1.08017	0.00579332	DOWN	DAAT	D-amino-acid transaminase	-	-	-
Solyc07g063170.1	-1.65374	2.01e-06	DOWN		Unknown protein	-	-	-
Solyc07g063370.2	-2.46367	5.61e-08	DOWN	BGLU18	Beta-glucosidase (AHRD V3.3 *** B6SYQ7_MAIZE)	-	-	-
Solyc07g063540.3	-1.19447	1.37e-05	DOWN		hypothetical protein (AHRD V3.3 *** AT2G20820.1)	-	-	-
Solyc07g064100.1	-1.14175	0.000196477	DOWN		Chlororespiratory reduction 41 (AHRD V3.3 *** A0A0F7J422_9ROSI)	-	-	-
Solyc07g064250.3	-1.13981	5.19e-07	DOWN	PDIL5-4	Protein disulfide-isomerase 5-4 (AHRD V3.3 *** A0A2G2WFB2_CAPBA)	-	GO:0005783 [Name: endoplasmic reticulum]; GO:0030134 [Name: ER to Golgi transport vesicle]	-
Solyc07g064930.3	-1.06415	1.91e-10	DOWN	Mge1	GrpE protein homolog (AHRD V3.3 *** A0A2G3C2M4_CAPCH)	GO:0030150 [Name: protein import into mitochondrial matrix]; GO:0006457 [Name: protein folding]	GO:0001405 [Name: presequence translocase-associated import motor]	GO:0051087 [Name: chaperone binding]; GO:0051082 [Name: unfolded protein binding]; GO:0000774 [Name: adenyl-nucleotide exchange factor activity]; GO:0042803 [Name: protein homodimerization activity]
Solyc07g064950.3	-1.04956	4.23e-05	DOWN	TIG	Trigger factor (AHRD V3.3 *** A0A200RBE3_9MAGN)	GO:0051083 [Name: 'de novo' cotranslational protein folding]; GO:0015031 [Name: protein transport]; GO:0043335 [Name: protein unfolding]; GO:0061077 [Name: chaperone-mediated protein folding]	-	GO:0044183 [Name: protein binding involved in protein folding]; GO:0003755 [Name: peptidyl-prolyl cis-trans isomerase activity]; GO:0043022 [Name: ribosome binding]
Solyc07g065110.2	-1.07863	0.0396331	DOWN	DIR1	Bifunctional inhibitor/plant lipid transfer protein/seed storage helical domain containing protein (AHRD V3.11 *** tr|A0A2P5G019|A0A2P5G019_TREOI)	-	-	-
Solyc07g065170.3	-1.03109	3.34e-06	DOWN	RPS8	40S ribosomal protein S8 (AHRD V3.3 *** A0A2G2Z5W1_CAPAN)	GO:0000462 [Name: maturation of SSU-rRNA from tricistronic rRNA transcript (SSU-rRNA, 5.8S rRNA, LSU-rRNA)]; GO:0006412 [Name: translation]	GO:0005840 [Name: ribosome]; GO:0022627 [Name: cytosolic small ribosomal subunit]	GO:0003735 [Name: structural constituent of ribosome]
Solyc07g065200.3	-1.10219	1.27e-06	DOWN	TIM22-2	Mitochondrial import inner membrane translocase subunit TIM22-3 (AHRD V3.3 *** A0A1U8HD72_CAPAN)	GO:0045039 [Name: protein import into mitochondrial inner membrane]; GO:0045036 [Name: protein targeting to chloroplast]	GO:0009941 [Name: chloroplast envelope]; GO:0042721 [Name: mitochondrial inner membrane protein insertion complex]	GO:0008320 [Name: protein transmembrane transporter activity]
Solyc07g065420.1	-4.22924	3.26e-24	DOWN	MIZ1	Protein MIZU-KUSSEI 1 (AHRD V3.3 *** A0A1U8GTQ9_CAPAN)	GO:0010274 [Name: hydrotropism]	-	-
Solyc07g065927.2	-2.16505	0.0204942	DOWN	HIPP47	Heavy metal-associated isoprenylated plant protein 47 (AHRD V3.11 *** tr|A0A314Z745|A0A314Z745_PRUYE)	-	-	-
Solyc08g005280.2	-1.64547	0.000383953	DOWN	CSLD2	Cellulose synthase (AHRD V3.3 *** A0A2U1KRA4_ARTAN)	GO:0030244 [Name: cellulose biosynthetic process]; GO:0009833 [Name: plant-type primary cell wall biogenesis]	GO:0005886 [Name: plasma membrane]; GO:0005802 [Name: trans-Golgi network]	GO:0051753 [Name: mannan synthase activity]; GO:0016760 [Name: cellulose synthase (UDP-forming) activity]
Solyc08g005540.2	-1.20948	0.0118788	DOWN	PUT1	Polyamine transporter PUT1 (AHRD V3.3 *** A0A2G2XLF3_CAPBA)	GO:0055085 [Name: transmembrane transport]	GO:0016020 [Name: membrane]	GO:0022857 [Name: transmembrane transporter activity]
Solyc08g005620.3	-2.14068	0.0185511	DOWN	SN1	Gibberellin-regulated protein (AHRD V3.3 *** K0E174_POPTO)	-	-	-
Solyc08g005770.3	-1.51933	0.0137014	DOWN	AMAT	alcohol acyl transferase	-	-	-
Solyc08g006040.3	-1.18876	1.21e-08	DOWN	RPS6A	40S ribosomal protein S6 (AHRD V3.3 *** A0A2G3AGN0_CAPAN)	GO:0006412 [Name: translation]	GO:0005840 [Name: ribosome]	GO:0003735 [Name: structural constituent of ribosome]
Solyc08g006100.5	-1.47856	0.00938646	DOWN		plant/protein (Protein of unknown function%2C DUF599) Chr5:3347511-3348657 FORWARD LENGTH 246 201606 (AHRD V3.11 *** AT5G10580.4)	-	-	-
Solyc08g006730.1	-1.1417	0.0187481	DOWN	THT11	Tyramine N-feruloyltransferase 10/30 (AHRD V3.3 *** A0A2G2VBA1_CAPBA)	-	-	GO:0008080 [Name: N-acetyltransferase activity]
Solyc08g006750.4	-1.24208	4.36e-07	DOWN	HDC	Serine decarboxylase (AHRD V3.3 *** A0A1U8F8Y3_CAPAN)	-	-	-
Solyc08g006900.3	-1.37343	2.98e-06	DOWN	RPL32A	60S ribosomal protein L32 (AHRD V3.3 *** A0A2G3DDM0_CAPCH)	GO:0006412 [Name: translation]	GO:0005840 [Name: ribosome]; GO:0022625 [Name: cytosolic large ribosomal subunit]	GO:0003735 [Name: structural constituent of ribosome]
Solyc08g007140.4	-1.1376	0.00178139	DOWN	RPL37A	60S ribosomal protein L37a (AHRD V3.3 *** A0A2G3AM54_CAPAN)	-	-	-
Solyc08g007430.2	-1.58892	2.73e-17	DOWN	NPF6.3	NIT2	GO:0006857 [Name: oligopeptide transport]; GO:0010167 [Name: response to nitrate]; GO:0055085 [Name: transmembrane transport]	GO:0016020 [Name: membrane]	GO:0015112 [Name: nitrate transmembrane transporter activity]
Solyc08g007490.3	-1.38692	3.32e-09	DOWN		Class I peptide chain release factor (AHRD V3.3 *** AT1G62850.3)	-	-	-
Solyc08g007600.2	-2.01473	0.0252371	DOWN	SBTM3	Subtilisin-like protease (AHRD V3.3 *** Q9LWA3_SOLLC)	-	-	-
Solyc08g007610.1	-3.30175	2e-06	DOWN	SBT	Subtilisin-like protease (AHRD V3.3 *** Q9LWA3_SOLLC)	-	-	-
Solyc08g007690.1	-1.51571	2.61e-05	DOWN	SBT	Subtilisin-like protease (AHRD V3.3 *** Q9LWA3_SOLLC)	-	-	-
Solyc08g007780.3	-7.17727	1.1e-30	DOWN	EXPA30	Expansin (AHRD V3.3 *** K4CIR5_SOLLC)	-	-	-
Solyc08g008045.1	-1.62481	1.63e-10	DOWN		Aquaporin (AHRD V3.3 *** S5ZH89_MUSAC)	-	-	-
Solyc08g008080.1	-1.21503	0.000713626	DOWN	BRH1	RING/U-box sUPerfamily protein (AHRD V3.3 *-* Q3EAE6_ARATH)	GO:0016567 [Name: protein ubiquitination]	-	GO:0061630 [Name: ubiquitin protein ligase activity]
Solyc08g008305.1	-1.88231	2.08e-14	DOWN	ERF061	Ethylene-responsive transcription factor (AHRD V3.3 *** A0A2G2W2X0_CAPBA)	-	-	-
Solyc08g014050.2	-1.44213	2.32e-07	DOWN	GT2	Glycosyltransferase (AHRD V3.3 *** A0A193AUF6_PUNGR)	-	-	GO:0008194 [Name: UDP-glycosyltransferase activity]
Solyc08g014240.4	-2.69634	2.44e-28	DOWN	IPMSA	2-isopropylmalate synthase (AHRD V3.3 *** B2D157_BRAOL)	-	-	-
Solyc08g014350.1	-1.18141	0.000634527	DOWN		transmembrane protein (AHRD V3.3 *** AT5G16250.1)	-	-	-
Solyc08g014550.3	-1.23197	0.000539411	DOWN	RPL9C	60S ribosomal protein L9 (AHRD V3.3 *** A0A2G3AX04_CAPCH)	-	-	-
Solyc08g014560.3	-2.65569	7.63e-12	DOWN		Pectin lyase-like sUPerfamily protein (AHRD V3.3 *** Q9SLM8_ARATH)	-	-	-
Solyc08g014610.4	-1.0449	0.00206751	DOWN	GABA-TP2	Aminotransferase (AHRD V3.3 *** D2KZ08_WHEAT)	-	-	-
Solyc08g016170.3	-1.22512	2.22e-11	DOWN	KAS1	3-oxoacyl-[acyl-carrier-protein] synthase (AHRD V3.3 *** A0A1J7GJV4_LUPAN)	GO:0006633 [Name: fatty acid biosynthetic process]	-	GO:0004315 [Name: 3-oxoacyl-[acyl-carrier-protein] synthase activity]
Solyc08g016180.3	-1.25577	8.43e-10	DOWN	RPL18A	60S ribosomal protein L18a (AHRD V3.3 *** A0A2G2WKJ7_CAPBA)	GO:0006412 [Name: translation]	GO:0022625 [Name: cytosolic large ribosomal subunit]; GO:0005840 [Name: ribosome]	GO:0003735 [Name: structural constituent of ribosome]
Solyc08g016670.3	-1.07404	5.71e-09	DOWN		calcyclin-binding protein-like (AHRD V3.3 *** A0A2I4DRI6_9ROSI)	-	-	GO:0044548 [Name: S100 protein binding]; GO:0015631 [Name: tubulin binding]; GO:0031625 [Name: ubiquitin protein ligase binding]
Solyc08g041700.1	-1.47834	1.5e-06	DOWN		GRAS family transcription factor family protein (AHRD V3.3 *** AT5G19970.1)	-	-	GO:0005515 [Name: protein binding]
Solyc08g044510.5	-1.15733	4.29e-07	DOWN	BGLU12	Beta-glucosidase (AHRD V3.11 *** tr|F8R893|F8R893_9MAGN)	-	-	-
Solyc08g061060.4	-1.90701	8.88e-05	DOWN	CjBAp12	EG45-like domain containing protein (AHRD V3.11 *** tr|A0A2K3LKU5|A0A2K3LKU5_TRIPR)	-	-	-
Solyc08g061920.4	-1.45165	7.51e-07	DOWN	CKX7	Cytokinin oxidase/dehydrogenase (AHRD V3.11 *** tr|C3VPM8|C3VPM8_SOLTU)	-	-	-
Solyc08g062340.3	-1.31224	0.00813797	DOWN		17.9 kDa class II heat shock protein (AHRD V3.3 *** A0A2G3A1B9_CAPAN)	GO:0009408 [Name: response to heat]; GO:0009651 [Name: response to salt stress]; GO:0042542 [Name: response to hydrogen peroxide]; GO:0006457 [Name: protein folding]; GO:0051259 [Name: protein oligomerization]	-	GO:0051082 [Name: unfolded protein binding]; GO:0043621 [Name: protein self-association]
Solyc08g062800.3	-1.25208	1.13e-12	DOWN		RNA helicase DEAD26	GO:0002183 [Name: cytoplasmic translational initiation]	GO:0010494 [Name: cytoplasmic stress granule]	GO:0003743 [Name: translation initiation factor activity]; GO:0005524 [Name: ATP binding]; GO:0003724 [Name: RNA helicase activity]
Solyc08g063000.4	-1.07387	1.85e-06	DOWN	NAP1;2	Nucleosome assembly protein family (AHRD V3.3 *** A9TVZ4_PHYPA)	-	-	-
Solyc08g065670.4	-1.54188	2.01e-11	DOWN		Protein phosphatase 2C family protein (AHRD V3.3 *** A0A2U1LRS6_ARTAN)	-	-	-
Solyc08g066510.3	-1.9599	6.15e-05	DOWN	GATA12	GATA transcription factor (AHRD V3.3 *** K4CLM7_SOLLC)	GO:0045893 [Name: positive regulation of transcription, DNA-templated]	GO:0005634 [Name: nucleus]	GO:0008270 [Name: zinc ion binding]; GO:0043565 [Name: sequence-specific DNA binding]
Solyc08g066520.4	-1.08516	0.00141479	DOWN	NOXY2	BnaA10g30120D protein (AHRD V3.11 *** tr|A0A078JT83|A0A078JT83_BRANA)	-	-	-
Solyc08g066590.3	-1.20324	0.00557911	DOWN		Late embryogenesis abundant protein-related / LEA protein-like protein (AHRD V3.3 *-* A0A178VGJ3_ARATH)	-	-	-
Solyc08g066700.3	-1.15315	2.55e-09	DOWN	RRP46	Exosome complex exonuclease RRP46-like protein (AHRD V3.3 *** A0A1U8GGL3_CAPAN)	GO:0071028 [Name: nuclear mRNA surveillance]; GO:0034475 [Name: U4 snRNA 3'-end processing]; GO:0016075 [Name: rRNA catabolic process]; GO:0034427 [Name: nuclear-transcribed mRNA catabolic process, exonucleolytic, 3'-5']; GO:0071051 [Name: polyadenylation-dependent snoRNA 3'-end processing]	GO:0000177 [Name: cytoplasmic exosome (RNase complex)]; GO:0005730 [Name: nucleolus]; GO:0000176 [Name: nuclear exosome (RNase complex)]	-
Solyc08g066890.4	-1.67393	9.82e-10	DOWN	BSPA	bark storage protein A-like (AHRD V3.3 *** A0A2I4E5T4_9ROSI)	-	-	-
Solyc08g067480.5	-1.08579	4.62e-08	DOWN	VHA-c''1	V-ATPase proteolipid subunit (AHRD V3.11 *** tr|A0A200Q0M0|A0A200Q0M0_9MAGN)	-	-	-
Solyc08g068190.3	-2.75528	2.49e-10	DOWN	BALDH	Aldehyde dehydrogenase (AHRD V3.3 *** A0A2U1M8J4_ARTAN)	-	-	GO:0004029 [Name: aldehyde dehydrogenase (NAD) activity]
Solyc08g068340.3	-1.069	2.12e-05	DOWN		Eukaryotic translation initiation factor 3 subunit L (AHRD V3.3 *** A0A2G3BSS2_CAPCH)	-	-	-
Solyc08g068410.3	-1.03974	0.0325958	DOWN		protein EMBRYONIC FLOWER 1 isoform X3 (AHRD V3.3 *-* XP_010313454.1)	-	-	-
Solyc08g068480.1	-1.15502	0.00271473	DOWN	GH3.10	Auxin-responsive GH3 family protein (AHRD V3.3 *-* A0A2U1MRW5_ARTAN)	-	-	-
Solyc08g068600.3	-1.47124	0.00149889	DOWN	HDC	Serine decarboxylase (AHRD V3.3 *** A0A2G2W5V8_CAPBA)	GO:0019752 [Name: carboxylic acid metabolic process]	-	GO:0016831 [Name: carboxy-lyase activity]; GO:0030170 [Name: pyridoxal phosphate binding]
Solyc08g068610.3	-2.15788	7.93e-05	DOWN	HDC	Serine decarboxylase (AHRD V3.3 *** A0A2G2W5V8_CAPBA)	-	-	-
Solyc08g068680.4	-1.53262	0.00444549	DOWN	HDC	aromatic amino acid decarboxylase 1A	-	-	-
Solyc08g068990.2	-1.35195	0.0399475	DOWN	PR-1	Pathogenesis-related protein 1 (AHRD V3.3 *** A0A2K3L121_TRIPR)	-	GO:0005576 [Name: extracellular region]; GO:0005615 [Name: extracellular space]	-
Solyc08g074680.3	-2.70373	2.19e-14	DOWN		partialpolyphenol oxidase A	-	-	-
Solyc08g074690.3	-2.08651	1.5e-13	DOWN		Polyphenol oxidase e	GO:0046148 [Name: pigment biosynthetic process]	-	GO:0004097 [Name: catechol oxidase activity]
Solyc08g075090.4	-1.3812	4.61e-10	DOWN	RPL7C	bHLH transcription factor144	-	-	-
Solyc08g075700.3	-1.1662	3.24e-10	DOWN	RPL13B	60S ribosomal protein L13 (AHRD V3.3 *** A0A1U8GMG9_CAPAN)	GO:0006412 [Name: translation]	GO:0022625 [Name: cytosolic large ribosomal subunit]; GO:0005840 [Name: ribosome]	GO:0003723 [Name: RNA binding]; GO:0003735 [Name: structural constituent of ribosome]
Solyc08g075830.5	-2.59612	1.1e-30	DOWN	PER27	Peroxidase (AHRD V3.11 *** tr|K4CMV0|K4CMV0_SOLLC)	-	-	-
Solyc08g076620.1	-1.20825	0.00483159	DOWN	GIP2	Eukaryotic aspartyl protease family protein (AHRD V3.3 *** A0A2U1KXX4_ARTAN)	-	-	-
Solyc08g076640.1	-1.70087	9.84e-05	DOWN	GIP2	Eukaryotic aspartyl protease family protein (AHRD V3.3 *** A0A2U1KXX4_ARTAN)	-	-	-
Solyc08g076730.5	-1.5139	3.21e-12	DOWN		Tetratricopeptide repeat (TPR)-like sUPerfamily protein (AHRD V3.11 *-* tr|Q0WUZ1|Q0WUZ1_ARATH)	-	-	-
Solyc08g076830.1	-1.06659	0.0038177	DOWN		RING/U-box sUPerfamily protein (AHRD V3.3 *** A0A2U1LC40_ARTAN)	GO:0016567 [Name: protein ubiquitination]	-	GO:0016740 [Name: transferase activity]
Solyc08g077080.1	-1.3213	1.85e-07	DOWN	GT7	Glycosyltransferase (AHRD V3.3 *** E5L3R9_SOLLC)	-	-	GO:0008194 [Name: UDP-glycosyltransferase activity]
Solyc08g077380.4	-1.09164	0.0112003	DOWN	PUP11	Purine permease (AHRD V3.3 *** A0A2P5BSS2_TREOI)	-	-	-
Solyc08g077550.3	-1.14943	2.78e-06	DOWN	NPSN11	Novel plant snare	GO:0006890 [Name: retrograde vesicle-mediated transport, Golgi to ER]; GO:0006906 [Name: vesicle fusion]	GO:0031201 [Name: SNARE complex]; GO:0005794 [Name: Golgi apparatus]; GO:0012507 [Name: ER to Golgi transport vesicle membrane]; GO:0031902 [Name: late endosome membrane]; GO:0005789 [Name: endoplasmic reticulum membrane]	GO:0005484 [Name: SNAP receptor activity]; GO:0000149 [Name: SNARE binding]
Solyc08g077810.2	-1.15739	0.0212497	DOWN	CAT6	Cationic amino acid transporter (AHRD V3.3 *-* S8DTC6_9LAMI)	-	-	-
Solyc08g078880.3	-4.44657	0.0416886	DOWN	CHX15	Cation/H(+) antiporter 15 (AHRD V3.3 *** A0A2G3CC26_CAPCH)	GO:1902600 [Name: hydrogen ion transmembrane transport]; GO:0006885 [Name: regulation of pH]	GO:0012505 [Name: endomembrane system]; GO:0016020 [Name: membrane]	GO:0015297 [Name: antiporter activity]
Solyc08g078910.1	-1.94459	4.62e-06	DOWN		Bifunctional inhibitor/lipid-transfer protein/seed storage 2S albumin sUPerfamily protein (AHRD V3.3 *** A0A2U1PU47_ARTAN)	-	-	-
Solyc08g078930.1	-2.01881	7.44e-10	DOWN		Bifunctional inhibitor/lipid-transfer protein/seed storage 2S albumin sUPerfamily protein (AHRD V3.3 *** A0A2U1PU47_ARTAN)	-	-	-
Solyc08g079080.6	-1.14273	0.000298193	DOWN		Acid beta-fructofuranosidase (AHRD V3.11 *** tr|A0A2G3AEK0|A0A2G3AEK0_CAPAN)	-	-	-
Solyc08g079190.2	-1.36943	9.49e-06	DOWN		Bifunctional inhibitor/lipid-transfer protein/seed storage 2S albumin sUPerfamily protein (AHRD V3.11 *** tr|A0A2U1PU47|A0A2U1PU47_ARTAN)	-	-	-
Solyc08g079240.4	-1.05689	0.000223051	DOWN		dimethylallyl%2C adenosine tRNA methylthiotransferase (AHRD V3.3 *** AT1G62780.1)	-	-	-
Solyc08g079720.3	-1.16061	7.86e-06	DOWN	AHL22	AT-hook motif nuclear-localized protein (AHRD V3.3 *** A0A2G2XKJ2_CAPBA)	GO:0010228 [Name: vegetative to reproductive phase transition of meristem]	GO:0005634 [Name: nucleus]	GO:0003700 [Name: transcription factor activity, sequence-specific DNA binding]; GO:0003680 [Name: AT DNA binding]
Solyc08g079920.2	-2.77293	3.89e-11	DOWN	SBT	Subtilisin-like protease (AHRD V3.3 *** Q9LWA3_SOLLC)	-	-	-
Solyc08g079930.2	-1.86324	7.19e-09	DOWN	SBTM4	Subtilisin-like protease (AHRD V3.3 *** Q9LWA4_SOLLC)	-	-	-
Solyc08g079970.2	-1.01967	0.0138627	DOWN	SBTM4	Subtilisin-like protease (AHRD V3.3 *** Q9LWA3_SOLLC)	-	-	-
Solyc08g080060.4	-2.80016	3.51e-40	DOWN	EXPA18	Expansin (AHRD V3.3 *** K4CP06_SOLLC)	-	-	-
Solyc08g080290.5	-1.135	0.0186118	DOWN	ERF025	Ethylene-responsive transcription factor (AHRD V3.11 *** tr|A0A2G2XKF3|A0A2G2XKF3_CAPBA)	-	-	-
Solyc08g080745.3	-1.403	0.017005	DOWN		DUF239 domain-containing protein/DUF4409 domain-containing protein (AHRD V3.11 *** tr|A0A1Q3CSL7|A0A1Q3CSL7_CEPFO)	-	-	-
Solyc08g080930.1	-4.38053	5.64e-11	DOWN	GT16	Xyloglucan galactosyltransferase KATAMARI1 (AHRD V3.3 *** A0A1J3J5G4_NOCCA)	GO:0006486 [Name: protein glycosylation]	-	GO:0016757 [Name: transferase activity, transferring glycosyl groups]
Solyc08g081780.1	-1.19584	0.0223458	DOWN	DIR	Dirigent protein (AHRD V3.3 *** K4CPH4_SOLLC)	-	-	-
Solyc08g081850.1	-1.20423	0.00336372	DOWN		Transmembrane protein	-	GO:0016020 [Name: membrane]	-
Solyc08g081910.3	-1.0492	9e-09	DOWN	VATE	V-type proton ATPase subunit E (AHRD V3.3 *** A0A2G3DAR4_CAPCH)	-	-	-
Solyc08g082485.1	-1.71349	0.00228303	DOWN		F-box protein (AHRD V3.3 *-* A0A2G3DAV0_CAPCH)	-	-	-
Solyc08g082680.3	-1.0678	0.00115745	DOWN	RHA4A	RING/U-box sUPerfamily protein (AHRD V3.3 *-* A0A2U1LC40_ARTAN)	-	-	-
Solyc08g082820.4	-1.51492	4.18e-12	DOWN		TOMBIPGRBC Tomato BiP (binding protein)/grp78	-	-	-
Solyc08g083120.3	-1.19008	6e-06	DOWN	UBICEP52-7	Ubiquitin (AHRD V3.3 *** B2W3N0_PYRTR)	GO:0019941 [Name: modification-dependent protein catabolic process]; GO:0016567 [Name: protein ubiquitination]; GO:0006412 [Name: translation]	GO:0005840 [Name: ribosome]; GO:0005634 [Name: nucleus]; GO:0005737 [Name: cytoplasm]	GO:0031625 [Name: ubiquitin protein ligase binding]; GO:0003735 [Name: structural constituent of ribosome]; GO:0031386 [Name: protein tag]
Solyc08g150102.2	-1.94255	7.55e-09	DOWN	CYP71D55	Cytochrome P450-2 (AHRD V3.11 *** tr|R9R6P9|R9R6P9_SOLPI)	-	-	-
Solyc09g005410.3	-1.09249	0.0391091	DOWN		Kirola (AHRD V3.3 *** A0A1U8F0U0_CAPAN)	-	-	-
Solyc09g005630.3	-1.08444	0.0234791	DOWN	TBL3	Protein trichome birefringence-like 3 (AHRD V3.3 *** A0A1U8EDH5_CAPAN)	-	GO:0005794 [Name: Golgi apparatus]	GO:0016413 [Name: O-acetyltransferase activity]
Solyc09g005740.3	-1.1962	2.64e-06	DOWN	SG1	Protein SLOW GREEN 1	-	-	-
Solyc09g005880.1	-1.05587	0.0319491	DOWN	MAKR4	membrane-associated kinase regulator (AHRD V3.3 *** AT2G39370.1)	-	GO:0005886 [Name: plasma membrane]	GO:0019210 [Name: kinase inhibitor activity]
Solyc09g007350.3	-1.23458	3.08e-05	DOWN	RPS23	Ribosomal protein S23 (AHRD V3.3 *** A8IJQ4_CHLRE)	-	-	-
Solyc09g007420.5	-1.1712	0.000244506	DOWN	IRX9	Glycosyltransferases (AHRD V3.11 *** tr|K4CQD1|K4CQD1_SOLLC)	-	-	-
Solyc09g007940.3	-1.32239	2.49e-08	DOWN	ADK2	Adenosine kinase (AHRD V3.3 *** A0A2G2VXW7_CAPBA)	GO:0006166 [Name: purine ribonucleoside salvage]	GO:0005634 [Name: nucleus]; GO:0005829 [Name: cytosol]	GO:0004001 [Name: adenosine kinase activity]
Solyc09g008280.2	-1.01724	6.37e-05	DOWN	SAM3	S-adenosyl-L-methionine synthetase Z24743	GO:0006730 [Name: one-carbon metabolic process]; GO:0006556 [Name: S-adenosylmethionine biosynthetic process]	GO:0005829 [Name: cytosol]	GO:0005524 [Name: ATP binding]; GO:0004478 [Name: methionine adenosyltransferase activity]; GO:0046872 [Name: metal ion binding]
Solyc09g008910.2	-4.12103	7.49e-06	DOWN	CYP76A2	Cytochrome P450 (AHRD V3.3 *** Q8H0I8_PETHY)	-	-	-
Solyc09g009020.3	-1.2436	8.74e-08	DOWN	PGH1	enolase	GO:0006096 [Name: glycolytic process]	GO:0000015 [Name: phosphopyruvate hydratase complex]	GO:0000287 [Name: magnesium ion binding]; GO:0004634 [Name: phosphopyruvate hydratase activity]
Solyc09g009030.4	-1.05439	1.96e-05	DOWN	HDT1	Histone deacetylase HDT1 (AHRD V3.3 *** HDT1_SOLCH)	-	-	-
Solyc09g009220.5	-1.07826	5.56e-06	DOWN		histone-lysine N-methyltransferase SETD1B-like protein Chr5:947311-949898 FORWARD LENGTH 516 201606 (AHRD V3.11 *** AT5G03670.1)	-	-	-
Solyc09g009260.3	-1.14053	1.93e-06	DOWN	FBA6	fructose-1	GO:0006096 [Name: glycolytic process]; GO:0030388 [Name: fructose 1,6-bisphosphate metabolic process]	GO:0005829 [Name: cytosol]	GO:0004332 [Name: fructose-bisphosphate aldolase activity]
Solyc09g009520.3	-2.20948	4.68e-24	DOWN		Alpha/beta-Hydrolases sUPerfamily protein (AHRD V3.3 *** Q9SJM9_ARATH)	-	-	-
Solyc09g010090.6	-1.0174	0.0169938	DOWN	INV1	Beta-fructofuranosidase	-	-	-
Solyc09g010200.5	-1.17587	0.00333978	DOWN		Casparian strip membrane protein 1 (AHRD V3.11 *** sp|P0DI50|CASP1_TOBAC)	-	-	-
Solyc09g010390.2	-1.27227	3.02e-09	DOWN		hypothetical protein (AHRD V3.3 *** AT3G53630.1)	-	-	-
Solyc09g010720.3	-2.33878	0.00711702	DOWN		WD40 repeat (AHRD V3.3 *** A0A200QES9_9MAGN)	-	-	GO:0005515 [Name: protein binding]
Solyc09g010995.1	-1.04102	0.00266494	DOWN	LAC17	Laccase (AHRD V3.3 *** M1AHJ4_SOLTU)	-	-	-
Solyc09g011090.3	-4.58738	6.73e-18	DOWN		Glycosyltransferase (AHRD V3.3 *** O80941_ARATH)	-	-	-
Solyc09g011360.4	-1.07492	2.55e-05	DOWN	ADNT1	Mitochondrial substrate carrier family protein (AHRD V3.3 *** Q8W4M2_ARATH)	-	-	-
Solyc09g011420.3	-1.43566	2.5e-10	DOWN	snu13	Ribosomal protein L7Ae/L30e/S12e/Gadd45 family protein (AHRD V3.3 *** A0A2U1Q8Q2_ARTAN)	GO:0030490 [Name: maturation of SSU-rRNA]; GO:0042254 [Name: ribosome biogenesis]; GO:0000398 [Name: mRNA splicing, via spliceosome]	GO:0032040 [Name: small-subunit processome]; GO:0046540 [Name: U4/U6 x U5 tri-snRNP complex]; GO:0031428 [Name: box C/D snoRNP complex]; GO:0071011 [Name: precatalytic spliceosome]; GO:0005730 [Name: nucleolus]	GO:0003723 [Name: RNA binding]
Solyc09g011820.4	-1.18086	0.0169767	DOWN		Myosin-M heavy protein (AHRD V3.3 *** Q5S4W1_ARATH)	-	-	-
Solyc09g011960.2	-1.07369	0.000128524	DOWN	LAC17	Laccase (AHRD V3.3 *** K4CRM1_SOLLC)	-	-	-
Solyc09g014560.2	-1.98364	0.000520689	DOWN	MLP28	MLP-like protein 28 (AHRD V3.3 *-* A8MR61_ARATH)	-	-	-
Solyc09g014730.4	-4.74811	7.91e-22	DOWN	WAK2	Protein kinase domain (AHRD V3.11 *** tr|A0A200Q5X3|A0A200Q5X3_9MAGN)	-	-	-
Solyc09g059460.4	-1.85013	1.45e-13	DOWN	MEBL	membrane protein of ER body-like protein (AHRD V3.3 *-* A0A2I4FK95_9ROSI)	-	-	-
Solyc09g061430.3	-1.12555	1.13e-05	DOWN	NSN1	nuclear GTPase DQ304482	-	-	-
Solyc09g064910.1	-2.76752	6.34e-11	DOWN	IPT3	Adenylate isopentenyltransferase 3	-	-	-
Solyc09g065330.3	-1.06126	0.000131002	DOWN	RPS24A	40S ribosomal protein S24 (AHRD V3.3 *** A0A1U8H1N3_CAPAN)	GO:0006412 [Name: translation]	GO:0005840 [Name: ribosome]	GO:0003735 [Name: structural constituent of ribosome]
Solyc09g066320.3	-1.22913	0.000313307	DOWN	DMR6	2-oxoglutarate (2OG) and Fe(II)-dependent oxygenase sUPerfamily protein (AHRD V3.11 *** tr|A0A2U1NR61|A0A2U1NR61_ARTAN)	-	-	-
Solyc09g072990.3	-1.14093	1.57e-08	DOWN		hypothetical protein (AHRD V3.3 *** AT4G02920.1)	-	-	-
Solyc09g073000.3	-1.03542	2.97e-06	DOWN	TUFA	Elongation factor Tu (AHRD V3.3 *** A0A2G2VZZ7_CAPBA)	GO:0070125 [Name: mitochondrial translational elongation]	GO:0005739 [Name: mitochondrion]	GO:0003746 [Name: translation elongation factor activity]; GO:0003924 [Name: GTPase activity]; GO:0005525 [Name: GTP binding]
Solyc09g074090.3	-1.00034	0.000556492	DOWN	RRP4	Exosome complex component RRP4 (AHRD V3.3 *** A0A2G3CU05_CAPCH)	GO:0071034 [Name: CUT catabolic process]; GO:0071038 [Name: nuclear polyadenylation-dependent tRNA catabolic process]; GO:0034427 [Name: nuclear-transcribed mRNA catabolic process, exonucleolytic, 3'-5']; GO:0034475 [Name: U4 snRNA 3'-end processing]; GO:0071035 [Name: nuclear polyadenylation-dependent rRNA catabolic process]; GO:0000467 [Name: exonucleolytic trimming to generate mature 3'-end of…	GO:0000176 [Name: nuclear exosome (RNase complex)]; GO:0000177 [Name: cytoplasmic exosome (RNase complex)]	GO:0003723 [Name: RNA binding]
Solyc09g074180.3	-1.47253	0.000533658	DOWN		Unknown protein	-	-	-
Solyc09g074430.5	-1.62863	3.59e-05	DOWN	YUC10	Flavin-containing monooxygenase (AHRD V3.11 *** tr|D2IGV5|D2IGV5_SOLLC)	-	-	-
Solyc09g075150.3	-1.25319	3.43e-11	DOWN	RPL22B	60S ribosomal protein L22 (AHRD V3.3 *** A0A1Y1HUA2_KLENI)	GO:0002181 [Name: cytoplasmic translation]	GO:0005840 [Name: ribosome]	GO:0003723 [Name: RNA binding]; GO:0003735 [Name: structural constituent of ribosome]
Solyc09g075155.1	-1.28367	3.6e-08	DOWN	RPL22C	60S ribosomal protein L22 (AHRD V3.3 *** A0A1Y1HUA2_KLENI)	-	-	-
Solyc09g075290.3	-1.06598	3.34e-08	DOWN	RPL18B	60S ribosomal protein L18 (AHRD V3.3 *** B6SJC8_MAIZE)	GO:0006412 [Name: translation]	GO:0005840 [Name: ribosome]; GO:0022625 [Name: cytosolic large ribosomal subunit]	GO:0003723 [Name: RNA binding]; GO:0003735 [Name: structural constituent of ribosome]
Solyc09g075370.3	-1.19424	8.64e-09	DOWN	MRPL17	Ribosomal protein L46 (AHRD V3.3 *** A0A200QTK4_9MAGN)	-	GO:0005762 [Name: mitochondrial large ribosomal subunit]	GO:0003735 [Name: structural constituent of ribosome]
Solyc09g075410.5	-3.42798	6.33e-16	DOWN	SRPP	Pollen Ole e 1 allergen/extensin (AHRD V3.11 *** tr|A0A2U1KBI3|A0A2U1KBI3_ARTAN)	-	-	-
Solyc09g075590.1	-1.84052	0.000109636	DOWN		leucine-rich repeat extensin-like protein 1 (AHRD V3.3 *** XP_010326561.1)	-	-	-
Solyc09g075900.3	-1.01683	0.000651277	DOWN	ACL5	Spermidine synthase (AHRD V3.3 *** F8WLB6_CITUN)	GO:0006596 [Name: polyamine biosynthetic process]	-	GO:0010487 [Name: thermospermine synthase activity]
Solyc09g075930.2	-1.14325	0.00045343	DOWN	AO1	Amine oxidase (AHRD V3.3 *** A0A1U8GHQ9_CAPAN)	-	-	-
Solyc09g082460.3	-1.178	0.00431974	DOWN	HMT3	Homocysteine S-methyltransferase (AHRD V3.3 *** A0A200QYH8_9MAGN)	GO:0033528 [Name: S-methylmethionine cycle]; GO:0009086 [Name: methionine biosynthetic process]	-	GO:0008898 [Name: S-adenosylmethionine-homocysteine S-methyltransferase activity]; GO:0008270 [Name: zinc ion binding]
Solyc09g082900.3	-2.18446	0.000251178	DOWN		dentin sialophosphoprotein isoform X1 (AHRD V3.3 *-* XP_021606199.1)	-	-	-
Solyc09g083080.4	-1.53849	8.89e-10	DOWN	NOP5-2	Nucleolar protein 58 (AHRD V3.3 *** A0A1U8GRC5_CAPAN)	-	-	-
Solyc09g083370.3	-1.29196	1.39e-07	DOWN	RPS15	40S ribosomal protein S15 (AHRD V3.3 *** A0A2G2Z9S5_CAPAN)	GO:0000028 [Name: ribosomal small subunit assembly]; GO:0006412 [Name: translation]	GO:0005840 [Name: ribosome]; GO:0022627 [Name: cytosolic small ribosomal subunit]	GO:0003723 [Name: RNA binding]; GO:0003735 [Name: structural constituent of ribosome]
Solyc09g089670.3	-1.23287	1.63e-06	DOWN		HR-like lesion-inducing protein-related (AHRD V3.3 *** B6SJ11_MAIZE)	-	-	-
Solyc09g089760.1	-2.89496	4.43e-05	DOWN	ACO3	2-oxoglutarate (2OG) and Fe(II)-dependent oxygenase sUPerfamily protein (AHRD V3.3 *** A0A2U1NTU8_ARTAN)	-	-	-
Solyc09g089770.3	-1.27544	0.0147756	DOWN		2-oxoglutarate (2OG) and Fe(II)-dependent oxygenase sUPerfamily protein (AHRD V3.3 *** A0A1P8AM08_ARATH)	-	-	-
Solyc09g089800.2	-1.87212	0.000131031	DOWN		2-oxoglutarate (2OG) and Fe(II)-dependent oxygenase sUPerfamily protein (AHRD V3.3 *** A0A2U1M6C8_ARTAN)	-	-	-
Solyc09g089810.1	-1.60634	1.47e-06	DOWN	D4H	2-oxoglutarate (2OG) and Fe(II)-dependent oxygenase sUPerfamily protein (AHRD V3.3 *** A0A2U1NTU8_ARTAN)	-	-	-
Solyc09g089830.4	-1.32226	1.66e-09	DOWN	D4H	2-oxoglutarate (2OG) and Fe(II)-dependent oxygenase sUPerfamily protein (AHRD V3.3 *** O80850_ARATH)	-	-	-
Solyc09g090600.3	-1.28547	0.00380125	DOWN	APS1	acid phosphatase 1-like (AHRD V3.3 *** A0A1U7W5M1_NICSY)	-	-	GO:0003993 [Name: acid phosphatase activity]
Solyc09g090610.3	-1.21885	0.000684054	DOWN	RPL23C	Ribosomal protein L17 (AHRD V3.3 *** Q5I7K4_WHEAT)	GO:0006412 [Name: translation]	GO:0005840 [Name: ribosome]; GO:0022625 [Name: cytosolic large ribosomal subunit]	GO:0003735 [Name: structural constituent of ribosome]; GO:0070180 [Name: large ribosomal subunit rRNA binding]
Solyc09g091010.3	-1.29038	7.65e-10	DOWN		transmembrane protein (AHRD V3.3 *** AT3G04310.2)	-	-	-
Solyc09g091740.4	-1.01018	3.91e-06	DOWN	RPL13AD	60S ribosomal protein L13a (AHRD V3.3 *** B6SJA0_MAIZE)	-	-	-
Solyc09g091900.4	-1.14092	1.32e-07	DOWN	ERD2	ER lumen protein-retaining receptor (AHRD V3.3 *** A0A1U8G5I2_CAPAN)	-	-	-
Solyc09g091950.1	-1.69834	8.97e-08	DOWN	ERF062	Ethylene-responsive transcription factor (AHRD V3.3 *** A0A2G2W1X6_CAPBA)	GO:0006355 [Name: regulation of transcription, DNA-templated]	-	GO:0003700 [Name: transcription factor activity, sequence-specific DNA binding]; GO:0003677 [Name: DNA binding]
Solyc09g092320.3	-1.07781	0.00209585	DOWN	RBG2	RNA binding protein (AHRD V3.3 *** O23793_NICSY)	-	-	-
Solyc09g092410.4	-1.13817	1.89e-06	DOWN	ROQ1	Disease resistance protein (TIR-NBS-LRR class) (AHRD V3.3 *** A0A2K3PDT8_TRIPR)	-	-	-
Solyc09g092470.2	-1.23629	3.88e-06	DOWN		sesquiterpene synthase 14	GO:0016102 [Name: diterpenoid biosynthetic process]; GO:0016114 [Name: terpenoid biosynthetic process]	-	GO:0000287 [Name: magnesium ion binding]; GO:0010333 [Name: terpene synthase activity]
Solyc09g098280.3	-1.034	7.26e-09	DOWN	TIF3H1	Eukaryotic translation initiation factor 3 subunit H (AHRD V3.3 *** A0A200R8Q3_9MAGN)	-	-	-
Solyc09g098620.2	-1.18861	0.00199408	DOWN	IO	Cytochrome P450 (AHRD V3.3 *** A0A2U1PRB3_ARTAN)	-	-	-
Solyc10g005190.1	-4.82258	2.31e-16	DOWN		Root hair specific 4 (AHRD V3.3 *** Q9SY31_ARATH)	-	-	-
Solyc10g005350.3	-2.47907	2.9e-11	DOWN	XTH8	Xyloglucan endotransglucosylase/hydrolase (AHRD V3.3 *** A0A2G3CKE5_CAPCH)	GO:0010411 [Name: xyloglucan metabolic process]; GO:0042546 [Name: cell wall biogenesis]	GO:0048046 [Name: apoplast]; GO:0005618 [Name: cell wall]	GO:0004553 [Name: hydrolase activity, hydrolyzing O-glycosyl compounds]; GO:0016762 [Name: xyloglucan:xyloglucosyl transferase activity]
Solyc10g005510.3	-1.03219	6.65e-07	DOWN	GAPCP1	Glyceraldehyde-3-phosphate dehydrogenase (AHRD V3.3 *** A0A2G3BCA8_CAPCH)	-	-	-
Solyc10g006020.3	-1.18096	3.28e-10	DOWN	TIM50	Mitochondrial import inner membrane translocase subunit TIM50 (AHRD V3.3 *** A0A1U8EN68_CAPAN)	-	-	GO:0004721 [Name: phosphoprotein phosphatase activity]
Solyc10g006580.3	-1.10927	4.46e-10	DOWN	RPL8	ribosomal protein L2	GO:0002181 [Name: cytoplasmic translation]	GO:0022625 [Name: cytosolic large ribosomal subunit]; GO:0005840 [Name: ribosome]	GO:0003723 [Name: RNA binding]; GO:0003735 [Name: structural constituent of ribosome]
Solyc10g006920.3	-2.0726	1.03e-07	DOWN	CBSX5	CBS domain (AHRD V3.3 *** A0A200QRX2_9MAGN)	-	-	-
Solyc10g007320.3	-1.05173	6.22e-05	DOWN	HEME1	Uroporphyrinogen decarboxylase (AHRD V3.3 *** A0A1U8EDS3_CAPAN)	GO:0006779 [Name: porphyrin-containing compound biosynthetic process]	-	GO:0004853 [Name: uroporphyrinogen decarboxylase activity]
Solyc10g007600.3	-1.04705	2.48e-09	DOWN	GLO1	glycolate oxidase	-	GO:0005777 [Name: peroxisome]	GO:0016491 [Name: oxidoreductase activity]; GO:0010181 [Name: FMN binding]
Solyc10g007635.1	-3.31401	3.24e-07	DOWN		Glutathione S-transferase (AHRD V3.3 *** Q9FQE8_SOYBN)	-	-	-
Solyc10g007970.2	-3.04568	0.000207443	DOWN	WRKY69	WRKY transcription factor 77	-	-	-
Solyc10g008030.5	-3.56044	0.000711583	DOWN	TBL39	Protein trichome birefringence-like 40 (AHRD V3.11 *** tr|A0A2G2VRS6|A0A2G2VRS6_CAPBA)	-	-	-
Solyc10g008120.5	-1.92193	2.45e-17	DOWN	OMT3	O-methyltransferase (AHRD V3.11 *** tr|A0A1B4Z3W3|A0A1B4Z3W3_9ROSA)	-	-	-
Solyc10g008590.1	-1.44441	0.00234193	DOWN	PCMP-E3	Pentatricopeptide repeat (AHRD V3.3 *** A0A200RBW3_9MAGN)	-	-	-
Solyc10g008600.3	-1.14857	1.4e-06	DOWN		embryo defective 1923 (AHRD V3.3 *** AT4G28210.1)	-	-	-
Solyc10g008650.3	-1.1992	1.14e-05	DOWN	mat1	HXXXD-type acyl-transferase family protein (AHRD V3.11 *** tr|A0A2U1NMZ6|A0A2U1NMZ6_ARTAN)	-	-	-
Solyc10g008680.3	-1.70522	0.00618523	DOWN	mat1	HXXXD-type acyl-transferase family protein (AHRD V3.3 *** A0A2U1NMZ6_ARTAN)	-	-	-
Solyc10g008830.2	-1.24332	0.000285542	DOWN		GDSL esterase/lipase (AHRD V3.3 *** A0A2G3BD38_CAPCH)	-	-	-
Solyc10g009150.3	-1.21234	0.00989396	DOWN		Organ specific protein (AHRD V3.3 *-* A0A2U1PW62_ARTAN)	-	-	-
Solyc10g009590.5	-3.13541	0.0317962	DOWN	TBL25	Protein trichome birefringence-like 25 (AHRD V3.11 *** tr|A0A2G2VSZ8|A0A2G2VSZ8_CAPBA)	-	-	-
Solyc10g018110.1	-1.8084	0.0488042	DOWN	AGL61	MADS-box transcription factor (AHRD V3.3 *** A0A2K3M5S8_TRIPR)	-	-	-
Solyc10g018200.2	-2.3721	1.25e-07	DOWN		Ankyrin repeat/KH domain protein (DUF1442) (AHRD V3.3 *** O22136_ARATH)	-	-	-
Solyc10g018250.2	-1.14391	8.04e-08	DOWN	RPS13	40S ribosomal protein S13 (AHRD V3.3 *** A0A2I0WN36_9ASPA)	GO:0006412 [Name: translation]	GO:0022627 [Name: cytosolic small ribosomal subunit]; GO:0005730 [Name: nucleolus]; GO:0005840 [Name: ribosome]	GO:0070181 [Name: small ribosomal subunit rRNA binding]; GO:0003735 [Name: structural constituent of ribosome]
Solyc10g018810.1	-1.68809	0.00333631	DOWN	RPL7AB	60S ribosomal protein L7a (AHRD V3.3 *-* A0A2G2ZG87_CAPAN)	-	-	-
Solyc10g039210.5	-1.43448	5.59e-08	DOWN	CYP82C4	Cytochrome P450 (AHRD V3.11 *** tr|A0A2U1Q1Z2|A0A2U1Q1Z2_ARTAN)	-	-	-
Solyc10g046830.3	-4.33149	2.32e-10	DOWN	HOS3	elongation of fatty acids protein 3-like (AHRD V3.11 *** tr|A0A2I4FV17|A0A2I4FV17_9ROSI)	-	-	-
Solyc10g047170.2	-1.46642	1.23e-10	DOWN	SULTR1;3	sulfate transporter 1	GO:0008272 [Name: sulfate transport]; GO:0055085 [Name: transmembrane transport]	GO:0016020 [Name: membrane]	GO:0008271 [Name: secondary active sulfate transmembrane transporter activity]
Solyc10g050160.2	-1.67372	2.51e-16	DOWN	CCOAOMT5	Caffeoyl CoA O-methyltransferase (AHRD V3.3 *** A0A2U1N686_ARTAN)	-	-	GO:0008757 [Name: S-adenosylmethionine-dependent methyltransferase activity]; GO:0008171 [Name: O-methyltransferase activity]
Solyc10g050880.2	-3.87514	6.95e-10	DOWN	CXE12	Alpha/beta-Hydrolases sUPerfamily protein (AHRD V3.3 *** A0A2U1KK17_ARTAN)	-	-	-
Solyc10g051350.2	-1.15137	2.68e-09	DOWN		NADH-quinone oxidoreductase subunit I (AHRD V3.3 *** A0A2W4F7J2_9RHIZ)	GO:0006120 [Name: mitochondrial electron transport, NADH to ubiquinone]; GO:0032981 [Name: mitochondrial respiratory chain complex I assembly]	GO:0005747 [Name: mitochondrial respiratory chain complex I]; GO:0016020 [Name: membrane]; GO:0045272 [Name: plasma membrane respiratory chain complex I]	GO:0051539 [Name: 4 iron, 4 sulfur cluster binding]; GO:0003954 [Name: NADH dehydrogenase activity]
Solyc10g052580.3	-1.45616	0.0210676	DOWN	SAUR21	Small auxin UP-regulated RNA76	-	-	-
Solyc10g052600.1	-3.12347	1.35e-18	DOWN	CLSC5	S-adenosyl-L-methionine-dependent methyltransferases sUPerfamily protein (AHRD V3.3 *-* Q9M144_ARATH)	-	-	GO:0008168 [Name: methyltransferase activity]
Solyc10g052660.5	-1.20146	1.27e-07	DOWN	RPS25	40S ribosomal protein S25 (AHRD V3.11 *-* tr|A0A2G3D4C4|A0A2G3D4C4_CAPCH)	-	-	-
Solyc10g054870.3	-1.18841	3.1e-08	DOWN	TPIP1	Triosephosphate isomerase (AHRD V3.3 *** B6UG30_MAIZE)	-	-	-
Solyc10g055197.2	-2.59303	6.73e-12	DOWN	DIR21	Dirigent protein (AHRD V3.11 *** tr|M1BZH9|M1BZH9_SOLTU)	-	-	-
Solyc10g055630.2	-1.09722	1.37e-08	DOWN	PIP2-7	plasma membrane intrinsic protein 2.9	GO:0055085 [Name: transmembrane transport]	GO:0005886 [Name: plasma membrane]	GO:0015250 [Name: water channel activity]
Solyc10g075020.3	-1.22186	5.12e-07	DOWN		Elongation factor P (AHRD V3.3 *** A0A2G2YL80_CAPAN)	-	-	-
Solyc10g076210.2	-1.23749	0.00794238	DOWN	PER70	Peroxidase (AHRD V3.3 *** K4D1W3_SOLLC)	-	-	-
Solyc10g076245.1	-2.67404	2.51e-11	DOWN	PER70	Peroxidase (AHRD V3.3 *** M1BV77_SOLTU)	-	-	-
Solyc10g076320.3	-4.45798	0.0280789	DOWN	PPC6-1	Protein phosphatase 2C family protein (AHRD V3.3 *** A0A2U1PSV9_ARTAN)	-	-	-
Solyc10g076400.2	-1.46427	0.00919504	DOWN	TBL34	Protein trichome birefringence-like 34 (AHRD V3.3 *** A0A1U8F2S8_CAPAN)	-	GO:0005794 [Name: Golgi apparatus]	GO:0016413 [Name: O-acetyltransferase activity]
Solyc10g077010.2	-1.16903	5.94e-05	DOWN	CCM1	Calmodulin 3	-	-	GO:0005509 [Name: calcium ion binding]; GO:0030234 [Name: enzyme regulator activity]
Solyc10g078270.2	-2.95173	0.000211676	DOWN		WAT1-related protein (AHRD V3.3 *** K4D269_SOLLC)	-	GO:0005886 [Name: plasma membrane]	GO:0022857 [Name: transmembrane transporter activity]
Solyc10g078540.3	-1.0571	0.00243207	DOWN		H/ACA ribonucleoprotein complex subunit (AHRD V3.3 *-* A0A2G3BI53_CAPCH)	-	-	-
Solyc10g078660.2	-1.00805	1.27e-05	DOWN		60S ribosomal protein L24 homolog (AHRD V3.3 *** A0A1Y1I5Y5_KLENI)	GO:0042273 [Name: ribosomal large subunit biogenesis]	GO:0005730 [Name: nucleolus]	-
Solyc10g079600.2	-1.06749	0.00246885	DOWN	ARR9	Two-component response regulator ARR9 (AHRD V3.3 *** A0A2G2VW67_CAPBA)	-	-	-
Solyc10g079640.2	-1.27344	9.19e-07	DOWN	ILL6	IAA-amino acid hydrolase ILR1-like 6 (AHRD V3.3 *** A0A2G2YNX9_CAPAN)	GO:0009850 [Name: auxin metabolic process]; GO:0009694 [Name: jasmonic acid metabolic process]	GO:0005783 [Name: endoplasmic reticulum]	GO:0010179 [Name: IAA-Ala conjugate hydrolase activity]
Solyc10g079880.2	-1.02882	2.84e-05	DOWN	TIF3E1	Eukaryotic translation initiation factor 3 subunit E (AHRD V3.3 *** A0A2G3BH80_CAPCH)	GO:0006413 [Name: translational initiation]	GO:0005852 [Name: eukaryotic translation initiation factor 3 complex]; GO:0005737 [Name: cytoplasm]; GO:0005634 [Name: nucleus]	GO:0003743 [Name: translation initiation factor activity]
Solyc10g080580.1	-4.66769	0.0419862	DOWN		Protein kinase sUPerfamily protein (AHRD V3.3 *** A0A1I9LM53_ARATH)	-	-	-
Solyc10g080590.2	-1.22202	2.07e-13	DOWN	RPL21C	60S ribosomal protein L21 (AHRD V3.3 *** B6SYW9_MAIZE)	GO:0006412 [Name: translation]	GO:0005840 [Name: ribosome]; GO:0022625 [Name: cytosolic large ribosomal subunit]	GO:0003735 [Name: structural constituent of ribosome]
Solyc10g081210.3	-1.24255	0.00211696	DOWN	RPA3B	Replication protein A 14 kDa subunit A (AHRD V3.3 *** A0A2G2YNF1_CAPAN)	-	-	-
Solyc10g081260.2	-1.02776	8.57e-07	DOWN	DTX24	Protein DETOXIFICATION (AHRD V3.3 *** A0A2G3BHA5_CAPCH)	GO:1990961 [Name: drug transmembrane export]	GO:0016020 [Name: membrane]	GO:0015297 [Name: antiporter activity]; GO:0042910 [Name: xenobiotic transporter activity]
Solyc10g081500.1	-2.03386	0.00533759	DOWN	VPY	Ankyrin repeat-containing protein (AHRD V3.3 *** A0A2U1MHZ3_ARTAN)	-	-	GO:0005515 [Name: protein binding]
Solyc10g083570.3	-1.05568	7.63e-06	DOWN	FBA1	Fructose-bisphosphate aldolase (AHRD V3.3 *** A0A1U8EHW1_CAPAN)	-	-	-
Solyc10g083600.2	-1.2929	3.55e-12	DOWN		Ribosome production factor 2-like protein (AHRD V3.3 *** A0A2G2VUP6_CAPBA)	-	-	-
Solyc10g083650.1	-1.13958	2.36e-07	DOWN	PRXIIE-1	Peroxiredoxin-2E	GO:0034599 [Name: cellular response to oxidative stress]; GO:0042744 [Name: hydrogen peroxide catabolic process]; GO:0045454 [Name: cell redox homeostasis]	GO:0005737 [Name: cytoplasm]	GO:0008379 [Name: thioredoxin peroxidase activity]
Solyc10g083740.3	-1.40844	2.54e-09	DOWN	RPL24B	60S ribosomal protein L24 (AHRD V3.3 *** A0A2G2VU23_CAPBA)	-	-	-
Solyc10g083970.1	-1.4917	3.16e-11	DOWN	SAM3	S-adenosylmethionine synthase (AHRD V3.3 *** A0A1U8EAC9_CAPAN)	GO:0006556 [Name: S-adenosylmethionine biosynthetic process]	GO:0005829 [Name: cytosol]	GO:0004478 [Name: methionine adenosyltransferase activity]; GO:0005524 [Name: ATP binding]
Solyc10g084190.1	-5.99228	1.76e-22	DOWN		Unknown protein	-	-	-
Solyc10g084610.3	-1.15064	0.00418145	DOWN	RPL23A	60S ribosomal protein L23a (AHRD V3.3 *-* A0A2G3BF61_CAPCH)	-	-	-
Solyc10g084780.3	-1.72037	1.39e-06	DOWN	EXPA9	Expansin (AHRD V3.3 *** K4D3R2_SOLLC)	-	-	-
Solyc10g085280.1	-1.26786	0.00639573	DOWN	UGT76E1	UDP-glycosyltransferase 76E1 (AHRD V3.3 *** U76E1_SOLLC)	-	-	-
Solyc10g085480.2	-1.12815	2.71e-06	DOWN	RPL24B	60S ribosomal protein L24 (AHRD V3.3 *** A0A2G2VU23_CAPBA)	GO:0002181 [Name: cytoplasmic translation]	GO:0022625 [Name: cytosolic large ribosomal subunit]	GO:0003735 [Name: structural constituent of ribosome]; GO:0003729 [Name: mRNA binding]
Solyc10g085550.3	-1.06277	0.000100522	DOWN	PGH1	Enolase (AHRD V3.3 *** A0A200Q2G1_9MAGN)	-	-	-
Solyc10g085900.3	-1.32141	2.49e-10	DOWN	SG1	Protein SLOW GREEN 1	-	-	-
Solyc10g085950.2	-1.24796	1.76e-05	DOWN	ALS3	ABC transporter protein (AHRD V3.3 *** A0A1L4BHU2_ORYSI)	GO:0010044 [Name: response to aluminum ion]	-	-
Solyc10g086040.2	-1.06468	4.66e-06	DOWN	TIM14-1	Mitochondrial import inner membrane translocase subunit TIM14 (AHRD V3.3 *** A0A2G2YLL8_CAPAN)	-	-	-
Solyc10g086150.2	-1.25621	5.04e-11	DOWN		RNA-binding protein (AHRD V3.3 *** A0A2U1PI86_ARTAN)	-	GO:0005829 [Name: cytosol]	GO:0003729 [Name: mRNA binding]
Solyc10g086190.3	-1.10319	8.27e-10	DOWN	ADK2	Adenosine kinase (AHRD V3.3 *** A0A1U8FGB1_CAPAN)	-	-	-
Solyc10g086330.2	-1.05121	0.00306898	DOWN	RPL23A	60S ribosomal protein L23a (AHRD V3.3 *-* A0A2G2YLF5_CAPAN)	GO:0000027 [Name: ribosomal large subunit assembly]; GO:0006412 [Name: translation]	GO:0022625 [Name: cytosolic large ribosomal subunit]; GO:0005840 [Name: ribosome]	GO:0003735 [Name: structural constituent of ribosome]; GO:0019843 [Name: rRNA binding]
Solyc10g087015.1	-3.1963	2.57e-07	DOWN	CYP71D55	Cytochrome (AHRD V3.3 *** A0A1U8F0H8_CAPAN)	-	-	-
Solyc10g160690.1	-3.7393	0.00480716	DOWN	SOT14	Sulfotransferase (AHRD V3.11 *-* tr|A0A218XWX4|A0A218XWX4_PUNGR)	-	-	-
Solyc11g005270.1	-1.2508	0.0107098	DOWN		Glutaredoxin (AHRD V3.3 *** A0A2U1PQX2_ARTAN)	-	-	-
Solyc11g005300.2	-1.42098	2.41e-10	DOWN	ATL78	RING/U-box sUPerfamily protein (AHRD V3.3 *** A0A2U1QK74_ARTAN)	-	-	-
Solyc11g005440.2	-1.34089	4.91e-05	DOWN		Endonuclease or glycosyl hydrolase (AHRD V3.3 *** A0A2U1M909_ARTAN)	GO:0010468 [Name: regulation of gene expression]	GO:0005777 [Name: peroxisome]	GO:0004540 [Name: ribonuclease activity]
Solyc11g005680.2	-1.01346	1.84e-09	DOWN	RPS18C	40S ribosomal protein S18 (AHRD V3.3 *** A0A2G3B1S6_CAPCH)	GO:0006412 [Name: translation]	GO:0005829 [Name: cytosol]; GO:0005840 [Name: ribosome]; GO:0015935 [Name: small ribosomal subunit]	GO:0003723 [Name: RNA binding]; GO:0003735 [Name: structural constituent of ribosome]
Solyc11g006260.2	-1.18812	0.0320606	DOWN	PDF2.5	Defensin-like protein (AHRD V3.3 *** A0A314KXD1_NICAT)	-	-	-
Solyc11g006270.2	-1.00049	0.011072	DOWN	DET2	3-oxo-5-alpha-steroid 4-dehydrogenase (AHRD V3.3 *** A0A200PYH0_9MAGN)	GO:0006629 [Name: lipid metabolic process]	-	GO:0016627 [Name: oxidoreductase activity, acting on the CH-CH group of donors]
Solyc11g006660.4	-1.01795	1.33e-05	DOWN	ERF1-3	Eukaryotic peptide chain release factor subunit 1 (AHRD V3.11 *** tr|A0A2G2Y6K9|A0A2G2Y6K9_CAPAN)	-	-	-
Solyc11g006690.1	-1.35648	4.97e-08	DOWN	RPS17	40S ribosomal protein S17 (AHRD V3.3 *** A0A2G2VEQ4_CAPBA)	GO:0006412 [Name: translation]	GO:0005840 [Name: ribosome]	GO:0003735 [Name: structural constituent of ribosome]
Solyc11g007210.3	-7.77508	1.94e-84	DOWN		Peroxidase (AHRD V3.3 *** K4D4Y2_SOLLC)	-	-	-
Solyc11g007220.2	-7.98439	8.62e-77	DOWN		Peroxidase (AHRD V3.3 *** K4D4Y3_SOLLC)	-	-	-
Solyc11g007370.3	-3.36924	8.77e-22	DOWN	UGT29	Glycosyltransferase (AHRD V3.3 *** A0A288W8G7_GARJA)	-	-	-
Solyc11g007550.1	-1.46465	0.0149725	DOWN		S-adenosyl-L-methionine-dependent methyltransferases sUPerfamily protein (AHRD V3.3 *** F4JWB9_ARATH)	-	-	-
Solyc11g007570.2	-1.08976	5.27e-05	DOWN	TENA_E	Bifunctional TENA-E protein (AHRD V3.3 *** A0A2G2VCV3_CAPBA)	-	GO:0005829 [Name: cytosol]	-
Solyc11g007740.2	-1.37084	1.38e-11	DOWN	RRF	Ribosome recycling factor (AHRD V3.3 *** A0A200QY71_9MAGN)	GO:0006412 [Name: translation]	GO:0005739 [Name: mitochondrion]	GO:0043023 [Name: ribosomal large subunit binding]
Solyc11g007750.4	-1.09459	0.00424267	DOWN		tRNA-thr(GGU) m(6)t(6)A37 methyltransferase (AHRD V3.11 *** tr|A0A1P8B5H4|A0A1P8B5H4_ARATH)	-	-	-
Solyc11g007790.1	-6.22795	1.71e-05	DOWN	RPS2	Disease resistance protein (AHRD V3.3 *** A0A2U1P5P8_ARTAN)	-	-	-
Solyc11g008560.2	-1.73653	0.00118965	DOWN	PLT2	AP2-like ethylene-responsive transcription factor BBM (AHRD V3.3 *** A0A2G2VE87_CAPBA)	-	-	-
Solyc11g008620.2	-1.05132	3.05e-07	DOWN	PGLP1A	Phosphoglycolate phosphatase (AHRD V3.3 *** A0A2G3B0Q7_CAPCH)	-	-	GO:0016791 [Name: phosphatase activity]
Solyc11g008640.1	-1.47366	0.0363974	DOWN	FT	Flowering locus T (AHRD V3.3 *** A0A1B4WGF0_PETHY)	-	-	-
Solyc11g010190.1	-1.18003	2.82e-06	DOWN	PHB3	Prohibitin (AHRD V3.3 *** O04361_TOBAC)	GO:0007005 [Name: mitochondrion organization]	GO:0016020 [Name: membrane]; GO:0005739 [Name: mitochondrion]	-
Solyc11g010400.3	-1.37889	0.000135166	DOWN	H6H	2-oxoglutarate (2OG) and Fe(II)-dependent oxygenase sUPerfamily protein (AHRD V3.3 *** A0A2U1QGX7_ARTAN)	-	-	-
Solyc11g010740.3	-1.9688	0.000596855	DOWN	GT4	Glycosyltransferase (AHRD V3.3 *** A0A2U1PXH3_ARTAN)	-	-	-
Solyc11g010790.1	-1.43247	7.85e-07	DOWN	UGT91A1	UDP-glycosyltransferase 91A1 (AHRD V3.3 *** A0A2G2Y5N3_CAPAN)	-	-	-
Solyc11g010990.3	-1.60267	0.011231	DOWN	10HGO	Cinnamyl alcohol dehydrogenase (AHRD V3.3 *** A0A2K3MPD7_TRIPR)	-	-	-
Solyc11g011200.2	-1.16022	1.1e-10	DOWN		Per1-like (AHRD V3.3 *** A0A200PW77_9MAGN)	-	-	-
Solyc11g011250.3	-1.0602	7.55e-09	DOWN	DHAR3	dehydroascorbate reductase 2	-	-	-
Solyc11g012110.2	-1.35912	7.57e-18	DOWN	RPL6	60S ribosomal protein L6 (AHRD V3.3 *** A0A2G3B009_CAPCH)	GO:0002181 [Name: cytoplasmic translation]; GO:0000027 [Name: ribosomal large subunit assembly]	GO:0005840 [Name: ribosome]; GO:0022625 [Name: cytosolic large ribosomal subunit]	GO:0003723 [Name: RNA binding]; GO:0003735 [Name: structural constituent of ribosome]
Solyc11g012195.1	-1.24245	0.000152442	DOWN	RPC19	DNA-directed RNA polymerase (AHRD V3.3 *** A0A1Y1IL49_KLENI)	-	-	-
Solyc11g012200.3	-1.43653	0.000992415	DOWN	ASAT1	MBOAT (Membrane bound O-acyl transferase) family protein (AHRD V3.3 *** A0A2U1LYZ9_ARTAN)	-	-	-
Solyc11g012210.1	-3.24142	3.16e-11	DOWN	ASAT1	MBOAT (Membrane bound O-acyl transferase) family protein (AHRD V3.3 *** A0A2U1LYZ9_ARTAN)	-	-	-
Solyc11g012410.2	-1.13489	1.05e-07	DOWN	IMP3	myo-inositol monophosphatase 3	GO:0006021 [Name: inositol biosynthetic process]; GO:0006020 [Name: inositol metabolic process]; GO:0046854 [Name: phosphatidylinositol phosphorylation]; GO:0007165 [Name: signal transduction]	-	GO:0052832 [Name: inositol monophosphate 3-phosphatase activity]; GO:0052833 [Name: inositol monophosphate 4-phosphatase activity]; GO:0008934 [Name: inositol monophosphate 1-phosphatase activity]; GO:0052834 [Name: inositol monophosphate phosphatase activity]; GO:0000287 [Name: magnesium ion binding]
Solyc11g012490.2	-1.29224	0.0102101	DOWN		Unknown protein	-	-	-
Solyc11g012730.3	-1.02497	3.76e-08	DOWN		Thioredoxin domain (AHRD V3.3 *** A0A200PS21_9MAGN)	-	-	-
Solyc11g013440.2	-1.18233	1.2e-12	DOWN	TIF3F1	Eukaryotic translation initiation factor 3 subunit F (AHRD V3.3 *** A0A1U8GMA9_CAPAN)	GO:0006413 [Name: translational initiation]	GO:0071541 [Name: eukaryotic translation initiation factor 3 complex, eIF3m]	GO:0008237 [Name: metallopeptidase activity]; GO:0031369 [Name: translation initiation factor binding]; GO:0003743 [Name: translation initiation factor activity]
Solyc11g017070.2	-1.20582	8.95e-13	DOWN	TIF3I1	Eukaryotic translation initiation factor 3 subunit I (AHRD V3.3 *** A0A2U1LM52_ARTAN)	GO:0002183 [Name: cytoplasmic translational initiation]	GO:0005737 [Name: cytoplasm]; GO:0071541 [Name: eukaryotic translation initiation factor 3 complex, eIF3m]	GO:0003743 [Name: translation initiation factor activity]; GO:0005515 [Name: protein binding]; GO:0003723 [Name: RNA binding]
Solyc11g017200.2	-1.0228	2.47e-05	DOWN	PYG7	Tetratricopeptide repeat (TPR)-like sUPerfamily protein (AHRD V3.3 *** F4I2Z0_ARATH)	-	-	GO:0005515 [Name: protein binding]
Solyc11g018530.2	-1.44028	1.39e-06	DOWN	NRAMP5	root-specific metal transporter	-	-	-
Solyc11g020877.1	-1.00552	0.0292342	DOWN	RPS29C	40S ribosomal protein S29-like (AHRD V3.3 *** A0A2I4F7M1_9ROSI)	-	-	-
Solyc11g039570.3	-2.31783	1.33e-10	DOWN	PER44	Peroxidase (AHRD V3.3 *** K4D7T6_SOLLC)	-	-	-
Solyc11g040140.2	-3.79579	3.95e-31	DOWN	XTH1	Xyloglucan endotransglucosylase/hydrolase (AHRD V3.3 *** A0A2G3CEF2_CAPCH)	GO:0010411 [Name: xyloglucan metabolic process]; GO:0042546 [Name: cell wall biogenesis]	GO:0005618 [Name: cell wall]; GO:0048046 [Name: apoplast]	GO:0016762 [Name: xyloglucan:xyloglucosyl transferase activity]; GO:0004553 [Name: hydrolase activity, hydrolyzing O-glycosyl compounds]
Solyc11g040340.3	-1.67136	2.81e-12	DOWN	CEL5	LEE14BDGL L.esculentum endo-1	-	-	-
Solyc11g042610.2	-1.44293	2.4e-11	DOWN	RPS5	40S ribosomal protein S5 (AHRD V3.3 *** A0A1U8EKR1_CAPAN)	GO:0000028 [Name: ribosomal small subunit assembly]; GO:0006412 [Name: translation]	GO:0005840 [Name: ribosome]; GO:0022627 [Name: cytosolic small ribosomal subunit]	GO:0019843 [Name: rRNA binding]; GO:0003729 [Name: mRNA binding]; GO:0003735 [Name: structural constituent of ribosome]
Solyc11g064750.3	-1.11728	0.0165886	DOWN	PCMP-E75	Pentatricopeptide repeat (AHRD V3.3 *** A0A200PRW4_9MAGN)	-	-	-
Solyc11g065270.2	-1.07079	1.81e-07	DOWN		copper ion binding protein (AHRD V3.3 *** AT4G12340.1)	-	-	-
Solyc11g065470.2	-2.5172	1.02e-18	DOWN		DUF604 domain-containing protein (AHRD V3.3 *** A0A1Q3CIC6_CEPFO)	-	-	GO:0008375 [Name: acetylglucosaminyltransferase activity]
Solyc11g065530.1	-1.37481	0.000964279	DOWN	DALL2	Alpha/beta-Hydrolases sUPerfamily protein (AHRD V3.3 *** A0A2U1P0Y5_ARTAN)	GO:0006629 [Name: lipid metabolic process]	-	GO:0004620 [Name: phospholipase activity]
Solyc11g066270.3	-1.73587	1.5e-13	DOWN	XTH32	xyloglucan endotransglucosylase-hydrolase 6	-	-	-
Solyc11g066360.2	-1.29313	8.32e-07	DOWN		Enabled-like protein (DUF1635) (AHRD V3.3 *** F4KBD8_ARATH)	-	-	-
Solyc11g066420.1	-1.03129	0.00102468	DOWN	STOP2	Zinc finger protein STAR3 (AHRD V3.3 *** A0A2G3BBB9_CAPCH)	GO:0010044 [Name: response to aluminum ion]; GO:0010447 [Name: response to acidic pH]	-	-
Solyc11g066640.1	-6.54942	5.68e-11	DOWN	ACT-2	Transferase (AHRD V3.3 *** A0A200R9R6_9MAGN)	-	-	GO:0016747 [Name: transferase activity, transferring acyl groups other than amino-acyl groups]
Solyc11g066840.3	-1.0505	6.6e-06	DOWN	HDT1	Histone deacetylase HDT1 (AHRD V3.3 *** A0A2G2VQ39_CAPBA)	-	-	-
Solyc11g066920.1	-1.13631	0.00201279	DOWN	PCMP-H51	Pentatricopeptide repeat-containing protein (AHRD V3.3 *** A0A2I0VP48_9ASPA)	GO:0009451 [Name: RNA modification]	-	GO:0003723 [Name: RNA binding]; GO:0008270 [Name: zinc ion binding]; GO:0005515 [Name: protein binding]
Solyc11g067290.1	-5.49871	1.43e-35	DOWN	ASAT3	HXXXD-type acyl-transferase family protein (AHRD V3.3 *** F4JBC7_ARATH)	-	-	-
Solyc11g067300.2	-1.37711	0.00164082	DOWN	ABCB11	ABC transporter B family member (AHRD V3.3 *** A0A2K3NLX3_TRIPR)	-	-	-
Solyc11g067320.1	-4.36477	4.02e-27	DOWN		Sulfotransferase (AHRD V3.3 *** A0A1Q3AUR5_CEPFO)	-	-	-
Solyc11g067330.1	-3.4759	8.27e-22	DOWN	ASAT3	Acylsugar acyltransferase 3 (AHRD V3.3 *** A0A0B5J4M4_SOLHA)	-	-	-
Solyc11g067340.1	-2.55096	6.57e-07	DOWN	ASAT3	Acylsugar acyltransferase 3 (AHRD V3.3 *** A0A0B5J4M4_SOLHA)	-	-	-
Solyc11g069280.2	-2.15953	2.84e-15	DOWN		Late embryogenesis abundant (LEA) protein-related protein (AHRD V3.3 *** A0A2U1KMH6_ARTAN)	-	-	-
Solyc11g069970.1	-3.26666	9.13e-10	DOWN	NHL6	Late embryogenesis abundant (LEA) hydroxyproline-rich glycoprotein family (AHRD V3.3 *** A0A2U1MMJ0_ARTAN)	-	GO:0005886 [Name: plasma membrane]	-
Solyc11g071470.1	-1.01421	0.00247705	DOWN	AHT1	Transferase (AHRD V3.3 *** A0A200R9Q7_9MAGN)	-	-	GO:0016747 [Name: transferase activity, transferring acyl groups other than amino-acyl groups]
Solyc11g071650.3	-3.57704	0.0422653	DOWN	bglC	Glycosyl hydrolase family protein (AHRD V3.3 *** A0A2U1QCD6_ARTAN)	-	-	-
Solyc11g072290.3	-1.05014	1.93e-06	DOWN	RAR1	Cysteine and histidine-rich domain-containing protein RAR1 (AHRD V3.3 *** A0A2G2YGM0_CAPAN)	-	-	-
Solyc11g072310.2	-2.43952	9.89e-07	DOWN	GA20OX1	gibberellin 20-oxidase-3	GO:0009416 [Name: response to light stimulus]; GO:0009686 [Name: gibberellin biosynthetic process]; GO:0009908 [Name: flower development]; GO:0009826 [Name: unidimensional cell growth]	-	GO:0045544 [Name: gibberellin 20-oxidase activity]
Solyc11g072570.2	-1.7612	2.39e-09	DOWN	NPF2.7	protein NRT1/ PTR FAMILY 2.7-like (AHRD V3.3 *** A0A2I4HW78_9ROSI)	-	-	-
Solyc11g072740.1	-1.29933	3.67e-07	DOWN		protein PXR1 (AHRD V3.3 *** XP_004251285.1)	-	-	-
Solyc11g072760.1	-2.26651	0.0290665	DOWN		Chitinase 2 (AHRD V3.3 *** A0A2G3BA55_CAPCH)	GO:0005975 [Name: carbohydrate metabolic process]	-	-
Solyc11g072800.3	-2.84154	4.15e-09	DOWN	RBOHH	Respiratory burst oxidase (AHRD V3.3 *** A0A2U1P7U6_ARTAN)	-	-	-
Solyc11g073230.1	-1.00618	0.00152033	DOWN		Pentatricopeptide repeat-containing protein	-	-	GO:0005515 [Name: protein binding]
Solyc11g162030.1	-1.82812	0.0369858	DOWN	SAUR21	Auxin-responsive protein SAUR24 (AHRD V3.11 *** tr|A0A1U8FJX4|A0A1U8FJX4_CAPAN)	-	-	-
Solyc12g005370.2	-2.56383	2.85e-21	DOWN	PER27	Peroxidase (AHRD V3.3 *** K4DB75_SOLLC)	GO:0042744 [Name: hydrogen peroxide catabolic process]; GO:0006979 [Name: response to oxidative stress]	GO:0009506 [Name: plasmodesma]; GO:0009505 [Name: plant-type cell wall]	GO:0004601 [Name: peroxidase activity]; GO:0020037 [Name: heme binding]
Solyc12g005440.1	-1.78216	3.15e-17	DOWN		HXXXD-type acyl-transferase family protein (AHRD V3.3 *** F4JBC7_ARATH)	-	-	-
Solyc12g005710.3	-3.44458	3.94e-37	DOWN	UCC1	Early nodulin-like protein 1-like (AHRD V3.3 *-* A0A2K3MXQ1_TRIPR)	-	-	-
Solyc12g005783.1	-1.60554	1.1e-05	DOWN	PER56	Peroxidase (AHRD V3.3 *** K4CMV0_SOLLC)	-	-	-
Solyc12g005787.1	-1.22577	0.000314577	DOWN	PER27	Peroxidase (AHRD V3.3 *** K4CMV0_SOLLC)	-	-	-
Solyc12g005790.2	-2.77931	7.54e-18	DOWN	PER27	Peroxidase (AHRD V3.3 *** K4DBB7_SOLLC)	GO:0042744 [Name: hydrogen peroxide catabolic process]; GO:0006979 [Name: response to oxidative stress]	GO:0009505 [Name: plant-type cell wall]; GO:0009506 [Name: plasmodesma]	GO:0020037 [Name: heme binding]; GO:0004601 [Name: peroxidase activity]
Solyc12g005810.1	-1.57025	0.0120059	DOWN		Unknown protein	-	-	-
Solyc12g006110.3	-2.5372	6.13e-33	DOWN	FLA2	fasciclin-like arabinogalactan protein 2 (AHRD V3.3 *** A0A1U8E1W9_CAPAN)	-	-	-
Solyc12g006430.4	-1.40282	0.00941414	DOWN	UGT82A1	Glycosyltransferase (AHRD V3.11 *** tr|A0A0K9QKT6|A0A0K9QKT6_SPIOL)	-	-	-
Solyc12g006740.1	-1.95968	0.0043661	DOWN		Unknown protein	-	-	-
Solyc12g006760.1	-1.71968	0.0151111	DOWN		Unknown protein	-	-	-
Solyc12g006770.1	-1.44727	0.00453123	DOWN		Unknown protein	-	-	-
Solyc12g007250.1	-5.61674	4.12e-119	DOWN	XTH26	Xyloglucan endotransglucosylase/hydrolase (AHRD V3.3 *** A0A2G2YUJ1_CAPAN)	-	-	-
Solyc12g007260.2	-3.56838	6.67e-21	DOWN	XTH26	Xyloglucan endotransglucosylase/hydrolase (AHRD V3.3 *** A0A2G2YUJ1_CAPAN)	-	-	-
Solyc12g007270.3	-5.06898	4.7e-54	DOWN	XTH26	Xyloglucan endotransglucosylase/hydrolase (AHRD V3.3 *** A0A2G2X3I0_CAPBA)	-	-	-
Solyc12g007320.1	-1.25977	0.00922825	DOWN	ATL42	RING/U-box sUPerfamily protein (AHRD V3.3 *** A0A2U1QGT0_ARTAN)	-	-	-
Solyc12g008720.2	-1.08448	5.69e-06	DOWN	RPL31	60S ribosomal protein L31 (AHRD V3.3 *** A0A1U8EAP7_CAPAN)	GO:0002181 [Name: cytoplasmic translation]	GO:0022625 [Name: cytosolic large ribosomal subunit]; GO:0005840 [Name: ribosome]	GO:0003735 [Name: structural constituent of ribosome]
Solyc12g008730.3	-1.03335	0.00113266	DOWN		ATP synthase subunit G mitochondrial-like (AHRD V3.3 *** A0A2K3LBD4_TRIPR)	-	-	-
Solyc12g008740.1	-2.34359	0.00411671	DOWN	ACS7	1-aminocyclopropane- 1-carboxylate synthase	GO:0009058 [Name: biosynthetic process]; GO:0006520 [Name: cellular amino acid metabolic process]	-	GO:0030170 [Name: pyridoxal phosphate binding]; GO:0008483 [Name: transaminase activity]
Solyc12g008760.3	-1.09563	1.59e-08	DOWN	PRMT11	Protein arginine N-methyltransferase (AHRD V3.3 *** A0A1Y1IG62_KLENI)	-	-	-
Solyc12g008830.3	-1.18586	3.16e-05	DOWN	GATA21	GATA transcription factor 16 (AHRD V3.3 *** A0A2G2YUT6_CAPAN)	-	-	-
Solyc12g008910.2	-1.18902	8.34e-09	DOWN	tma22	Translation machinery-associated protein 22 (AHRD V3.3 *** A0A1U8DZC1_CAPAN)	GO:0002188 [Name: translation reinitiation]; GO:0001731 [Name: formation of translation preinitiation complex]	-	GO:0003743 [Name: translation initiation factor activity]; GO:0003729 [Name: mRNA binding]
Solyc12g009110.4	-1.39062	3.18e-15	DOWN	ASMT	O-methyltransferase	-	-	-
Solyc12g009930.3	-1.07336	5.21e-05	DOWN	ZOX1	Glycosyltransferase (AHRD V3.3 *** A0A288W8G2_GARJA)	-	-	-
Solyc12g010170.2	-1.11682	0.000425728	DOWN	RHL1	bHLH transcription factor 070	GO:0006357 [Name: regulation of transcription from RNA polymerase II promoter]	GO:0005634 [Name: nucleus]	GO:0000978 [Name: RNA polymerase II core promoter proximal region sequence-specific DNA binding]; GO:0000981 [Name: RNA polymerase II transcription factor activity, sequence-specific DNA binding]; GO:0046983 [Name: protein dimerization activity]
Solyc12g010650.1	-1.04792	2.68e-05	DOWN		Mitochondrial transcription termination factor family protein (AHRD V3.3 *** Q9SD94_ARATH)	-	-	-
Solyc12g010930.2	-1.14102	4.6e-08	DOWN	RPL11D	60S ribosomal protein L11 (AHRD V3.3 *-* A0A2G2VRP4_CAPBA)	GO:0006412 [Name: translation]	GO:0005840 [Name: ribosome]; GO:0022625 [Name: cytosolic large ribosomal subunit]	GO:0003723 [Name: RNA binding]; GO:0003735 [Name: structural constituent of ribosome]
Solyc12g011270.2	-1.01418	0.000278165	DOWN	EFTS	ethylene-responsive elongation factor EF-Ts precursor	GO:0070125 [Name: mitochondrial translational elongation]	GO:0005759 [Name: mitochondrial matrix]	GO:0003746 [Name: translation elongation factor activity]; GO:0005515 [Name: protein binding]
Solyc12g013710.2	-1.15002	7.26e-10	DOWN	POR1	light dependent NADH:protochlorophyllide oxidoreductase 1	-	-	GO:0016630 [Name: protochlorophyllide reductase activity]
Solyc12g014570.2	-1.16193	0.0075462	DOWN	GDPDL4	Glycerophosphodiester phosphodiesterase GDPDL4 (AHRD V3.3 *** A0A2G2Z5P4_CAPAN)	GO:0006629 [Name: lipid metabolic process]	-	GO:0008889 [Name: glycerophosphodiester phosphodiesterase activity]
Solyc12g015740.2	-1.10468	0.000696658	DOWN		Transmembrane emp24 domain-containing protein p24beta2 (AHRD V3.3 *** A0A2G2ZY86_CAPAN)	GO:0007030 [Name: Golgi organization]; GO:0006886 [Name: intracellular protein transport]; GO:0006888 [Name: ER to Golgi vesicle-mediated transport]	GO:0030134 [Name: ER to Golgi transport vesicle]; GO:0005783 [Name: endoplasmic reticulum]; GO:0005793 [Name: endoplasmic reticulum-Golgi intermediate compartment]; GO:0005794 [Name: Golgi apparatus]	-
Solyc12g015820.1	-1.2022	1.96e-07	DOWN	SUFE1	SufE-like protein	-	-	-
Solyc12g015830.1	-1.09114	4.02e-08	DOWN	SUFE1	BolA protein (AHRD V3.3 *-* A0A200RAI6_9MAGN)	-	-	-
Solyc12g015910.1	-1.09166	4.24e-07	DOWN	SUFE1	SufE-like protein chloroplastic-like (AHRD V3.3 *** A0A2K3NJS0_TRIPR)	-	-	-
Solyc12g015920.2	-1.37635	0.000636665	DOWN	HIPP47	Heavy metal-associated isoprenylated plant protein 47 (AHRD V3.3 *-* A0A314Z745_PRUYE)	-	-	-
Solyc12g017400.3	-2.03421	1.2e-05	DOWN	SMB	NAC domain-containing protein (AHRD V3.3 *-* A0A2K3MP41_TRIPR)	-	-	-
Solyc12g017870.2	-3.86811	3.57e-52	DOWN		Peroxidase (AHRD V3.3 *** K4DDB5_SOLLC)	GO:0006979 [Name: response to oxidative stress]; GO:0042744 [Name: hydrogen peroxide catabolic process]	GO:0009505 [Name: plant-type cell wall]; GO:0009506 [Name: plasmodesma]	GO:0004601 [Name: peroxidase activity]; GO:0020037 [Name: heme binding]
Solyc12g019220.1	-2.53332	0.0346445	DOWN		Pectin lyase-like sUPerfamily protein (AHRD V3.3 *** A0A1I9LP65_ARATH)	-	-	-
Solyc12g019440.4	-1.91825	0.000875493	DOWN	PAE8	Pectin acetylesterase (AHRD V3.11 *** tr|K4DDH0|K4DDH0_SOLLC)	-	-	-
Solyc12g035470.2	-1.01061	0.00246575	DOWN		Beta-1	-	-	-
Solyc12g036675.2	-1.51518	0.036852	DOWN	CYP71D55	Cytochrome (AHRD V3.11 *-* tr|A0A1U8F0H8|A0A1U8F0H8_CAPAN)	-	-	-
Solyc12g037950.2	-2.80312	1.24e-10	DOWN	CNR7	protein PLANT CADMIUM RESISTANCE 2-like (AHRD V3.3 *** A0A1U8N9B3_GOSHI)	-	-	-
Solyc12g038250.3	-4.68035	0.00498326	DOWN		hydroxyproline-rich glycoprotein family protein (AHRD V3.3 *** AT5G09530.1)	-	-	-
Solyc12g038680.1	-7.95758	4.99e-10	DOWN		Cysteine/Histidine-rich C1 domain family protein (AHRD V3.3 *-* Q9FIY8_ARATH)	-	-	-
Solyc12g042650.2	-1.19056	6.77e-07	DOWN	RPS12	40S ribosomal protein S12 (AHRD V3.3 *** A0A1U8DVK6_CAPAN)	GO:0006412 [Name: translation]	GO:0022627 [Name: cytosolic small ribosomal subunit]; GO:0005840 [Name: ribosome]	GO:0003735 [Name: structural constituent of ribosome]
Solyc12g042930.2	-1.25315	0.000239038	DOWN		DUF642 domain-containing protein (AHRD V3.3 *** A0A1Q3BMB3_CEPFO)	-	-	-
Solyc12g042980.2	-1.96387	0.000477029	DOWN	2-ODD	2-oxoglutarate (2OG) and Fe(II)-dependent oxygenase sUPerfamily protein (AHRD V3.3 *** A0A2U1MSG8_ARTAN)	-	-	GO:0051213 [Name: dioxygenase activity]
Solyc12g044710.1	-5.9967	1.42e-85	DOWN		hydroxyproline-rich glycoprotein family protein (AHRD V3.3 *** AT5G09530.1)	-	-	-
Solyc12g049030.1	-1.82358	0.00351004	DOWN	FAD2	Fatty acid desaturase (AHRD V3.3 *** A0A200QRI1_9MAGN)	GO:0006629 [Name: lipid metabolic process]	-	GO:0016717 [Name: oxidoreductase activity, acting on paired donors, with oxidation of a pair of donors resulting in the reduction of molecular oxygen to two molecules of water]
Solyc12g049040.1	-4.15065	0.00533471	DOWN		Extensin-like protein Ext1 (AHRD V3.3 *** Q8VWM5_SOLLC)	-	-	-
Solyc12g049070.1	-5.95446	1.41e-93	DOWN		extensin-like	-	-	-
Solyc12g049090.3	-4.85532	2.19e-58	DOWN		Extensin-like protein Ext1 (AHRD V3.3 *** Q8VWM5_SOLLC)	-	-	-
Solyc12g049110.1	-2.7629	8.63e-08	DOWN		Unknown protein	-	-	-
Solyc12g049140.1	-6.92303	6.46e-08	DOWN		Extensin-like protein Ext1 (AHRD V3.3 *** Q8VWM5_SOLLC)	-	-	-
[truncated: 61 more rows]

## Sheet: Table S3
Table S3 TOP 30 gene ontology (GO) terms of SlTOR-regulated genes. GO term enrichment analysis was performed for 1377 SlTOR-regulated genes after eliminating redundancies. Among them, SlTOR-upregulated (UP) and SlTOR-downregulated (DOWN) genes are annotated to the GO terms for "Biological Process", "Cellular Component", and "Molecular Function", respectively. In this table, only top 30 GO terms a…
GO ID	Term	Category	Regulation	List hits	p value	Gene ID
GO:0006412	translation	Biological Process	UP	77	8.69522e-32	Solyc01g008340.3;Solyc01g009520.4;Solyc01g010540.3;Solyc01g068045.2;Solyc01g091220.3;Solyc01g096590.3;Solyc01g097760.3;Solyc01g103800.3;Solyc02g070330.4;Solyc02g070340.3;Solyc02g070640.3;Solyc02g070650.2;Solyc02g078200.4;Solyc02g086240.3;Solyc02g150130.2;Solyc03g019780.4;Solyc03g119360.3;Solyc03g121330.3;Solyc04g008460.4;Solyc04g010240.3;Solyc04g072660.4;Solyc05g051000.3;Solyc05g054070.5;Solyc05g…
GO:0042744	hydrogen peroxide catabolic process	Biological Process	UP	40	2.7511e-24	Solyc01g009400.3;Solyc01g009410.4;Solyc01g067850.2;Solyc01g067870.3;Solyc01g108320.3;Solyc02g062510.3;Solyc02g064970.5;Solyc02g079500.4;Solyc02g082090.3;Solyc02g083490.3;Solyc02g084780.5;Solyc02g094180.3;Solyc03g006810.3;Solyc04g076770.3;Solyc04g081860.3;Solyc05g046000.4;Solyc05g046030.5;Solyc05g050880.2;Solyc05g055320.3;Solyc06g060260.3;Solyc07g017880.5;Solyc07g047740.3;Solyc07g049240.3;Solyc07g…
GO:0006979	response to oxidative stress	Biological Process	UP	41	1.95506e-14	Solyc01g009400.3;Solyc01g009410.4;Solyc01g067850.2;Solyc01g067870.3;Solyc01g108320.3;Solyc02g062510.3;Solyc02g064970.5;Solyc02g079500.4;Solyc02g082090.3;Solyc02g083490.3;Solyc02g084780.5;Solyc02g087090.4;Solyc02g094180.3;Solyc03g006810.3;Solyc04g076770.3;Solyc04g081860.3;Solyc04g081970.3;Solyc05g014470.3;Solyc05g046000.4;Solyc05g046030.5;Solyc05g050880.2;Solyc05g055320.3;Solyc07g017880.5;Solyc07g…
GO:0002181	cytoplasmic translation	Biological Process	UP	12	1.22292e-09	Solyc01g016470.3;Solyc02g064670.1;Solyc02g092430.1;Solyc03g025520.5;Solyc03g111230.4;Solyc05g052810.4;Solyc06g071870.3;Solyc06g071880.4;Solyc06g073310.3;Solyc08g014550.3;Solyc10g006580.3;Solyc12g096700.2
GO:0000470	maturation of LSU-rRNA	Biological Process	UP	8	4.94988e-08	Solyc01g009520.4;Solyc01g097760.3;Solyc01g111420.3;Solyc04g008790.1;Solyc06g050120.3;Solyc06g074300.4;Solyc09g011420.3;Solyc10g018810.1
GO:0000027	ribosomal large subunit assembly	Biological Process	UP	11	1.39628e-06	Solyc01g096800.3;Solyc02g067730.2;Solyc02g078830.5;Solyc02g086240.3;Solyc02g086850.3;Solyc04g016380.3;Solyc10g078660.2;Solyc10g083600.2;Solyc10g083740.3;Solyc10g085480.2;Solyc12g010930.2
GO:0009269	response to desiccation	Biological Process	UP	6	1.26121e-05	Solyc05g046030.5;Solyc07g047740.3;Solyc07g049240.3;Solyc07g052510.4;Solyc07g052530.3;Solyc07g052540.3
GO:0000463	maturation of LSU-rRNA from tricistronic rRNA transcript (SSU-rRNA, 5.8S rRNA, LSU-rRNA)	Biological Process	UP	6	4.23148e-05	Solyc01g098100.3;Solyc02g078830.5;Solyc06g068400.3;Solyc07g008370.5;Solyc08g075090.4;Solyc10g083600.2
GO:0042273	ribosomal large subunit biogenesis	Biological Process	UP	7	4.5252e-05	Solyc01g006090.3;Solyc01g006170.5;Solyc01g098100.3;Solyc02g064670.1;Solyc02g078830.5;Solyc02g092430.1;Solyc05g052810.4
GO:0006364	rRNA processing	Biological Process	UP	13	0.000162906	Solyc01g006090.3;Solyc01g006170.5;Solyc02g067730.2;Solyc02g069770.3;Solyc02g086850.3;Solyc04g016380.3;Solyc05g053220.3;Solyc06g005860.3;Solyc06g018110.3;Solyc06g069090.3;Solyc06g072250.3;Solyc06g082090.4;Solyc08g066700.3
GO:0022625	cytosolic large ribosomal subunit	Cellular Component	UP	40	3.48526e-29	Solyc01g009520.4;Solyc01g016470.3;Solyc01g097760.3;Solyc02g064670.1;Solyc02g070640.3;Solyc02g070650.2;Solyc02g086240.3;Solyc02g092430.1;Solyc02g150130.2;Solyc03g025520.5;Solyc03g111230.4;Solyc03g121330.3;Solyc05g052810.4;Solyc06g009210.5;Solyc06g050120.3;Solyc06g066660.4;Solyc06g068400.3;Solyc06g071870.3;Solyc06g071880.4;Solyc06g073310.3;Solyc06g074300.4;Solyc07g008370.5;Solyc08g006900.3;Solyc08g…
GO:0022626	cytosolic ribosome	Cellular Component	UP	41	4.73647e-28	Solyc01g009520.4;Solyc01g016470.3;Solyc01g096590.3;Solyc01g097760.3;Solyc01g099670.3;Solyc02g064670.1;Solyc02g070640.3;Solyc02g070650.2;Solyc02g086240.3;Solyc02g092430.1;Solyc02g150130.2;Solyc03g078290.3;Solyc03g111230.4;Solyc03g121330.3;Solyc06g009210.5;Solyc06g050120.3;Solyc06g066660.4;Solyc06g068710.3;Solyc06g069090.3;Solyc06g073310.3;Solyc06g073370.5;Solyc06g074300.4;Solyc06g084230.3;Solyc07g…
GO:0005730	nucleolus	Cellular Component	UP	64	8.64312e-21	Solyc01g006090.3;Solyc01g006170.5;Solyc01g091220.3;Solyc01g096590.3;Solyc01g098100.3;Solyc01g100430.3;Solyc01g107330.5;Solyc01g111420.3;Solyc02g064670.1;Solyc02g069770.3;Solyc02g078830.5;Solyc02g081810.5;Solyc02g092430.1;Solyc02g150130.2;Solyc03g007170.3;Solyc03g078290.3;Solyc03g111230.4;Solyc04g008790.1;Solyc04g016380.3;Solyc04g054510.4;Solyc04g072920.5;Solyc05g008190.3;Solyc05g014470.3;Solyc05g…
GO:0042788	polysomal ribosome	Cellular Component	UP	25	2.34934e-19	Solyc01g009520.4;Solyc01g096590.3;Solyc01g097760.3;Solyc02g064670.1;Solyc02g070640.3;Solyc02g070650.2;Solyc02g092430.1;Solyc02g150130.2;Solyc03g111230.4;Solyc06g009210.5;Solyc06g050120.3;Solyc06g068710.3;Solyc06g069090.3;Solyc06g074300.4;Solyc06g084230.3;Solyc07g041310.3;Solyc08g006040.3;Solyc08g006900.3;Solyc08g075700.3;Solyc09g065330.3;Solyc09g075150.3;Solyc09g098280.3;Solyc10g018810.1;Solyc12g…
GO:0005840	ribosome	Cellular Component	UP	37	1.43477e-14	Solyc01g008340.3;Solyc01g068045.2;Solyc01g103800.3;Solyc02g070330.4;Solyc02g070340.3;Solyc02g078200.4;Solyc03g078290.3;Solyc03g119360.3;Solyc04g008460.4;Solyc04g010240.3;Solyc04g072660.4;Solyc05g054070.5;Solyc05g054810.5;Solyc05g055230.2;Solyc06g007520.4;Solyc06g007670.4;Solyc06g064630.3;Solyc06g065390.5;Solyc06g068710.3;Solyc06g073300.1;Solyc06g073370.5;Solyc06g082760.4;Solyc07g008270.3;Solyc08g…
GO:0022627	cytosolic small ribosomal subunit	Cellular Component	UP	22	4.02379e-13	Solyc01g010540.3;Solyc01g091220.3;Solyc01g096590.3;Solyc01g099670.3;Solyc03g019780.4;Solyc03g078290.3;Solyc05g051000.3;Solyc06g068710.3;Solyc06g069090.3;Solyc06g072120.3;Solyc06g072490.3;Solyc06g073370.5;Solyc06g073790.3;Solyc06g084230.3;Solyc07g041310.3;Solyc07g065170.3;Solyc08g006040.3;Solyc09g065330.3;Solyc10g018250.2;Solyc11g005680.2;Solyc11g020877.1;Solyc12g096300.2
GO:0005576	extracellular region	Cellular Component	UP	80	1.05778e-12	Solyc01g009400.3;Solyc01g009410.4;Solyc01g059940.2;Solyc01g067850.2;Solyc01g067870.3;Solyc01g079130.2;Solyc01g108320.3;Solyc02g014220.3;Solyc02g062510.3;Solyc02g064970.5;Solyc02g065740.3;Solyc02g078690.2;Solyc02g079500.4;Solyc02g080200.5;Solyc02g080670.3;Solyc02g082090.3;Solyc02g083490.3;Solyc02g083870.3;Solyc02g084780.5;Solyc02g087800.3;Solyc02g094180.3;Solyc03g006240.3;Solyc03g006810.3;Solyc03g…
GO:0009506	plasmodesma	Cellular Component	UP	69	1.91016e-11	Solyc01g009400.3;Solyc01g009410.4;Solyc01g009520.4;Solyc01g010540.3;Solyc01g067850.2;Solyc01g067870.3;Solyc01g096590.3;Solyc01g109390.3;Solyc02g065740.3;Solyc02g070640.3;Solyc02g070650.2;Solyc02g081810.5;Solyc02g082090.3;Solyc02g083490.3;Solyc02g085880.3;Solyc02g094860.3;Solyc03g006810.3;Solyc03g078290.3;Solyc03g111230.4;Solyc03g121330.3;Solyc04g005340.2;Solyc04g081860.3;Solyc05g012070.3;Solyc05g…
GO:0009505	plant-type cell wall	Cellular Component	UP	29	3.6006e-09	Solyc01g009400.3;Solyc01g009410.4;Solyc01g067850.2;Solyc01g067870.3;Solyc01g100320.3;Solyc02g082090.3;Solyc02g083490.3;Solyc03g006810.3;Solyc03g083660.1;Solyc04g080840.3;Solyc04g081860.3;Solyc05g046000.4;Solyc05g046030.5;Solyc06g066560.3;Solyc07g047740.3;Solyc07g049240.3;Solyc07g052510.4;Solyc07g052530.3;Solyc07g052540.3;Solyc08g075830.5;Solyc11g039570.3;Solyc11g040340.3;Solyc12g005370.2;Solyc12g…
GO:0005618	cell wall	Cellular Component	UP	47	2.16423e-07	Solyc01g006660.4;Solyc01g059940.2;Solyc01g079130.2;Solyc01g096590.3;Solyc02g014300.2;Solyc02g065740.3;Solyc02g071690.2;Solyc02g080200.5;Solyc02g081990.3;Solyc03g078290.3;Solyc03g083840.3;Solyc03g083870.5;Solyc03g113570.1;Solyc03g113580.1;Solyc03g121330.3;Solyc04g005340.2;Solyc04g008230.3;Solyc04g080840.3;Solyc05g005040.5;Solyc05g006500.5;Solyc05g012070.3;Solyc05g014470.3;Solyc06g008940.4;Solyc06g…
GO:0003735	structural constituent of ribosome	Molecular Function	UP	95	1.66338e-42	Solyc01g008340.3;Solyc01g009520.4;Solyc01g010540.3;Solyc01g016470.3;Solyc01g068045.2;Solyc01g091220.3;Solyc01g096590.3;Solyc01g097760.3;Solyc01g099670.3;Solyc01g103800.3;Solyc02g064670.1;Solyc02g070330.4;Solyc02g070340.3;Solyc02g070640.3;Solyc02g070650.2;Solyc02g078200.4;Solyc02g086240.3;Solyc02g092430.1;Solyc02g150130.2;Solyc03g019780.4;Solyc03g025520.5;Solyc03g078290.3;Solyc03g111230.4;Solyc03g…
GO:0004601	peroxidase activity	Molecular Function	UP	42	9.05936e-25	Solyc01g009400.3;Solyc01g009410.4;Solyc01g067850.2;Solyc01g067870.3;Solyc01g108320.3;Solyc02g062510.3;Solyc02g064970.5;Solyc02g079500.4;Solyc02g082090.3;Solyc02g083490.3;Solyc02g084780.5;Solyc02g087090.4;Solyc02g094180.3;Solyc03g006810.3;Solyc04g076770.3;Solyc04g081860.3;Solyc05g046000.4;Solyc05g046030.5;Solyc05g050880.2;Solyc05g055320.3;Solyc06g060260.3;Solyc06g075570.2;Solyc07g017880.5;Solyc07g…
GO:0020037	heme binding	Molecular Function	UP	57	8.68557e-14	Solyc01g009370.2;Solyc01g009400.3;Solyc01g009410.4;Solyc01g067850.2;Solyc01g067870.3;Solyc01g094120.3;Solyc01g096280.2;Solyc01g108210.4;Solyc01g108320.3;Solyc01g109150.4;Solyc02g062510.3;Solyc02g064970.5;Solyc02g079500.4;Solyc02g082090.3;Solyc02g083490.3;Solyc02g084780.5;Solyc02g085880.3;Solyc02g087090.4;Solyc02g094180.3;Solyc02g094860.3;Solyc03g006810.3;Solyc03g111300.1;Solyc04g076770.3;Solyc04g…
GO:0003729	mRNA binding	Molecular Function	UP	31	3.0532e-07	Solyc01g096590.3;Solyc01g099670.3;Solyc02g064670.1;Solyc02g086240.3;Solyc02g092430.1;Solyc03g078290.3;Solyc03g079930.3;Solyc03g095840.3;Solyc03g117080.4;Solyc06g009210.5;Solyc06g069090.3;Solyc06g073370.5;Solyc06g084230.3;Solyc06g084380.4;Solyc07g039450.3;Solyc07g041310.3;Solyc08g006040.3;Solyc08g075700.3;Solyc09g065330.3;Solyc09g075150.3;Solyc09g075155.1;Solyc09g091740.4;Solyc10g055630.2;Solyc10g…
GO:0019843	rRNA binding	Molecular Function	UP	21	8.0697e-07	Solyc01g008340.3;Solyc01g010540.3;Solyc01g096800.3;Solyc02g070330.4;Solyc02g070340.3;Solyc02g078200.4;Solyc02g086240.3;Solyc03g078290.3;Solyc06g065390.5;Solyc06g066660.4;Solyc06g073310.3;Solyc06g073370.5;Solyc06g073790.3;Solyc06g082760.4;Solyc08g014550.3;Solyc10g083600.2;Solyc10g084610.3;Solyc10g086330.2;Solyc11g005680.2;Solyc12g010930.2;Solyc12g096700.2
GO:0005507	copper ion binding	Molecular Function	UP	19	8.08055e-06	Solyc01g079470.5;Solyc02g080670.3;Solyc04g074550.4;Solyc05g014470.3;Solyc05g043360.3;Solyc05g056390.2;Solyc07g042250.3;Solyc07g064930.3;Solyc09g007940.3;Solyc09g009260.3;Solyc09g010995.1;Solyc09g011960.2;Solyc09g075930.2;Solyc09g092320.3;Solyc10g005510.3;Solyc10g086190.3;Solyc11g007740.2;Solyc12g094460.2;Solyc12g094470.4
GO:0016747	transferase activity, transferring acyl groups other than amino-acyl groups	Molecular Function	UP	9	3.35303e-05	Solyc01g107050.4;Solyc04g078660.3;Solyc07g043700.3;Solyc07g043710.5;Solyc08g005770.3;Solyc11g067290.1;Solyc11g067330.1;Solyc11g067340.1;Solyc12g005440.1
GO:0052691	UDP-arabinopyranose mutase activity	Molecular Function	UP	4	0.00014052	Solyc02g065740.3;Solyc02g089170.5;Solyc04g005340.2;Solyc05g012070.3
GO:0016762	xyloglucan:xyloglucosyl transferase activity	Molecular Function	UP	7	0.00034096	Solyc07g006850.3;Solyc10g005350.3;Solyc11g040140.2;Solyc11g066270.3;Solyc12g007250.1;Solyc12g007260.2;Solyc12g007270.3
GO:0016746	transferase activity, transferring acyl groups	Molecular Function	UP	7	0.000681355	Solyc03g097230.1;Solyc07g043700.3;Solyc07g043710.5;Solyc11g067290.1;Solyc11g067330.1;Solyc11g067340.1;Solyc12g056420.2
GO:0006952	defense response	Biological Process	DOWN	40	2.13188e-06	Solyc01g006950.3;Solyc01g014700.2;Solyc01g106770.4;Solyc01g109080.3;Solyc02g065110.3;Solyc02g072440.4;Solyc02g077370.1;Solyc02g077840.2;Solyc02g083850.3;Solyc03g078370.1;Solyc03g114580.4;Solyc03g115370.3;Solyc04g012185.2;Solyc04g064880.4;Solyc04g072000.5;Solyc05g005865.1;Solyc05g007510.4;Solyc05g013750.3;Solyc05g052050.1;Solyc06g009270.3;Solyc06g010010.3;Solyc06g036420.4;Solyc06g068940.5;Solyc06g…
GO:0010200	response to chitin	Biological Process	DOWN	15	1.21754e-05	Solyc01g107170.2;Solyc02g065110.3;Solyc02g077360.1;Solyc03g112340.1;Solyc03g116890.3;Solyc04g077980.1;Solyc04g079360.1;Solyc05g054650.1;Solyc06g075775.1;Solyc06g076280.3;Solyc08g007230.3;Solyc08g078170.1;Solyc08g078180.1;Solyc08g080540.3;Solyc12g088940.3
GO:0048510	regulation of timing of transition from vegetative to reproductive phase	Biological Process	DOWN	9	1.50144e-05	Solyc02g014130.3;Solyc02g083940.3;Solyc04g071770.3;Solyc06g063010.4;Solyc06g083420.3;Solyc08g007830.1;Solyc10g079150.3;Solyc10g083610.2;Solyc12g099760.2
GO:0006914	autophagy	Biological Process	DOWN	7	1.75586e-05	Solyc01g098430.3;Solyc01g099400.4;Solyc03g096790.3;Solyc06g072980.4;Solyc07g005970.3;Solyc07g064060.3;Solyc08g007400.4
GO:0000422	autophagy of mitochondrion	Biological Process	DOWN	5	8.83107e-05	Solyc01g099400.4;Solyc01g108160.3;Solyc03g096790.3;Solyc06g072980.4;Solyc07g005970.3
GO:0019722	calcium-mediated signaling	Biological Process	DOWN	7	8.92347e-05	Solyc01g105630.5;Solyc02g077290.2;Solyc02g088090.1;Solyc03g005040.1;Solyc03g114420.1;Solyc06g063210.3;Solyc11g071760.3
GO:0009611	response to wounding	Biological Process	DOWN	16	0.000137959	Solyc01g107170.2;Solyc03g006380.4;Solyc03g116890.3;Solyc04g072000.5;Solyc06g074420.1;Solyc07g054840.4;Solyc08g036625.2;Solyc08g076710.3;Solyc08g077420.3;Solyc09g083435.1;Solyc09g084450.3;Solyc09g089540.5;Solyc10g081970.3;Solyc10g081980.2;Solyc10g083400.1;Solyc12g010670.1
GO:0030242	autophagy of peroxisome	Biological Process	DOWN	3	0.000224262	Solyc01g108160.3;Solyc04g012170.4;Solyc07g005970.3
GO:1902478	negative regulation of defense response to bacterium, incompatible interaction	Biological Process	DOWN	3	0.000224262	Solyc03g113940.4;Solyc03g113960.4;Solyc03g113980.3
GO:0042742	defense response to bacterium	Biological Process	DOWN	19	0.000391949	Solyc01g096810.3;Solyc02g087070.4;Solyc02g092610.3;Solyc02g092620.3;Solyc03g063220.2;Solyc03g116890.3;Solyc03g118420.4;Solyc04g056270.4;Solyc06g036420.4;Solyc06g073320.3;Solyc06g073720.3;Solyc08g016210.3;Solyc08g016310.3;Solyc08g077420.3;Solyc09g089620.1;Solyc10g081970.3;Solyc10g081980.2;Solyc11g044840.2;Solyc12g056750.3
GO:0005776	autophagosome	Cellular Component	DOWN	4	0.000187611	Solyc03g096790.3;Solyc06g072980.4;Solyc07g005970.3;Solyc10g084930.2
GO:0019898	extrinsic component of membrane	Cellular Component	DOWN	7	0.000233547	Solyc01g099400.4;Solyc01g108160.3;Solyc03g096790.3;Solyc06g072980.4;Solyc07g005970.3;Solyc08g016060.1;Solyc11g045160.4
GO:0034045	phagophore assembly site membrane	Cellular Component	DOWN	4	0.00027505	Solyc01g098430.3;Solyc01g099400.4;Solyc07g005970.3;Solyc07g064060.3
GO:0000407	phagophore assembly site	Cellular Component	DOWN	4	0.000708249	Solyc01g108160.3;Solyc03g096790.3;Solyc06g072980.4;Solyc10g084930.2
GO:0044614	nuclear pore cytoplasmic filaments	Cellular Component	DOWN	3	0.000751823	Solyc02g091010.1;Solyc02g091020.3;Solyc02g093330.4
GO:0031410	cytoplasmic vesicle	Cellular Component	DOWN	5	0.00149508	Solyc03g096790.3;Solyc06g072980.4;Solyc07g005970.3;Solyc08g007400.4;Solyc10g084930.2
GO:0031931	TORC1 complex	Cellular Component	DOWN	3	0.00325295	Solyc01g106770.4;Solyc01g109080.3;Solyc10g076260.2
GO:0031012	extracellular matrix	Cellular Component	DOWN	3	0.00424559	Solyc01g102895.1;Solyc02g092110.3;Solyc02g092120.3
GO:0032300	mismatch repair complex	Cellular Component	DOWN	4	0.00449472	Solyc02g082440.2;Solyc02g082660.3;Solyc03g025890.2;Solyc07g018340.3
GO:0018444	translation release factor complex	Cellular Component	DOWN	2	0.0113908	Solyc03g118980.2;Solyc07g006130.3
GO:0003700	DNA-binding transcription factor activity	Molecular Function	DOWN	75	1.52111e-05	Solyc00g028760.2;Solyc01g079260.5;Solyc01g095030.3;Solyc01g096320.3;Solyc01g096810.3;Solyc01g100460.3;Solyc01g105370.4;Solyc01g107170.2;Solyc02g014130.3;Solyc02g068550.2;Solyc02g077360.1;Solyc02g077370.1;Solyc02g077590.1;Solyc02g077840.2;Solyc02g077920.4;Solyc02g079430.4;Solyc02g086930.4;Solyc02g094270.2;Solyc03g005500.1;Solyc03g026280.3;Solyc03g034120.3;Solyc03g113940.4;Solyc03g113960.4;Solyc03g…
GO:0017056	structural constituent of nuclear pore	Molecular Function	DOWN	6	0.000215711	Solyc02g032480.4;Solyc02g091010.1;Solyc02g091020.3;Solyc02g093330.4;Solyc11g020160.2;Solyc11g020180.3
GO:0008083	growth factor activity	Molecular Function	DOWN	3	0.000751823	Solyc02g092110.3;Solyc02g092120.3;Solyc11g066880.2
GO:0004867	serine-type endopeptidase inhibitor activity	Molecular Function	DOWN	6	0.00170023	Solyc03g098760.3;Solyc04g079450.4;Solyc04g079470.3;Solyc09g083435.1;Solyc09g084450.3;Solyc09g089540.5
GO:0000978	RNA polymerase II proximal promoter sequence-specific DNA binding	Molecular Function	DOWN	5	0.00174112	Solyc02g094270.2;Solyc04g077980.1;Solyc05g015850.5;Solyc08g080540.3;Solyc10g079380.2
GO:0020037	heme binding	Molecular Function	DOWN	25	0.00351834	Solyc01g088760.5;Solyc01g101050.3;Solyc01g109140.3;Solyc02g087070.4;Solyc02g090450.3;Solyc02g090470.4;Solyc03g115220.5;Solyc04g079640.3;Solyc04g083140.2;Solyc05g047530.3;Solyc06g060015.1;Solyc06g074420.1;Solyc06g076160.4;Solyc06g082420.4;Solyc06g084770.2;Solyc07g008240.3;Solyc07g041500.3;Solyc07g052070.3;Solyc07g055560.4;Solyc07g150149.1;Solyc10g007890.5;Solyc10g076190.2;Solyc10g076240.3;Solyc10g…
GO:0033987	2-hydroxyisoflavanone dehydratase activity	Molecular Function	DOWN	3	0.00424559	Solyc01g108540.3;Solyc01g108570.3;Solyc09g075700.1
GO:0008139	nuclear localization sequence binding	Molecular Function	DOWN	4	0.00523139	Solyc02g032480.4;Solyc02g091010.1;Solyc02g091020.3;Solyc02g093330.4
GO:0005516	calmodulin binding	Molecular Function	DOWN	12	0.0053559	Solyc01g095770.3;Solyc02g077570.3;Solyc03g007260.3;Solyc03g113940.4;Solyc03g113960.4;Solyc03g113980.3;Solyc03g123890.4;Solyc04g056270.4;Solyc05g050360.3;Solyc06g010010.3;Solyc09g082870.3;Solyc09g082890.3
GO:0016705	oxidoreductase activity, acting on paired donors, with incorporation or reduction of molecular oxygen	Molecular Function	DOWN	12	0.00559616	Solyc01g088760.5;Solyc01g109140.3;Solyc03g115220.5;Solyc04g083140.2;Solyc05g047530.3;Solyc06g060015.1;Solyc06g084770.2;Solyc07g041500.3;Solyc07g052070.3;Solyc07g055560.4;Solyc07g150149.1;Solyc10g007890.5

## Sheet: Table S4
Table S4 List of genes overlapping between SlTOR-regulated and cold-responsive genes. Cold-responsive genes (5532) were obtained from Lin et al. (2023).
GROUP: SlTOR-reuglated genes vs Cold-responsive genes						GROUP: Torin2-induced genes vs Cold-induced genes						GROUP: Torin2-induced genes vs Cold-repressed genes						GROUP: Torin2-repressed genes vs Cold-repressed genes						GROUP: Torin2-repressed genes vs Cold-induced genes
Gene ID	Torin2/mock		Cold/Mock		GO terms	Gene ID	Torin2/Mock		Cold/Mock		GO terms	Gene ID	Torin2/Mock		Cold/Mock		GO terms	Gene ID	Torin2/Mock		Cold/Mock		GO terms	Gene ID	Torin2/Mock		Cold/Mock		GO terms
	Log2FC	FDR	Log2FC	FDR			Log2FC	FDR	Log2FC	FDR			Log2FC	FDR	Log2FC	FDR			Log2FC	FDR	Log2FC	FDR			Log2FC	FDR	Log2FC	FDR
Solyc06g060900.1	-8.6146	2.14e-25	-	-	-	Solyc00g025290.1	-	-	2.86481	1.30474e-16	-	Solyc00g028760.2	3.45237	0.0480918	-	-	-	Solyc00g500130.1	-2.67869	0.020027	-	-	-	Solyc00g025290.1	-	-	2.86481	1.30474e-16	-
Solyc03g118930.2	-8.03506	1.31e-11	-	-	GO:0016757 [Name: transferase activity, transferring glycosyl groups]	Solyc00g028760.2	3.45237	0.0480918	-	-	-	Solyc01g005300.4	-	-	-2.46402	3.11798e-14	-	Solyc00g500296.1	-1.93928	0.0204468	-	-	-	Solyc00g028960.1	-	-	3.31207	1.16006e-24	-
Solyc11g007220.2	-7.98439	8.62e-77	-	-	-	Solyc00g028960.1	-	-	3.31207	1.16006e-24	-	Solyc01g005340.3	-	-	-1.09265	1.85027e-05	-	Solyc01g005230.5	-1.3124	0.000263918	-	-	-	Solyc00g180440.1	-	-	5.06105	8.56226e-48	-
Solyc12g038680.1	-7.95758	4.99e-10	-	-	-	Solyc00g180440.1	-	-	5.06105	8.56226e-48	-	Solyc01g005370.3	-	-	-2.08473	1.09416e-06	GO:0005509 [Name: calcium ion binding]	Solyc01g005300.4	-	-	-2.46402	3.11798e-14	-	Solyc00g277510.1	-	-	3.00303	5.46163e-17	-
Solyc03g032243.2	-7.84499	1.13e-10	-	-	-	Solyc00g277510.1	-	-	3.00303	5.46163e-17	-	Solyc01g005470.3	-	-	-1.50422	1.85834e-08	-	Solyc01g005340.3	-	-	-1.09265	1.85027e-05	-	Solyc00g500019.1	-	-	2.93753	1.19153e-18	-
Solyc11g007210.3	-7.77508	1.94e-84	-	-	-	Solyc00g500019.1	-	-	2.93753	1.19153e-18	-	Solyc01g005500.3	1.59785	3.36e-05	-	-	-	Solyc01g005370.3	-	-	-2.08473	1.09416e-06	GO:0005509 [Name: calcium ion binding]	Solyc00g500020.1	-	-	3.48159	1.42031e-64	-
Solyc05g055320.3	-7.61548	5.55e-77	-	-	GO:0004601 [Name: peroxidase activity]; GO:0042744 [Name: hydrogen peroxide catabolic process]; GO:0009506 [Name: plasmodesma]; GO:0006979 [Name: response to oxidative stress]; GO:0020037 [Name: heme binding]; GO:0009505 [Name: plant-type cell wall]	Solyc00g500020.1	-	-	3.48159	1.42031e-64	-	Solyc01g005530.3	-	-	-1.06205	5.97957e-05	-	Solyc01g005470.3	-	-	-1.50422	1.85834e-08	-	Solyc00g500021.1	-	-	2.63647	9.91486e-53	-
Solyc07g043717.1	-7.44313	4.89e-07	-	-	-	Solyc00g500021.1	-	-	2.63647	9.91486e-53	-	Solyc01g005560.3	-	-	-2.26584	8.78607e-46	GO:0051287 [Name: NAD binding]; GO:0006102 [Name: isocitrate metabolic process]; GO:0000287 [Name: magnesium ion binding]; GO:0004450 [Name: isocitrate dehydrogenase (NADP+) activity]; GO:0005739 [Name: mitochondrion]	Solyc01g005530.3	-	-	-1.06205	5.97957e-05	-	Solyc00g500022.1	-	-	4.87571	5.88324e-82	-
Solyc03g082770.1	-7.43317	5.52e-09	-	-	-	Solyc00g500022.1	-	-	4.87571	5.88324e-82	-	Solyc01g005670.3	-	-	-1.20179	1.6457e-05	-	Solyc01g005560.3	-	-	-2.26584	8.78607e-46	GO:0051287 [Name: NAD binding]; GO:0006102 [Name: isocitrate metabolic process]; GO:0000287 [Name: magnesium ion binding]; GO:0004450 [Name: isocitrate dehydrogenase (NADP+) activity]; GO:0005739 [Name: mitochondrion]	Solyc00g500023.1	-	-	1.63178	5.34037e-24	-
Solyc08g007780.3	-7.17727	1.1e-30	-	-	-	Solyc00g500023.1	-	-	1.63178	5.34037e-24	-	Solyc01g005690.3	-	-	-1.47432	5.73978e-11	-	Solyc01g005630.3	-5.36971	9.69e-17	-	-	-	Solyc00g500024.1	-	-	3.84623	1.06521e-57	-
Solyc12g100100.1	-6.92438	3.23e-42	-	-	-	Solyc00g500024.1	-	-	3.84623	1.06521e-57	-	Solyc01g005920.3	-	-	-2.20113	7.90607e-06	-	Solyc01g005670.3	-	-	-1.20179	1.6457e-05	-	Solyc00g500025.1	-	-	4.05944	5.42276e-20	-
Solyc12g049140.1	-6.92303	6.46e-08	-	-	-	Solyc00g500025.1	-	-	4.05944	5.42276e-20	-	Solyc01g005930.3	-	-	-1.84987	2.27904e-11	GO:0005515 [Name: protein binding]	Solyc01g005690.3	-	-	-1.47432	5.73978e-11	-	Solyc00g500026.1	-	-	4.50565	7.78805e-51	-
Solyc12g100090.1	-6.87495	4.37e-71	-	-	-	Solyc00g500026.1	-	-	4.50565	7.78805e-51	-	Solyc01g006010.3	-	-	-1.47174	2.75409e-10	GO:0048024 [Name: regulation of mRNA splicing, via spliceosome]; GO:0003729 [Name: mRNA binding]; GO:0005634 [Name: nucleus]	Solyc01g005850.3	-4.19911	7.27e-34	-	-	-	Solyc00g500027.1	-	-	4.32358	5.51471e-63	-
Solyc12g049170.2	-6.80588	3.91e-20	-	-	-	Solyc00g500027.1	-	-	4.32358	5.51471e-63	-	Solyc01g006020.4	-	-	-2.33698	3.60579e-22	-	Solyc01g005880.1	-5.14144	2.08e-08	-	-	-	Solyc00g500028.1	-	-	4.9746	4.2337e-89	-
Solyc01g009400.3	-6.80479	9.35e-73	-	-	-	Solyc00g500028.1	-	-	4.9746	4.2337e-89	-	Solyc01g006050.2	1.61054	1.99e-06	-	-	-	Solyc01g005890.1	-3.48443	0.0172114	-	-	-	Solyc00g500029.1	-	-	3.99422	5.21811e-45	-
Solyc12g094470.4	-6.76594	1.09e-06	-	-	-	Solyc00g500029.1	-	-	3.99422	5.21811e-45	-	Solyc01g006090.3	-	-	-4.34106	2.18556e-23	-	Solyc01g005920.3	-	-	-2.20113	7.90607e-06	-	Solyc00g500030.1	-	-	4.41875	2.63684e-46	-
Solyc06g009610.1	-6.75675	6.64e-15	-	-	-	Solyc00g500030.1	-	-	4.41875	2.63684e-46	-	Solyc01g006100.4	-	-	-1.77062	1.95878e-11	-	Solyc01g005930.3	-	-	-1.84987	2.27904e-11	GO:0005515 [Name: protein binding]	Solyc00g500031.1	-	-	4.86513	9.58168e-53	-
Solyc11g066640.1	-6.54942	5.68e-11	-	-	GO:0016747 [Name: transferase activity, transferring acyl groups other than amino-acyl groups]	Solyc00g500031.1	-	-	4.86513	9.58168e-53	-	Solyc01g006140.4	-	-	-2.33768	4.91676e-08	-	Solyc01g006010.3	-	-	-1.47174	2.75409e-10	GO:0048024 [Name: regulation of mRNA splicing, via spliceosome]; GO:0003729 [Name: mRNA binding]; GO:0005634 [Name: nucleus]	Solyc00g500032.1	-	-	4.09202	3.72935e-49	-
Solyc07g007290.1	-6.3206	2.01e-06	-	-	-	Solyc00g500032.1	-	-	4.09202	3.72935e-49	-	Solyc01g006170.4	-	-	-4.43622	8.16529e-31	-	Solyc01g006020.4	-	-	-2.33698	3.60579e-22	-	Solyc00g500033.1	-	-	3.33374	3.69817e-18	-
Solyc12g049180.1	-6.29331	3.06e-06	-	-	-	Solyc00g500033.1	-	-	3.33374	3.69817e-18	-	Solyc01g006180.4	-	-	-2.75241	1.01406e-15	-	Solyc01g006090.3	-1.58774	3.97e-08	-4.34106	2.18556e-23	-	Solyc00g500034.1	-	-	3.60476	1.02031e-71	-
Solyc11g007790.1	-6.22795	1.71e-05	-	-	-	Solyc00g500034.1	-	-	3.60476	1.02031e-71	-	Solyc01g006200.3	-	-	-1.08555	3.48864e-05	-	Solyc01g006100.4	-	-	-1.77062	1.95878e-11	-	Solyc00g500035.1	-	-	2.14354	1.17285e-20	-
Solyc12g100080.1	-6.19981	1.28e-65	-	-	-	Solyc00g500035.1	-	-	2.14354	1.17285e-20	-	Solyc01g006210.4	-	-	-2.04148	4.49164e-06	-	Solyc01g006140.4	-	-	-2.33768	4.91676e-08	-	Solyc00g500036.1	-	-	2.20068	1.02948e-15	-
Solyc12g098300.1	-6.16995	2.98e-20	-	-	-	Solyc00g500036.1	-	-	2.20068	1.02948e-15	-	Solyc01g006250.2	-	-	-1.12456	0.000708771	-	Solyc01g006170.4	-	-	-4.43622	8.16529e-31	-	Solyc00g500037.1	-	-	4.77239	1.71401e-58	-
Solyc12g049160.1	-6.00669	4.37e-36	-	-	-	Solyc00g500037.1	-	-	4.77239	1.71401e-58	-	Solyc01g006280.3	-	-	-1.60411	1.10945e-18	GO:0005524 [Name: ATP binding]; GO:0004329 [Name: formate-tetrahydrofolate ligase activity]	Solyc01g006170.5	-1.84813	2.83e-14	-	-	-	Solyc00g500039.1	-	-	2.74625	2.41315e-13	-
Solyc12g044710.1	-5.9967	1.42e-85	-	-	-	Solyc00g500039.1	-	-	2.74625	2.41315e-13	-	Solyc01g006300.3	-	-	-1.19488	0.00322227	GO:0004601 [Name: peroxidase activity]; GO:0006979 [Name: response to oxidative stress]; GO:0042744 [Name: hydrogen peroxide catabolic process]; GO:0020037 [Name: heme binding]	Solyc01g006180.4	-	-	-2.75241	1.01406e-15	-	Solyc00g500040.1	-	-	4.41162	2.73701e-26	-
Solyc10g084190.1	-5.99228	1.76e-22	-	-	-	Solyc00g500040.1	-	-	4.41162	2.73701e-26	-	Solyc01g006360.4	-	-	-1.74097	0.000479039	-	Solyc01g006200.3	-	-	-1.08555	3.48864e-05	-	Solyc00g500041.1	-	-	3.90977	3.65486e-40	-
Solyc12g049070.1	-5.95446	1.41e-93	-	-	-	Solyc00g500041.1	-	-	3.90977	3.65486e-40	-	Solyc01g006460.3	3.57981	0.0478023	-	-	-	Solyc01g006210.4	-	-	-2.04148	4.49164e-06	-	Solyc00g500042.1	-	-	1.66428	1.45244e-07	-
Solyc05g043360.3	-5.87683	4.09e-10	-	-	-	Solyc00g500042.1	-	-	1.66428	1.45244e-07	-	Solyc01g006660.3	-	-	-1.31428	0.00291919	-	Solyc01g006250.2	-	-	-1.12456	0.000708771	-	Solyc00g500043.1	-	-	4.1988	5.34833e-50	-
Solyc01g056370.3	-5.80566	0.000299198	-	-	-	Solyc00g500043.1	-	-	4.1988	5.34833e-50	-	Solyc01g006680.4	-	-	-1.47233	0.000309397	-	Solyc01g006280.3	-	-	-1.60411	1.10945e-18	GO:0005524 [Name: ATP binding]; GO:0004329 [Name: formate-tetrahydrofolate ligase activity]	Solyc00g500044.1	-	-	2.97603	2.58573e-12	-
Solyc06g008240.3	-5.73963	1.53e-09	-	-	-	Solyc00g500044.1	-	-	2.97603	2.58573e-12	-	Solyc01g006710.4	1.05464	0.00017951	-	-	-	Solyc01g006300.3	-	-	-1.19488	0.00322227	GO:0004601 [Name: peroxidase activity]; GO:0006979 [Name: response to oxidative stress]; GO:0020037 [Name: heme binding]; GO:0042744 [Name: hydrogen peroxide catabolic process]	Solyc00g500047.1	-	-	2.16959	2.61727e-17	-
Solyc07g043700.3	-5.669	5.71e-64	-	-	-	Solyc00g500047.1	-	-	2.16959	2.61727e-17	-	Solyc01g006810.4	-	-	-1.56561	1.25325e-13	-	Solyc01g006360.4	-	-	-1.74097	0.000479039	-	Solyc00g500048.1	-	-	3.73502	3.25643e-56	-
Solyc12g100110.1	-5.66547	3.24e-74	-	-	-	Solyc00g500048.1	-	-	3.73502	3.25643e-56	-	Solyc01g006830.3	-	-	-2.75285	2.32724e-36	-	Solyc01g006580.4	-2.4388	1.31e-27	-	-	-	Solyc00g500049.1	-	-	2.89039	2.11468e-32	-
Solyc12g007250.1	-5.61674	4.12e-119	-	-	-	Solyc00g500049.1	-	-	2.89039	2.11468e-32	-	Solyc01g006850.1	-	-	-4.05211	1.68778e-07	GO:0005515 [Name: protein binding]	Solyc01g006660.3	-	-	-1.31428	0.00291919	-	Solyc00g500050.1	-	-	3.28636	3.07056e-72	-
Solyc11g067290.1	-5.49871	1.43e-35	-	-	-	Solyc00g500050.1	-	-	3.28636	3.07056e-72	-	Solyc01g006950.3	1.78574	0.0162123	-	-	GO:0005886 [Name: plasma membrane]; GO:0006906 [Name: vesicle fusion]; GO:0012505 [Name: endomembrane system]; GO:0048278 [Name: vesicle docking]; GO:0006886 [Name: intracellular protein transport]; GO:0031201 [Name: SNARE complex]; GO:0000149 [Name: SNARE binding]; GO:0005484 [Name: SNAP receptor activity]; GO:0006887 [Name: exocytosis]	Solyc01g006660.4	-1.3083	0.00290195	-	-	-	Solyc00g500051.1	-	-	3.89471	1.85357e-27	-
Solyc02g030220.1	-5.49056	1.02e-17	-	-	-	Solyc00g500051.1	-	-	3.89471	1.85357e-27	-	Solyc01g006990.4	-	-	-1.20427	6.58216e-08	-	Solyc01g006680.4	-	-	-1.47233	0.000309397	-	Solyc00g500052.1	-	-	4.89874	4.96752e-66	-
Solyc02g014300.2	-5.43329	3.07e-52	-	-	GO:0046910 [Name: pectinesterase inhibitor activity]; GO:0030599 [Name: pectinesterase activity]; GO:0042545 [Name: cell wall modification]	Solyc00g500052.1	-	-	4.89874	4.96752e-66	-	Solyc01g007140.3	-	-	-1.97409	4.00569e-09	GO:0005634 [Name: nucleus]	Solyc01g006810.4	-	-	-1.56561	1.25325e-13	-	Solyc00g500053.1	-	-	5.11619	3.32585e-19	-
Solyc01g005630.3	-5.36971	9.69e-17	-	-	-	Solyc00g500053.1	-	-	5.11619	3.32585e-19	-	Solyc01g007160.4	-	-	-2.95433	7.3421e-07	-	Solyc01g006830.3	-	-	-2.75285	2.32724e-36	-	Solyc00g500054.1	-	-	3.98112	3.36897e-54	-
Solyc12g098290.1	-5.35605	7.89e-38	-	-	-	Solyc00g500054.1	-	-	3.98112	3.36897e-54	-	Solyc01g007180.3	-	-	-1.22012	0.000578202	-	Solyc01g006840.3	-1.75894	0.000178948	-	-	GO:0035556 [Name: intracellular signal transduction]; GO:0005634 [Name: nucleus]; GO:0018105 [Name: peptidyl-serine phosphorylation]; GO:0005516 [Name: calmodulin binding]; GO:0004683 [Name: calmodulin-dependent protein kinase activity]; GO:0005509 [Name: calcium ion binding]; GO:0005524 [Name: ATP binding]; GO:0005737 [Name: cytoplasm]; GO:0009931 [Name: calcium-dependent protein serine/threonin…	Solyc00g500055.1	-	-	4.18933	7.89979e-47	-
Solyc01g095840.2	-5.30765	0.000117722	-	-	-	Solyc00g500055.1	-	-	4.18933	7.89979e-47	-	Solyc01g007220.4	-	-	-1.14234	1.36428e-06	-	Solyc01g006850.1	-	-	-4.05211	1.68778e-07	GO:0005515 [Name: protein binding]	Solyc00g500056.1	-	-	3.85789	5.05072e-57	-
Solyc06g007650.2	-5.24923	0.00494115	-	-	GO:0008194 [Name: UDP-glycosyltransferase activity]	Solyc00g500056.1	-	-	3.85789	5.05072e-57	-	Solyc01g007250.4	-	-	-1.9366	2.08384e-08	-	Solyc01g006940.5	-1.0752	1.34e-05	-	-	-	Solyc00g500057.1	-	-	4.63838	5.45972e-62	-
Solyc02g080910.4	-5.24604	5.27e-31	-	-	-	Solyc00g500057.1	-	-	4.63838	5.45972e-62	-	Solyc01g007267.1	-	-	-1.80677	3.25351e-06	-	Solyc01g006990.4	-	-	-1.20427	6.58216e-08	-	Solyc00g500058.1	-	-	3.1837	2.69752e-30	-
Solyc05g009580.3	-5.22961	0.000265401	-	-	-	Solyc00g500058.1	-	-	3.1837	2.69752e-30	-	Solyc01g007780.4	1.73513	1.19e-11	-	-	-	Solyc01g007140.3	-	-	-1.97409	4.00569e-09	GO:0005634 [Name: nucleus]	Solyc00g500059.1	-	-	4.98892	5.22165e-68	-
Solyc04g081110.1	-5.16403	0.00211151	-	-	-	Solyc00g500059.1	-	-	4.98892	5.22165e-68	-	Solyc01g007800.3	-	-	-1.52949	2.09578e-09	GO:0045892 [Name: negative regulation of transcription, DNA-templated]	Solyc01g007160.4	-	-	-2.95433	7.3421e-07	-	Solyc00g500060.1	-	-	3.46005	1.19125e-30	-
Solyc01g005880.1	-5.14144	2.08e-08	-	-	-	Solyc00g500060.1	-	-	3.46005	1.19125e-30	-	Solyc01g007990.4	1.03089	0.00191738	-	-	-	Solyc01g007180.3	-	-	-1.22012	0.000578202	-	Solyc00g500061.1	-	-	3.31499	7.76493e-29	-
Solyc12g007270.3	-5.06898	4.7e-54	-	-	-	Solyc00g500061.1	-	-	3.31499	7.76493e-29	-	Solyc01g008160.4	-	-	-2.39076	3.51851e-20	-	Solyc01g007220.4	-	-	-1.14234	1.36428e-06	-	Solyc00g500062.1	-	-	2.91646	1.27531e-52	-
Solyc03g122330.1	-4.9817	0.00219319	-	-	-	Solyc00g500062.1	-	-	2.91646	1.27531e-52	-	Solyc01g008280.4	-	-	-1.03433	3.41714e-07	-	Solyc01g007250.4	-	-	-1.9366	2.08384e-08	-	Solyc00g500063.1	-	-	2.37587	1.26387e-22	-
Solyc05g024340.1	-4.93218	8.1e-05	-	-	GO:0005546 [Name: phosphatidylinositol-4,5-bisphosphate binding]; GO:0000145 [Name: exocyst]; GO:0006887 [Name: exocytosis]	Solyc00g500063.1	-	-	2.37587	1.26387e-22	-	Solyc01g008290.3	-	-	-2.42635	2.92691e-14	GO:0006207 [Name: 'de novo' pyrimidine nucleobase biosynthetic process]; GO:0004152 [Name: dihydroorotate dehydrogenase activity]; GO:0005737 [Name: cytoplasm]; GO:0009220 [Name: pyrimidine ribonucleotide biosynthetic process]; GO:0005743 [Name: mitochondrial inner membrane]	Solyc01g007267.1	-	-	-1.80677	3.25351e-06	-	Solyc00g500065.1	-	-	4.34299	1.01157e-59	-
Solyc12g049090.3	-4.85532	2.19e-58	-	-	-	Solyc00g500065.1	-	-	4.34299	1.01157e-59	-	Solyc01g008320.3	1.3232	1.28e-06	-	-	-	Solyc01g007800.3	-	-	-1.52949	2.09578e-09	GO:0045892 [Name: negative regulation of transcription, DNA-templated]	Solyc00g500066.1	-	-	3.49401	1.17189e-31	-
Solyc02g082090.3	-4.83241	1.43e-71	-	-	GO:0009506 [Name: plasmodesma]; GO:0042744 [Name: hydrogen peroxide catabolic process]; GO:0004601 [Name: peroxidase activity]; GO:0006979 [Name: response to oxidative stress]; GO:0020037 [Name: heme binding]; GO:0009505 [Name: plant-type cell wall]	Solyc00g500066.1	-	-	3.49401	1.17189e-31	-	Solyc01g008340.3	-	-	-1.03617	4.61636e-06	GO:0006412 [Name: translation]; GO:0003735 [Name: structural constituent of ribosome]; GO:0005840 [Name: ribosome]	Solyc01g007910.3	-1.12539	5.08e-08	-	-	GO:0004775 [Name: succinate-CoA ligase (ADP-forming) activity]; GO:0006099 [Name: tricarboxylic acid cycle]; GO:0004776 [Name: succinate-CoA ligase (GDP-forming) activity]; GO:0005739 [Name: mitochondrion]; GO:0009361 [Name: succinate-CoA ligase complex (ADP-forming)]	Solyc00g500067.1	-	-	3.50146	3.28491e-65	-
Solyc10g005190.1	-4.82258	2.31e-16	-	-	-	Solyc00g500067.1	-	-	3.50146	3.28491e-65	-	Solyc01g008460.3	-	-	-1.26007	3.30558e-09	GO:0005739 [Name: mitochondrion]; GO:0051537 [Name: 2 iron, 2 sulfur cluster binding]	Solyc01g008160.4	-	-	-2.39076	3.51851e-20	-	Solyc00g500068.1	-	-	2.62793	3.93665e-53	-
Solyc09g014730.4	-4.74811	7.91e-22	-	-	-	Solyc00g500068.1	-	-	2.62793	3.93665e-53	-	Solyc01g008480.4	1.22047	7.93e-06	-	-	-	Solyc01g008280.4	-	-	-1.03433	3.41714e-07	-	Solyc00g500069.1	-	-	2.72274	2.66242e-16	-
Solyc12g038250.3	-4.68035	0.00498326	-	-	-	Solyc00g500069.1	-	-	2.72274	2.66242e-16	-	Solyc01g008600.4	-	-	-1.94309	1.12008e-08	-	Solyc01g008290.3	-	-	-2.42635	2.92691e-14	GO:0004152 [Name: dihydroorotate dehydrogenase activity]; GO:0006207 [Name: 'de novo' pyrimidine nucleobase biosynthetic process]; GO:0005737 [Name: cytoplasm]; GO:0009220 [Name: pyrimidine ribonucleotide biosynthetic process]; GO:0005743 [Name: mitochondrial inner membrane]	Solyc00g500070.1	-	-	1.46556	3.44653e-16	-
Solyc10g080580.1	-4.66769	0.0419862	-	-	-	Solyc00g500070.1	-	-	1.46556	3.44653e-16	-	Solyc01g008620.4	-	-	-1.30344	0.011926	-	Solyc01g008340.3	-1.20582	4.62e-06	-1.03617	4.61636e-06	GO:0006412 [Name: translation]; GO:0003735 [Name: structural constituent of ribosome]; GO:0005840 [Name: ribosome]	Solyc00g500071.1	-	-	3.82623	1.43027e-57	-
Solyc07g043710.5	-4.5935	4.81e-51	-	-	-	Solyc00g500071.1	-	-	3.82623	1.43027e-57	-	Solyc01g008660.4	-	-	-1.55298	5.55911e-07	-	Solyc01g008460.3	-	-	-1.26007	3.30558e-09	GO:0005739 [Name: mitochondrion]; GO:0051537 [Name: 2 iron, 2 sulfur cluster binding]	Solyc00g500072.1	-	-	4.49214	2.84145e-52	-
Solyc09g011090.3	-4.58738	6.73e-18	-	-	-	Solyc00g500072.1	-	-	4.49214	2.84145e-52	-	Solyc01g008790.4	-	-	-2.52	1.73187e-33	-	Solyc01g008600.4	-	-	-1.94309	1.12008e-08	-	Solyc00g500073.1	-	-	4.56171	3.28875e-90	-
Solyc01g097720.1	-4.51305	3.6e-42	-	-	-	Solyc00g500073.1	-	-	4.56171	3.28875e-90	-	Solyc01g008910.2	-	-	-1.35817	6.27895e-07	GO:0005634 [Name: nucleus]; GO:0043565 [Name: sequence-specific DNA binding]; GO:0003700 [Name: transcription factor activity, sequence-specific DNA binding]; GO:0006355 [Name: regulation of transcription, DNA-templated]	Solyc01g008620.4	-	-	-1.30344	0.011926	-	Solyc00g500074.1	-	-	4.03625	5.85716e-47	-
Solyc06g035980.5	-4.48538	8.41e-10	-	-	-	Solyc00g500074.1	-	-	4.03625	5.85716e-47	-	Solyc01g008940.2	-	-	-1.13235	0.000215925	-	Solyc01g008660.4	-	-	-1.55298	5.55911e-07	-	Solyc00g500075.1	-	-	4.4035	2.6983e-47	-
Solyc10g076320.3	-4.45798	0.0280789	-	-	-	Solyc00g500075.1	-	-	4.4035	2.6983e-47	-	Solyc01g009310.3	-	-	-1.39433	7.81932e-13	GO:0005789 [Name: endoplasmic reticulum membrane]; GO:0016132 [Name: brassinosteroid biosynthetic process]; GO:0016628 [Name: oxidoreductase activity, acting on the CH-CH group of donors, NAD or NADP as acceptor]; GO:0016126 [Name: sterol biosynthetic process]	Solyc01g008790.4	-	-	-2.52	1.73187e-33	-	Solyc00g500076.1	-	-	4.8571	4.63148e-49	-
Solyc08g078880.3	-4.44657	0.0416886	-	-	GO:1902600 [Name: hydrogen ion transmembrane transport]; GO:0006885 [Name: regulation of pH]; GO:0012505 [Name: endomembrane system]; GO:0015297 [Name: antiporter activity]; GO:0016020 [Name: membrane]	Solyc00g500076.1	-	-	4.8571	4.63148e-49	-	Solyc01g009340.4	-	-	-1.23501	0.000235311	-	Solyc01g008910.2	-	-	-1.35817	6.27895e-07	GO:0005634 [Name: nucleus]; GO:0043565 [Name: sequence-specific DNA binding]; GO:0003700 [Name: transcription factor activity, sequence-specific DNA binding]; GO:0006355 [Name: regulation of transcription, DNA-templated]	Solyc00g500077.1	-	-	4.1251	4.84909e-52	-
Solyc01g067870.3	-4.39096	1.31e-51	-	-	-	Solyc00g500077.1	-	-	4.1251	4.84909e-52	-	Solyc01g009380.3	-	-	-1.07118	9.97771e-09	-	Solyc01g008940.2	-	-	-1.13235	0.000215925	-	Solyc00g500078.1	-	-	3.34016	9.22643e-21	-
Solyc08g080930.1	-4.38053	5.64e-11	-	-	GO:0016757 [Name: transferase activity, transferring glycosyl groups]; GO:0006486 [Name: protein glycosylation]	Solyc00g500078.1	-	-	3.34016	9.22643e-21	-	Solyc01g009447.1	-	-	-1.10135	2.78271e-05	-	Solyc01g009310.3	-	-	-1.39433	7.81932e-13	GO:0005789 [Name: endoplasmic reticulum membrane]; GO:0016132 [Name: brassinosteroid biosynthetic process]; GO:0016628 [Name: oxidoreductase activity, acting on the CH-CH group of donors, NAD or NADP as acceptor]; GO:0016126 [Name: sterol biosynthetic process]	Solyc00g500079.1	-	-	2.08081	3.77846e-19	-
Solyc11g067320.1	-4.36477	4.02e-27	-	-	-	Solyc00g500079.1	-	-	2.08081	3.77846e-19	-	Solyc01g009620.3	-	-	-1.02224	3.66868e-07	GO:0005849 [Name: mRNA cleavage factor complex]; GO:0003729 [Name: mRNA binding]	Solyc01g009340.4	-	-	-1.23501	0.000235311	-	Solyc00g500080.1	-	-	2.23079	4.87844e-19	-
Solyc01g107140.3	-4.35931	1.06e-10	-	-	-	Solyc00g500080.1	-	-	2.23079	4.87844e-19	-	Solyc01g009860.3	-	-	-2.11972	1.67224e-19	GO:0003677 [Name: DNA binding]; GO:0006355 [Name: regulation of transcription, DNA-templated]	Solyc01g009370.2	-3.54215	1.23e-27	-	-	GO:0016705 [Name: oxidoreductase activity, acting on paired donors, with incorporation or reduction of molecular oxygen]; GO:0004497 [Name: monooxygenase activity]; GO:0005506 [Name: iron ion binding]; GO:0020037 [Name: heme binding]	Solyc00g500081.1	-	-	4.75351	4.08339e-60	-
Solyc10g046830.3	-4.33149	2.32e-10	-	-	-	Solyc00g500081.1	-	-	4.75351	4.08339e-60	-	Solyc01g010130.4	-	-	-1.68115	9.44994e-21	-	Solyc01g009380.3	-	-	-1.07118	9.97771e-09	-	Solyc00g500083.1	-	-	2.88166	4.91108e-13	-
Solyc02g090590.1	-4.29394	0.0021009	-	-	-	Solyc00g500083.1	-	-	2.88166	4.91108e-13	-	Solyc01g010180.3	1.44353	9.28e-05	-	-	-	Solyc01g009400.3	-6.80479	9.35e-73	-	-	-	Solyc00g500084.1	-	-	4.95954	2.55836e-44	-
Solyc02g091820.3	-4.29217	0.0235202	-	-	-	Solyc00g500084.1	-	-	4.95954	2.55836e-44	-	Solyc01g010220.3	-	-	-1.83212	2.39432e-09	-	Solyc01g009410.4	-3.92649	9.37e-40	-	-	-	Solyc00g500085.1	-	-	4.93158	6.69692e-34	-
Solyc02g090610.1	-4.24614	7.22e-08	-	-	-	Solyc00g500085.1	-	-	4.93158	6.69692e-34	-	Solyc01g010290.4	-	-	-1.57886	2.40946e-14	-	Solyc01g009447.1	-	-	-1.10135	2.78271e-05	-	Solyc00g500086.1	-	-	3.80895	1.76119e-42	-
Solyc07g065420.1	-4.22924	3.26e-24	-	-	GO:0010274 [Name: hydrotropism]	Solyc00g500086.1	-	-	3.80895	1.76119e-42	-	Solyc01g010480.3	1.04373	7.13e-06	-4.19992	7.1234e-93	GO:0005634 [Name: nucleus]	Solyc01g009505.1	-1.84721	0.0225217	-	-	-	Solyc00g500087.1	-	-	4.1369	1.10209e-43	-
Solyc01g005850.3	-4.19911	7.27e-34	-	-	-	Solyc00g500087.1	-	-	4.1369	1.10209e-43	-	Solyc01g010510.4	-	-	-2.84939	8.15166e-14	-	Solyc01g009520.4	-1.11212	2.4e-07	-	-	-	Solyc00g500088.1	-	-	1.90307	3.56094e-10	-
Solyc12g049040.1	-4.15065	0.00533471	-	-	-	Solyc00g500088.1	-	-	1.90307	3.56094e-10	-	Solyc01g010540.3	-	-	-1.06934	2.21193e-06	GO:0022627 [Name: cytosolic small ribosomal subunit]; GO:0045903 [Name: positive regulation of translational fidelity]; GO:0003735 [Name: structural constituent of ribosome]; GO:0006412 [Name: translation]; GO:0019843 [Name: rRNA binding]	Solyc01g009620.3	-	-	-1.02224	3.66868e-07	GO:0005849 [Name: mRNA cleavage factor complex]; GO:0003729 [Name: mRNA binding]	Solyc00g500123.1	-	-	3.86028	9.01894e-37	-
Solyc12g098250.1	-4.14172	2.28e-12	-	-	-	Solyc00g500123.1	-	-	3.86028	9.01894e-37	-	Solyc01g011000.3	-	-	-1.08697	9.83008e-06	GO:0003746 [Name: translation elongation factor activity]; GO:0043022 [Name: ribosome binding]; GO:0045901 [Name: positive regulation of translational elongation]; GO:0045905 [Name: positive regulation of translational termination]; GO:0003723 [Name: RNA binding]	Solyc01g009720.2	-1.9736	6.29e-06	-	-	-	Solyc00g500124.1	-	-	4.17558	3.91147e-39	-
Solyc09g008910.2	-4.12103	7.49e-06	-	-	-	Solyc00g500124.1	-	-	4.17558	3.91147e-39	-	Solyc01g011090.4	-	-	-2.23462	8.07104e-07	-	Solyc01g009860.3	-	-	-2.11972	1.67224e-19	GO:0003677 [Name: DNA binding]; GO:0006355 [Name: regulation of transcription, DNA-templated]	Solyc00g500125.1	-	-	1.71497	5.78821e-07	-
Solyc12g089270.1	-4.04707	0.0153555	-	-	-	Solyc00g500125.1	-	-	1.71497	5.78821e-07	-	Solyc01g011100.2	-	-	-2.48755	1.3234e-45	-	Solyc01g009990.3	-1.18143	1.19e-06	-	-	GO:0006457 [Name: protein folding]; GO:0003755 [Name: peptidyl-prolyl cis-trans isomerase activity]; GO:0000413 [Name: protein peptidyl-prolyl isomerization]	Solyc00g500130.1	-2.67869	0.020027	3.07198	2.16009e-25	-
Solyc05g055500.1	-4.04483	0.000652598	-	-	-	Solyc00g500130.1	-	-	3.07198	2.16009e-25	-	Solyc01g011430.4	1.20929	1.81e-05	-	-	-	Solyc01g010130.4	-	-	-1.68115	9.44994e-21	-	Solyc00g500131.1	-	-	3.74198	4.51103e-56	-
Solyc01g108740.3	-4.04445	1.13e-31	-	-	GO:0080032 [Name: methyl jasmonate esterase activity]; GO:0009696 [Name: salicylic acid metabolic process]; GO:0009694 [Name: jasmonic acid metabolic process]; GO:0080031 [Name: methyl salicylate esterase activity]; GO:0080030 [Name: methyl indole-3-acetate esterase activity]	Solyc00g500131.1	-	-	3.74198	4.51103e-56	-	Solyc01g014250.2	-	-	-2.31158	6.32348e-05	-	Solyc01g010140.1	-3.6035	0.0443471	-	-	-	Solyc00g500132.1	-	-	2.87722	5.36533e-34	-
Solyc12g098260.1	-4.03807	8.87e-08	-	-	-	Solyc00g500132.1	-	-	2.87722	5.36533e-34	-	Solyc01g014560.4	-	-	-2.40542	3.06433e-06	-	Solyc01g010220.3	-	-	-1.83212	2.39432e-09	-	Solyc00g500133.1	-	-	3.27668	4.14783e-69	-
Solyc05g006190.2	-4.02922	0.00266514	-	-	-	Solyc00g500133.1	-	-	3.27668	4.14783e-69	-	Solyc01g014700.2	1.35863	0.0351177	-	-	-	Solyc01g010290.4	-	-	-1.57886	2.40946e-14	-	Solyc00g500135.1	-	-	4.84841	2.12103e-69	-
Solyc12g100230.1	-4.02742	6.2e-29	-	-	-	Solyc00g500135.1	-	-	4.84841	2.12103e-69	-	Solyc01g014840.3	1.27766	3.85e-05	-	-	GO:0007165 [Name: signal transduction]; GO:0006952 [Name: defense response]; GO:0043531 [Name: ADP binding]	Solyc01g010350.5	-1.4725	0.0165886	-	-	-	Solyc00g500136.1	-	-	3.97334	1.79933e-54	-
Solyc07g044710.2	-4.02239	0.00175709	-	-	GO:0006574 [Name: valine catabolic process]; GO:0003860 [Name: 3-hydroxyisobutyryl-CoA hydrolase activity]	Solyc00g500136.1	-	-	3.97334	1.79933e-54	-	Solyc01g016460.4	-	-	-3.12709	7.66176e-12	-	Solyc01g010480.3	-	-	-4.19992	7.1234e-93	GO:0005634 [Name: nucleus]	Solyc00g500137.1	-	-	4.15042	3.26699e-47	-
Solyc01g105590.2	-4.01306	4.76e-12	-	-	-	Solyc00g500137.1	-	-	4.15042	3.26699e-47	-	Solyc01g016470.3	-	-	-1.27567	1.17739e-06	-	Solyc01g010510.4	-	-	-2.84939	8.15166e-14	-	Solyc00g500138.1	-	-	3.86964	1.14354e-57	-
Solyc04g081860.3	-3.97052	2.01e-15	-	-	GO:0020037 [Name: heme binding]; GO:0042744 [Name: hydrogen peroxide catabolic process]; GO:0004601 [Name: peroxidase activity]; GO:0009506 [Name: plasmodesma]; GO:0006979 [Name: response to oxidative stress]; GO:0009505 [Name: plant-type cell wall]	Solyc00g500138.1	-	-	3.86964	1.14354e-57	-	Solyc01g020357.1	-	-	-2.44106	1.98096e-05	-	Solyc01g010540.3	-1.38555	5.02e-11	-1.06934	2.21193e-06	GO:0022627 [Name: cytosolic small ribosomal subunit]; GO:0045903 [Name: positive regulation of translational fidelity]; GO:0003735 [Name: structural constituent of ribosome]; GO:0006412 [Name: translation]; GO:0019843 [Name: rRNA binding]	Solyc00g500139.1	-	-	4.3056	2.86306e-49	-
Solyc05g013650.3	-3.9615	1.27e-12	-	-	-	Solyc00g500139.1	-	-	4.3056	2.86306e-49	-	Solyc01g020520.4	-	-	-1.00562	0.00394227	-	Solyc01g011000.3	-	-	-1.08697	9.83008e-06	GO:0003746 [Name: translation elongation factor activity]; GO:0043022 [Name: ribosome binding]; GO:0045901 [Name: positive regulation of translational elongation]; GO:0045905 [Name: positive regulation of translational termination]; GO:0003723 [Name: RNA binding]	Solyc00g500143.1	-	-	2.26918	6.75917e-06	-
Solyc06g082450.1	-3.95686	1.65e-26	-	-	-	Solyc00g500143.1	-	-	2.26918	6.75917e-06	-	Solyc01g028807.1	-	-	-1.69746	1.63791e-10	-	Solyc01g011090.4	-	-	-2.23462	8.07104e-07	-	Solyc00g500144.1	-	-	4.83674	4.40757e-25	-
Solyc01g009410.4	-3.92649	9.37e-40	-	-	-	Solyc00g500144.1	-	-	4.83674	4.40757e-25	-	Solyc01g044270.3	-	-	-1.56153	1.55127e-11	-	Solyc01g011100.2	-	-	-2.48755	1.3234e-45	-	Solyc00g500152.1	-	-	1.89146	3.85038e-08	-
Solyc10g050880.2	-3.87514	6.95e-10	-	-	-	Solyc00g500152.1	-	-	1.89146	3.85038e-08	-	Solyc01g049770.3	-	-	-2.31347	1.4311e-17	-	Solyc01g014250.2	-	-	-2.31158	6.32348e-05	-	Solyc00g500157.1	-	-	4.43583	4.60157e-20	-
Solyc12g017870.2	-3.86811	3.57e-52	-	-	GO:0006979 [Name: response to oxidative stress]; GO:0009505 [Name: plant-type cell wall]; GO:0042744 [Name: hydrogen peroxide catabolic process]; GO:0004601 [Name: peroxidase activity]; GO:0009506 [Name: plasmodesma]; GO:0020037 [Name: heme binding]	Solyc00g500157.1	-	-	4.43583	4.60157e-20	-	Solyc01g049880.3	-	-	-5.44149	4.95296e-69	-	Solyc01g014560.4	-	-	-2.40542	3.06433e-06	-	Solyc00g500158.1	-	-	5.21903	4.30911e-38	-
Solyc11g040140.2	-3.79579	3.95e-31	-	-	GO:0016762 [Name: xyloglucan:xyloglucosyl transferase activity]; GO:0010411 [Name: xyloglucan metabolic process]; GO:0004553 [Name: hydrolase activity, hydrolyzing O-glycosyl compounds]; GO:0005618 [Name: cell wall]; GO:0042546 [Name: cell wall biogenesis]; GO:0048046 [Name: apoplast]	Solyc00g500158.1	-	-	5.21903	4.30911e-38	-	Solyc01g049910.4	1.22941	1.5e-05	-	-	-	Solyc01g016460.4	-	-	-3.12709	7.66176e-12	-	Solyc00g500190.1	-	-	5.00658	8.10425e-48	-
Solyc02g081990.3	-3.79335	9.56e-24	-	-	GO:0046910 [Name: pectinesterase inhibitor activity]; GO:0030599 [Name: pectinesterase activity]; GO:0042545 [Name: cell wall modification]	Solyc00g500190.1	-	-	5.00658	8.10425e-48	-	Solyc01g050010.3	-	-	-1.31615	4.271e-06	-	Solyc01g016470.3	-1.18159	0.0068646	-1.27567	1.17739e-06	-	Solyc00g500191.1	-	-	2.14168	3.36061e-12	-
Solyc10g160690.1	-3.7393	0.00480716	-	-	-	Solyc00g500191.1	-	-	2.14168	3.36061e-12	-	Solyc01g056320.1	1.34358	0.0306599	-	-	-	Solyc01g020357.1	-	-	-2.44106	1.98096e-05	-	Solyc00g500192.1	-	-	4.26316	1.76836e-41	-
Solyc06g035420.1	-3.73701	9.34e-16	-	-	-	Solyc00g500192.1	-	-	4.26316	1.76836e-41	-	Solyc01g056657.1	-	-	-1.3396	0.000576949	-	Solyc01g020520.4	-	-	-1.00562	0.00394227	-	Solyc00g500193.1	-	-	3.88644	1.31158e-43	-
Solyc05g013020.1	-3.73619	0.00264088	-	-	GO:0005802 [Name: trans-Golgi network]; GO:0009969 [Name: xyloglucan biosynthetic process]; GO:0016020 [Name: membrane]; GO:0016758 [Name: transferase activity, transferring hexosyl groups]; GO:0005768 [Name: endosome]	Solyc00g500193.1	-	-	3.88644	1.31158e-43	-	Solyc01g056730.3	1.1585	0.0251533	-	-	-	Solyc01g028807.1	-	-	-1.69746	1.63791e-10	-	Solyc00g500194.1	-	-	4.49345	4.80764e-19	-
Solyc06g075570.2	-3.69477	1.46e-10	-	-	GO:0016174 [Name: NAD(P)H oxidase activity]; GO:0005509 [Name: calcium ion binding]; GO:0005886 [Name: plasma membrane]; GO:0004601 [Name: peroxidase activity]	Solyc00g500194.1	-	-	4.49345	4.80764e-19	-	Solyc01g057165.2	3.88088	0.00570506	-	-	-	Solyc01g044270.3	-	-	-1.56153	1.55127e-11	-	Solyc00g500195.1	-	-	4.36223	9.39452e-29	-
Solyc03g026030.1	-3.67926	1.43e-07	-	-	GO:0008168 [Name: methyltransferase activity]	Solyc00g500195.1	-	-	4.36223	9.39452e-29	-	Solyc01g057440.3	1.53824	0.00552477	-	-	-	Solyc01g049770.3	-	-	-2.31347	1.4311e-17	-	Solyc00g500196.1	-	-	3.47104	3.66499e-63	-
Solyc12g049365.1	-3.66634	0.00301784	-	-	-	Solyc00g500196.1	-	-	3.47104	3.66499e-63	-	Solyc01g058190.4	-	-	-1.47488	2.20455e-15	-	Solyc01g049880.3	-	-	-5.44149	4.95296e-69	-	Solyc00g500200.1	-	-	3.07037	1.87733e-25	-
Solyc12g049150.1	-3.65355	8.61e-13	-	-	-	Solyc00g500200.1	-	-	3.07037	1.87733e-25	-	Solyc01g058390.3	-	-	-1.24383	1.44342e-06	GO:0006012 [Name: galactose metabolic process]; GO:0046835 [Name: carbohydrate phosphorylation]; GO:0005829 [Name: cytosol]; GO:0005524 [Name: ATP binding]; GO:0004335 [Name: galactokinase activity]; GO:0005737 [Name: cytoplasm]	Solyc01g050010.3	-	-	-1.31615	4.271e-06	-	Solyc00g500201.1	-	-	3.73164	2.94483e-55	-
Solyc04g028380.1	-3.64328	0.00126702	-	-	-	Solyc00g500201.1	-	-	3.73164	2.94483e-55	-	Solyc01g059965.1	-	-	-2.18197	2.16306e-24	GO:0004553 [Name: hydrolase activity, hydrolyzing O-glycosyl compounds]; GO:0005886 [Name: plasma membrane]; GO:0005975 [Name: carbohydrate metabolic process]	Solyc01g056370.3	-5.80566	0.000299198	-	-	-	Solyc00g500202.1	-	-	2.88735	8.34278e-33	-
Solyc01g010140.1	-3.6035	0.0443471	-	-	-	Solyc00g500202.1	-	-	2.88735	8.34278e-33	-	Solyc01g060020.4	-	-	-2.20103	9.13499e-24	-	Solyc01g056657.1	-	-	-1.3396	0.000576949	-	Solyc00g500203.1	-	-	3.26542	6.54126e-69	-
Solyc12g098230.2	-3.59997	3.35e-12	-	-	-	Solyc00g500203.1	-	-	3.26542	6.54126e-69	-	Solyc01g060240.4	-	-	-1.04757	6.0225e-10	-	Solyc01g058100.2	-1.29768	0.0138855	-	-	-	Solyc00g500205.1	-	-	4.81097	6.58279e-64	-
Solyc12g056260.1	-3.59157	1.17e-18	-	-	GO:0006486 [Name: protein glycosylation]; GO:0016757 [Name: transferase activity, transferring glycosyl groups]	Solyc00g500205.1	-	-	4.81097	6.58279e-64	-	Solyc01g060250.2	1.14036	0.0410811	-	-	-	Solyc01g058190.4	-	-	-1.47488	2.20455e-15	-	Solyc00g500206.1	-	-	3.99216	5.04291e-55	-
Solyc11g071650.3	-3.57704	0.0422653	-	-	-	Solyc00g500206.1	-	-	3.99216	5.04291e-55	-	Solyc01g065580.4	-	-	-2.4115	4.75572e-18	-	Solyc01g058390.3	-	-	-1.24383	1.44342e-06	GO:0006012 [Name: galactose metabolic process]; GO:0046835 [Name: carbohydrate phosphorylation]; GO:0005829 [Name: cytosol]; GO:0005524 [Name: ATP binding]; GO:0004335 [Name: galactokinase activity]; GO:0005737 [Name: cytoplasm]	Solyc00g500207.1	-	-	4.16498	4.47888e-46	-
Solyc07g043670.1	-3.57385	7.65e-40	-	-	-	Solyc00g500207.1	-	-	4.16498	4.47888e-46	-	Solyc01g065690.3	1.25789	1.82e-05	-	-	GO:0046872 [Name: metal ion binding]; GO:1900150 [Name: regulation of defense response to fungus]	Solyc01g059940.2	-3.07859	0.00112845	-	-	-	Solyc00g500208.1	-	-	3.8652	2.73899e-57	-
Solyc12g007260.2	-3.56838	6.67e-21	-	-	-	Solyc00g500208.1	-	-	3.8652	2.73899e-57	-	Solyc01g065700.3	1.16337	1.04e-05	-	-	GO:0006470 [Name: protein dephosphorylation]; GO:0004722 [Name: protein serine/threonine phosphatase activity]	Solyc01g059965.1	-	-	-2.18197	2.16306e-24	GO:0004553 [Name: hydrolase activity, hydrolyzing O-glycosyl compounds]; GO:0005886 [Name: plasma membrane]; GO:0005975 [Name: carbohydrate metabolic process]	Solyc00g500209.1	-	-	4.63518	8.32934e-62	-
Solyc10g008030.5	-3.56044	0.000711583	-	-	-	Solyc00g500209.1	-	-	4.63518	8.32934e-62	-	Solyc01g066060.4	-	-	-1.41414	3.21433e-09	-	Solyc01g060020.4	-	-	-2.20103	9.13499e-24	-	Solyc00g500210.1	-	-	3.27533	4.68056e-31	-
Solyc07g052660.1	-3.55641	1.3e-21	-	-	GO:0005886 [Name: plasma membrane]; GO:0009055 [Name: electron carrier activity]	Solyc00g500210.1	-	-	3.27533	4.68056e-31	-	Solyc01g066200.1	-	-	-1.96381	0.000107281	-	Solyc01g060240.4	-	-	-1.04757	6.0225e-10	-	Solyc00g500211.1	-	-	4.98503	4.54551e-67	-
Solyc01g099870.4	-3.55009	1.06e-30	-	-	-	Solyc00g500211.1	-	-	4.98503	4.54551e-67	-	Solyc01g066310.4	1.02496	1.1e-05	-	-	-	Solyc01g065580.4	-	-	-2.4115	4.75572e-18	-	Solyc00g500212.1	-	-	3.43063	2.48964e-30	-
Solyc01g009370.2	-3.54215	1.23e-27	-	-	GO:0016705 [Name: oxidoreductase activity, acting on paired donors, with incorporation or reduction of molecular oxygen]; GO:0004497 [Name: monooxygenase activity]; GO:0005506 [Name: iron ion binding]; GO:0020037 [Name: heme binding]	Solyc00g500212.1	-	-	3.43063	2.48964e-30	-	Solyc01g066440.3	-	-	-2.34184	1.07156e-30	-	Solyc01g066060.4	-	-	-1.41414	3.21433e-09	-	Solyc00g500228.1	-	-	1.34848	0.00218277	-
Solyc12g098270.1	-3.52509	1.27e-05	-	-	-	Solyc00g500228.1	-	-	1.34848	0.00218277	-	Solyc01g066520.3	-	-	-1.08784	7.46401e-08	GO:0005737 [Name: cytoplasm]; GO:0005739 [Name: mitochondrion]; GO:0016407 [Name: acetyltransferase activity]; GO:0031405 [Name: lipoic acid binding]	Solyc01g066200.1	-	-	-1.96381	0.000107281	-	Solyc00g500278.1	-	-	4.96549	1.08955e-10	-
Solyc01g005890.1	-3.48443	0.0172114	-	-	-	Solyc00g500278.1	-	-	4.96549	1.08955e-10	-	Solyc01g066570.3	-	-	-2.32009	1.69362e-07	-	Solyc01g066440.3	-	-	-2.34184	1.07156e-30	-	Solyc00g500280.1	-	-	4.04159	3.68801e-24	-
Solyc11g067330.1	-3.4759	8.27e-22	-	-	-	Solyc00g500280.1	-	-	4.04159	3.68801e-24	-	Solyc01g066610.4	-	-	-2.02835	1.292e-06	-	Solyc01g066520.3	-	-	-1.08784	7.46401e-08	GO:0005737 [Name: cytoplasm]; GO:0005739 [Name: mitochondrion]; GO:0016407 [Name: acetyltransferase activity]; GO:0031405 [Name: lipoic acid binding]	Solyc00g500290.1	-	-	4.74387	1.16417e-78	-
Solyc12g005710.3	-3.44458	3.94e-37	-	-	-	Solyc00g500290.1	-	-	4.74387	1.16417e-78	-	Solyc01g066730.4	-	-	-2.89463	6.79097e-14	-	Solyc01g066570.3	-	-	-2.32009	1.69362e-07	-	Solyc00g500291.1	-	-	3.95249	2.50666e-36	-
Solyc09g075410.5	-3.42798	6.33e-16	-	-	-	Solyc00g500291.1	-	-	3.95249	2.50666e-36	-	Solyc01g067030.2	-	-	-3.38863	4.98484e-18	GO:0005515 [Name: protein binding]	Solyc01g066610.4	-	-	-2.02835	1.292e-06	-	Solyc00g500292.1	-	-	3.24891	1.06869e-77	-
Solyc01g068420.5	-3.41446	8.76e-17	-	-	-	Solyc00g500292.1	-	-	3.24891	1.06869e-77	-	Solyc01g067090.4	1.41669	7.03e-08	-	-	-	Solyc01g066730.4	-	-	-2.89463	6.79097e-14	-	Solyc00g500293.1	-	-	2.89777	1.53971e-35	-
Solyc05g009590.3	-3.40306	1.29e-17	-	-	GO:0015743 [Name: malate transport]; GO:0009705 [Name: plant-type vacuole membrane]	Solyc00g500293.1	-	-	2.89777	1.53971e-35	-	Solyc01g067510.3	-	-	-2.3348	2.27816e-24	-	Solyc01g067030.2	-1.12979	0.0131966	-3.38863	4.98484e-18	GO:0005515 [Name: protein binding]	Solyc00g500294.1	-	-	2.41893	4.32056e-10	-
Solyc01g106710.1	-3.38275	0.000783678	-	-	GO:0045944 [Name: positive regulation of transcription from RNA polymerase II promoter]; GO:0000981 [Name: RNA polymerase II transcription factor activity, sequence-specific DNA binding]; GO:0000978 [Name: RNA polymerase II core promoter proximal region sequence-specific DNA binding]; GO:0046983 [Name: protein dimerization activity]	Solyc00g500294.1	-	-	2.41893	4.32056e-10	-	Solyc01g067560.3	1.25606	8.73e-07	-	-	-	Solyc01g067080.3	-1.2047	1.63e-07	-	-	-	Solyc00g500295.1	-	-	3.74958	4.73873e-57	-
Solyc11g007370.3	-3.36924	8.77e-22	-	-	-	Solyc00g500295.1	-	-	3.74958	4.73873e-57	-	Solyc01g067680.3	-	-	-2.02739	6.32658e-18	-	Solyc01g067370.3	-2.00987	1.8e-07	-	-	-	Solyc00g500296.1	-1.93928	0.0204468	3.06727	5.9987e-27	-
Solyc05g015497.1	-3.33788	5.31e-14	-	-	-	Solyc00g500296.1	-	-	3.06727	5.9987e-27	-	Solyc01g067790.3	-	-	-1.67225	5.09524e-08	-	Solyc01g067510.3	-	-	-2.3348	2.27816e-24	-	Solyc00g500297.1	-	-	2.09525	5.59469e-19	-
Solyc07g062200.2	-3.32989	0.00210736	-	-	-	Solyc00g500297.1	-	-	2.09525	5.59469e-19	-	Solyc01g068050.3	-	-	-1.14698	0.000363395	GO:0030488 [Name: tRNA methylation]	Solyc01g067680.3	-	-	-2.02739	6.32658e-18	-	Solyc00g500298.1	-	-	2.20748	7.07307e-16	-
Solyc05g012730.1	-3.31866	5.26e-14	-	-	GO:0006486 [Name: protein glycosylation]; GO:0080116 [Name: glucuronoxylan glucuronosyltransferase activity]; GO:0010417 [Name: glucuronoxylan biosynthetic process]; GO:0047517 [Name: 1,4-beta-D-xylan synthase activity]; GO:0009834 [Name: plant-type secondary cell wall biogenesis]	Solyc00g500298.1	-	-	2.20748	7.07307e-16	-	Solyc01g068370.4	-	-	-1.65369	0.000112637	-	Solyc01g067730.3	-1.062	0.00947912	-	-	GO:0031177 [Name: phosphopantetheine binding]; GO:0000036 [Name: ACP phosphopantetheine attachment site binding involved in fatty acid biosynthetic process]; GO:0006633 [Name: fatty acid biosynthetic process]	Solyc00g500299.1	-	-	1.85758	2.01241e-08	-
Solyc10g007635.1	-3.31401	3.24e-07	-	-	-	Solyc00g500299.1	-	-	1.85758	2.01241e-08	-	Solyc01g068380.3	-	-	-1.28612	8.20322e-05	-	Solyc01g067790.3	-	-	-1.67225	5.09524e-08	-	Solyc00g500301.1	-	-	2.76217	1.36992e-12	-
Solyc03g032230.1	-3.3106	3.58e-18	-	-	GO:0048364 [Name: root development]; GO:0048367 [Name: shoot system development]	Solyc00g500301.1	-	-	2.76217	1.36992e-12	-	Solyc01g068540.3	-	-	-1.79906	8.55207e-05	-	Solyc01g067850.2	-1.87987	7.16e-08	-	-	-	Solyc00g500316.1	-	-	2.56823	4.18452e-11	-
Solyc08g007610.1	-3.30175	2e-06	-	-	-	Solyc00g500316.1	-	-	2.56823	4.18452e-11	-	Solyc01g074000.3	-	-	-1.42924	4.98706e-16	-	Solyc01g067870.3	-4.39096	1.31e-51	-	-	-	Solyc00g500319.1	-	-	4.78976	4.5417e-67	-
Solyc02g014220.3	-3.29964	3.43e-27	-	-	GO:0004553 [Name: hydrolase activity, hydrolyzing O-glycosyl compounds]; GO:0030246 [Name: carbohydrate binding]; GO:0005975 [Name: carbohydrate metabolic process]	Solyc00g500319.1	-	-	4.78976	4.5417e-67	-	Solyc01g079110.4	-	-	-1.11401	1.10218e-08	-	Solyc01g068045.2	-1.54108	2.78e-18	-	-	-	Solyc00g500321.1	-	-	3.22632	0.0158483	-
Solyc06g074340.3	-3.29895	7.19e-15	-	-	-	Solyc00g500321.1	-	-	3.22632	0.0158483	-	Solyc01g079180.4	-	-	-1.3754	7.26596e-05	-	Solyc01g068050.3	-	-	-1.14698	0.000363395	GO:0030488 [Name: tRNA methylation]	Solyc00g500322.1	-	-	2.26213	1.06855e-24	-
Solyc06g064960.3	-3.2695	1.55e-11	-	-	GO:0016788 [Name: hydrolase activity, acting on ester bonds]	Solyc00g500322.1	-	-	2.26213	1.06855e-24	-	Solyc01g079200.5	1.13761	0.00677265	-	-	-	Solyc01g068370.4	-	-	-1.65369	0.000112637	-	Solyc00g500323.1	-	-	3.27009	5.70228e-81	-
Solyc11g069970.1	-3.26666	9.13e-10	-	-	GO:0005886 [Name: plasma membrane]	Solyc00g500323.1	-	-	3.27009	5.70228e-81	-	Solyc01g079260.5	1.01675	0.00018504	-	-	-	Solyc01g068380.3	-	-	-1.28612	8.20322e-05	-	Solyc00g500324.1	-	-	2.21542	7.3582e-13	-
Solyc04g071270.1	-3.26592	0.0179987	-	-	-	Solyc00g500324.1	-	-	2.21542	7.3582e-13	-	Solyc01g079300.5	1.30301	0.0148577	-	-	-	Solyc01g068420.5	-3.41446	8.76e-17	-	-	-	Solyc00g500325.1	-	-	2.78589	2.9949e-12	-
Solyc04g009690.2	-3.24751	0.00246575	-	-	-	Solyc00g500325.1	-	-	2.78589	2.9949e-12	-	Solyc01g079310.3	-	-	-1.07929	3.74202e-08	GO:0020037 [Name: heme binding]	Solyc01g068540.3	-	-	-1.79906	8.55207e-05	-	Solyc00g500329.1	-	-	3.06586	1.77627e-25	-
Solyc11g012210.1	-3.24142	3.16e-11	-	-	-	Solyc00g500329.1	-	-	3.06586	1.77627e-25	-	Solyc01g079320.4	-	-	-3.45972	5.08603e-31	-	Solyc01g068550.3	-3.23923	4.27e-07	-	-	-	Solyc00g500330.1	-	-	3.73282	3.32834e-56	-
Solyc01g068550.3	-3.23923	4.27e-07	-	-	-	Solyc00g500330.1	-	-	3.73282	3.32834e-56	-	Solyc01g079360.4	-	-	-1.46634	2.8223e-12	-	Solyc01g073780.2	-1.45823	5.64e-08	-	-	-	Solyc00g500331.1	-	-	2.91436	3.86863e-35	-
Solyc02g081370.2	-3.19837	0.0274787	-	-	-	Solyc00g500331.1	-	-	2.91436	3.86863e-35	-	Solyc01g079430.2	-	-	-1.61443	0.00209904	-	Solyc01g074000.3	-	-	-1.42924	4.98706e-16	-	Solyc00g500332.1	-	-	3.33642	1.08413e-77	-
Solyc10g087015.1	-3.1963	2.57e-07	-	-	-	Solyc00g500332.1	-	-	3.33642	1.08413e-77	-	Solyc01g079470.4	-	-	-1.21941	6.0009e-09	-	Solyc01g074030.3	-1.1647	7e-07	-	-	-	Solyc00g500333.1	-	-	2.10759	5.09597e-14	-
Solyc12g096620.1	-3.19587	3.03e-13	-	-	GO:0016788 [Name: hydrolase activity, acting on ester bonds]	Solyc00g500333.1	-	-	2.10759	5.09597e-14	-	Solyc01g079500.4	-	-	-1.75633	1.08163e-12	-	Solyc01g079110.4	-	-	-1.11401	1.10218e-08	-	Solyc00g500335.1	-	-	4.43886	9.32333e-27	-
Solyc03g059080.3	-3.18309	2.81e-13	-	-	-	Solyc00g500335.1	-	-	4.43886	9.32333e-27	-	Solyc01g079710.3	-	-	-1.21108	1.73893e-05	-	Solyc01g079130.2	-1.48407	0.039397	-	-	GO:0004650 [Name: polygalacturonase activity]; GO:0005975 [Name: carbohydrate metabolic process]	Solyc00g500343.1	-	-	2.79431	8.02455e-12	-
Solyc04g081130.1	-3.15906	0.00117106	-	-	-	Solyc00g500343.1	-	-	2.79431	8.02455e-12	-	Solyc01g079850.3	-	-	-1.16383	1.44074e-07	GO:0016413 [Name: O-acetyltransferase activity]; GO:0005794 [Name: Golgi apparatus]	Solyc01g079180.4	-	-	-1.3754	7.26596e-05	-	Solyc01g005080.3	-	-	1.4101	1.9801e-21	-
Solyc10g009590.5	-3.13541	0.0317962	-	-	-	Solyc01g005080.3	-	-	1.4101	1.9801e-21	-	Solyc01g080010.2	1.63815	3.23e-10	-	-	GO:0006508 [Name: proteolysis]; GO:0004190 [Name: aspartic-type endopeptidase activity]	Solyc01g079270.1	-2.22889	3.73e-05	-	-	-	Solyc01g005120.3	-	-	1.98055	4.50643e-11	-
Solyc03g097620.1	-3.12907	0.00442993	-	-	-	Solyc01g005120.3	-	-	1.98055	4.50643e-11	-	Solyc01g080030.3	1.91925	0.00020116	-	-	-	Solyc01g079310.3	-	-	-1.07929	3.74202e-08	GO:0020037 [Name: heme binding]	Solyc01g005220.3	-	-	2.99789	1.38497e-20	GO:2000031 [Name: regulation of salicylic acid mediated signaling pathway]; GO:0005886 [Name: plasma membrane]; GO:0009626 [Name: plant-type hypersensitive response]
Solyc10g052600.1	-3.12347	1.35e-18	-	-	GO:0008168 [Name: methyltransferase activity]	Solyc01g005220.3	-	-	2.99789	1.38497e-20	GO:2000031 [Name: regulation of salicylic acid mediated signaling pathway]; GO:0005886 [Name: plasma membrane]; GO:0009626 [Name: plant-type hypersensitive response]	Solyc01g080070.4	-	-	-1.30967	1.15252e-11	-	Solyc01g079320.4	-	-	-3.45972	5.08603e-31	-	Solyc01g005230.5	-1.3124	0.000263918	-	-	-
Solyc06g034130.2	-3.09803	0.000355026	-	-	-	Solyc01g005500.3	1.59785	3.36e-05	-	-	-	Solyc01g080130.2	-	-	-1.34231	2.88048e-11	-	Solyc01g079360.4	-	-	-1.46634	2.8223e-12	-	Solyc01g005630.3	-5.36971	9.69e-17	-	-	-
Solyc06g064680.1	-3.08368	0.00936248	-	-	GO:0043531 [Name: ADP binding]; GO:0098542 [Name: defense response to other organism]	Solyc01g005730.3	-	-	1.41271	1.85169e-11	-	Solyc01g080190.3	-	-	-3.351	4.43927e-16	GO:0009451 [Name: RNA modification]; GO:0005515 [Name: protein binding]; GO:0003723 [Name: RNA binding]	Solyc01g079370.5	-1.21222	0.0169315	-	-	-	Solyc01g005730.3	-	-	1.41271	1.85169e-11	-
Solyc01g059940.2	-3.07859	0.00112845	-	-	-	Solyc01g005760.3	-	-	1.72261	1.95623e-09	-	Solyc01g080220.3	-	-	-2.09344	2.07792e-23	GO:0016787 [Name: hydrolase activity]	Solyc01g079430.2	-	-	-1.61443	0.00209904	-	Solyc01g005760.3	-	-	1.72261	1.95623e-09	-
Solyc10g007970.2	-3.04568	0.000207443	-	-	-	Solyc01g005870.3	-	-	1.13095	0.0153827	-	Solyc01g080340.3	-	-	-1.64236	6.20308e-07	-	Solyc01g079470.4	-	-	-1.21941	6.0009e-09	-	Solyc01g005850.3	-4.19911	7.27e-34	-	-	-
Solyc07g008380.2	-3.04276	1.1e-05	-	-	-	Solyc01g006050.2	1.61054	1.99e-06	-	-	-	Solyc01g080450.4	-	-	-1.94491	0.000296195	-	Solyc01g079470.5	-1.20102	9.44e-07	-	-	-	Solyc01g005870.3	-	-	1.13095	0.0153827	-
Solyc03g083370.3	-3.03004	2.47e-05	-	-	GO:0006629 [Name: lipid metabolic process]	Solyc01g006460.3	3.57981	0.0478023	-	-	-	Solyc01g080460.3	1.45505	1.43e-11	-	-	GO:0016310 [Name: phosphorylation]; GO:0005524 [Name: ATP binding]; GO:0006090 [Name: pyruvate metabolic process]; GO:0016301 [Name: kinase activity]; GO:0050242 [Name: pyruvate, phosphate dikinase activity]	Solyc01g079500.4	-	-	-1.75633	1.08163e-12	-	Solyc01g005880.1	-5.14144	2.08e-08	-	-	-
Solyc04g081140.1	-3.01634	0.000143236	-	-	-	Solyc01g006510.3	-	-	1.09694	1.5142e-07	GO:0008270 [Name: zinc ion binding]; GO:0016616 [Name: oxidoreductase activity, acting on the CH-OH group of donors, NAD or NADP as acceptor]	Solyc01g080600.4	-	-	-2.31519	1.65211e-19	-	Solyc01g079710.3	-	-	-1.21108	1.73893e-05	-	Solyc01g005890.1	-3.48443	0.0172114	-	-	-
Solyc05g046000.4	-2.97569	5.3e-34	-	-	-	Solyc01g006710.4	1.05464	0.00017951	-	-	-	Solyc01g080640.3	-	-	-1.2215	5.9181e-16	GO:0005524 [Name: ATP binding]; GO:0016887 [Name: ATPase activity]; GO:0000325 [Name: plant-type vacuole]; GO:0005774 [Name: vacuolar membrane]; GO:0055085 [Name: transmembrane transport]	Solyc01g079850.3	-	-	-1.16383	1.44074e-07	GO:0016413 [Name: O-acetyltransferase activity]; GO:0005794 [Name: Golgi apparatus]	Solyc01g006090.3	-1.58774	3.97e-08	-4.34106	2.18556e-23	-
Solyc02g071690.2	-2.96723	6.27e-28	-	-	-	Solyc01g006720.4	-	-	2.14637	1.0975e-42	-	Solyc01g080720.4	-	-	-2.15928	1.22977e-09	-	Solyc01g079920.4	-1.62014	1.78e-06	-	-	-	Solyc01g006170.5	-1.84813	2.83e-14	-	-	-
Solyc10g078270.2	-2.95173	0.000211676	-	-	GO:0005886 [Name: plasma membrane]; GO:0022857 [Name: transmembrane transporter activity]	Solyc01g006790.3	-	-	1.29494	0.000129707	-	Solyc01g080770.3	-	-	-1.15257	1.81005e-08	GO:0005886 [Name: plasma membrane]; GO:0005515 [Name: protein binding]; GO:0005524 [Name: ATP binding]; GO:0004672 [Name: protein kinase activity]; GO:0006468 [Name: protein phosphorylation]; GO:0009755 [Name: hormone-mediated signaling pathway]	Solyc01g079960.2	-1.49605	1.35e-11	-	-	GO:0004190 [Name: aspartic-type endopeptidase activity]; GO:0006508 [Name: proteolysis]	Solyc01g006510.3	-	-	1.09694	1.5142e-07	GO:0008270 [Name: zinc ion binding]; GO:0016616 [Name: oxidoreductase activity, acting on the CH-OH group of donors, NAD or NADP as acceptor]
Solyc03g093620.1	-2.9022	1.04e-10	-	-	GO:0008146 [Name: sulfotransferase activity]; GO:0051923 [Name: sulfation]; GO:0005737 [Name: cytoplasm]	Solyc01g006950.3	1.78574	0.0162123	1.36988	0.0200026	GO:0005886 [Name: plasma membrane]; GO:0006906 [Name: vesicle fusion]; GO:0012505 [Name: endomembrane system]; GO:0048278 [Name: vesicle docking]; GO:0006886 [Name: intracellular protein transport]; GO:0031201 [Name: SNARE complex]; GO:0000149 [Name: SNARE binding]; GO:0005484 [Name: SNAP receptor activity]; GO:0006887 [Name: exocytosis]	Solyc01g080800.3	1.23588	0.0139707	-1.56504	0.000112797	-	Solyc01g080070.4	-	-	-1.30967	1.15252e-11	-	Solyc01g006580.4	-2.4388	1.31e-27	-	-	-
Solyc09g089760.1	-2.89496	4.43e-05	-	-	-	Solyc01g007000.4	-	-	9.94643	3.14628e-16	-	Solyc01g080910.2	-	-	-2.30084	2.455e-20	-	Solyc01g080130.2	-	-	-1.34231	2.88048e-11	-	Solyc01g006660.4	-1.3083	0.00290195	-	-	-
Solyc04g078040.3	-2.85784	6.1e-15	-	-	-	Solyc01g007010.2	-	-	2.36799	6.21903e-14	-	Solyc01g081020.1	-	-	-2.4296	6.33629e-13	-	Solyc01g080190.3	-	-	-3.351	4.43927e-16	GO:0009451 [Name: RNA modification]; GO:0005515 [Name: protein binding]; GO:0003723 [Name: RNA binding]	Solyc01g006720.4	-	-	2.14637	1.0975e-42	-
Solyc11g072800.3	-2.84154	4.15e-09	-	-	-	Solyc01g007020.4	-	-	3.00175	5.34369e-30	-	Solyc01g081040.4	-	-	-1.27031	0.000293908	-	Solyc01g080220.3	-	-	-2.09344	2.07792e-23	GO:0016787 [Name: hydrolase activity]	Solyc01g006790.3	-	-	1.29494	0.000129707	-
Solyc01g109150.4	-2.8199	4.93e-36	-	-	-	Solyc01g007030.3	-	-	7.57984	3.71597e-15	-	Solyc01g081110.4	-	-	-1.77972	0.000184339	-	Solyc01g080340.3	-	-	-1.64236	6.20308e-07	-	Solyc01g006840.3	-1.75894	0.000178948	-	-	GO:0035556 [Name: intracellular signal transduction]; GO:0005634 [Name: nucleus]; GO:0018105 [Name: peptidyl-serine phosphorylation]; GO:0005516 [Name: calmodulin binding]; GO:0004683 [Name: calmodulin-dependent protein kinase activity]; GO:0005509 [Name: calcium ion binding]; GO:0005524 [Name: ATP binding]; GO:0005737 [Name: cytoplasm]; GO:0009931 [Name: calcium-dependent protein serine/threonin…
Solyc03g111300.1	-2.81836	0.00224459	-	-	GO:0005506 [Name: iron ion binding]; GO:0004497 [Name: monooxygenase activity]; GO:0016705 [Name: oxidoreductase activity, acting on paired donors, with incorporation or reduction of molecular oxygen]; GO:0020037 [Name: heme binding]	Solyc01g007040.4	-	-	6.68228	8.29675e-15	-	Solyc01g081330.3	-	-	-1.13193	0.0127171	-	Solyc01g080450.4	-	-	-1.94491	0.000296195	-	Solyc01g006940.5	-1.0752	1.34e-05	-	-	-
Solyc12g037950.2	-2.80312	1.24e-10	-	-	-	Solyc01g007070.3	-	-	1.30974	1.50102e-14	GO:0000981 [Name: RNA polymerase II transcription factor activity, sequence-specific DNA binding]; GO:0006357 [Name: regulation of transcription from RNA polymerase II promoter]; GO:0000978 [Name: RNA polymerase II core promoter proximal region sequence-specific DNA binding]	Solyc01g081390.4	-	-	-1.9605	7.85723e-19	-	Solyc01g080530.3	-1.04626	3.2e-06	-	-	GO:0031418 [Name: L-ascorbic acid binding]; GO:0005783 [Name: endoplasmic reticulum]; GO:0005506 [Name: iron ion binding]; GO:0018401 [Name: peptidyl-proline hydroxylation to 4-hydroxy-L-proline]; GO:0004656 [Name: procollagen-proline 4-dioxygenase activity]	Solyc01g006950.3	1.78574	0.0162123	1.36988	0.0200026	GO:0005886 [Name: plasma membrane]; GO:0006906 [Name: vesicle fusion]; GO:0012505 [Name: endomembrane system]; GO:0048278 [Name: vesicle docking]; GO:0006886 [Name: intracellular protein transport]; GO:0031201 [Name: SNARE complex]; GO:0000149 [Name: SNARE binding]; GO:0005484 [Name: SNAP receptor activity]; GO:0006887 [Name: exocytosis]
Solyc04g025750.3	-2.80265	0.0404848	-	-	-	Solyc01g007080.3	-	-	1.09566	0.000119026	GO:0009705 [Name: plant-type vacuole membrane]; GO:0015743 [Name: malate transport]	Solyc01g081400.3	-	-	-1.43733	2.31579e-07	GO:0003677 [Name: DNA binding]	Solyc01g080600.4	-	-	-2.31519	1.65211e-19	-	Solyc01g007000.4	-	-	9.94643	3.14628e-16	-
Solyc08g080060.4	-2.80016	3.51e-40	11.3774	7.87572e-25	-	Solyc01g007100.3	-	-	1.0531	4.04236e-12	GO:0009707 [Name: chloroplast outer membrane]; GO:0046481 [Name: digalactosyldiacylglycerol synthase activity]; GO:0019375 [Name: galactolipid biosynthetic process]	Solyc01g081410.4	-	-	-1.076	0.0231462	-	Solyc01g080640.3	-	-	-1.2215	5.9181e-16	GO:0005524 [Name: ATP binding]; GO:0016887 [Name: ATPase activity]; GO:0000325 [Name: plant-type vacuole]; GO:0005774 [Name: vacuolar membrane]; GO:0055085 [Name: transmembrane transport]	Solyc01g007010.2	-	-	2.36799	6.21903e-14	-
Solyc06g062450.3	-2.78004	3.55e-27	-	-	-	Solyc01g007770.2	-	-	1.6613	3.86743e-14	-	Solyc01g081440.3	-	-	-2.05545	6.65007e-15	-	Solyc01g080680.4	-1.22653	0.0011601	-	-	-	Solyc01g007020.4	-	-	3.00175	5.34369e-30	-
Solyc12g005790.2	-2.77931	7.54e-18	-	-	GO:0042744 [Name: hydrogen peroxide catabolic process]; GO:0009505 [Name: plant-type cell wall]; GO:0020037 [Name: heme binding]; GO:0009506 [Name: plasmodesma]; GO:0004601 [Name: peroxidase activity]; GO:0006979 [Name: response to oxidative stress]	Solyc01g007780.4	1.73513	1.19e-11	1.03392	0.0020777	-	Solyc01g081560.2	-	-	-4.67759	1.91088e-13	GO:0009451 [Name: RNA modification]; GO:0005515 [Name: protein binding]; GO:0003723 [Name: RNA binding]; GO:0008270 [Name: zinc ion binding]	Solyc01g080720.4	-	-	-2.15928	1.22977e-09	-	Solyc01g007030.3	-	-	7.57984	3.71597e-15	-
Solyc08g079920.2	-2.77293	3.89e-11	-	-	-	Solyc01g007900.4	-	-	1.07321	2.42851e-08	-	Solyc01g081570.3	-	-	-1.32703	9.70318e-13	-	Solyc01g080770.3	-	-	-1.15257	1.81005e-08	GO:0005886 [Name: plasma membrane]; GO:0005515 [Name: protein binding]; GO:0005524 [Name: ATP binding]; GO:0004672 [Name: protein kinase activity]; GO:0006468 [Name: protein phosphorylation]; GO:0009755 [Name: hormone-mediated signaling pathway]	Solyc01g007040.4	-	-	6.68228	8.29675e-15	-
Solyc09g064910.1	-2.76752	6.34e-11	-	-	-	Solyc01g007990.4	1.03089	0.00191738	-	-	-	Solyc01g086690.2	-	-	-1.89105	0.00116202	GO:0005515 [Name: protein binding]; GO:0007064 [Name: mitotic sister chromatid cohesion]; GO:0008278 [Name: cohesin complex]; GO:0003682 [Name: chromatin binding]; GO:0000795 [Name: synaptonemal complex]; GO:1990414 [Name: replication-born double-strand break repair via sister chromatid exchange]; GO:0007130 [Name: synaptonemal complex assembly]	Solyc01g080800.3	-	-	-1.56504	0.000112797	-	Solyc01g007070.3	-	-	1.30974	1.50102e-14	GO:0000981 [Name: RNA polymerase II transcription factor activity, sequence-specific DNA binding]; GO:0006357 [Name: regulation of transcription from RNA polymerase II promoter]; GO:0000978 [Name: RNA polymerase II core promoter proximal region sequence-specific DNA binding]
Solyc12g049110.1	-2.7629	8.63e-08	-	-	-	Solyc01g008010.3	-	-	1.8466	1.09884e-34	-	Solyc01g086710.4	-	-	-2.32454	1.72754e-14	-	Solyc01g080910.2	-	-	-2.30084	2.455e-20	-	Solyc01g007080.3	-	-	1.09566	0.000119026	GO:0009705 [Name: plant-type vacuole membrane]; GO:0015743 [Name: malate transport]
Solyc02g086850.3	-2.75921	1.6e-07	-	-	-	Solyc01g008250.3	-	-	1.56164	6.15948e-14	-	Solyc01g086730.4	2.3435	4.99e-12	-	-	-	Solyc01g080920.4	-1.46285	1.17e-06	-	-	-	Solyc01g007100.3	-	-	1.0531	4.04236e-12	GO:0009707 [Name: chloroplast outer membrane]; GO:0046481 [Name: digalactosyldiacylglycerol synthase activity]; GO:0019375 [Name: galactolipid biosynthetic process]
Solyc03g083870.5	-2.75846	4.86e-42	-	-	-	Solyc01g008320.3	1.3232	1.28e-06	-	-	-	Solyc01g086810.2	1.28972	0.0275108	-	-	-	Solyc01g081020.1	-	-	-2.4296	6.33629e-13	-	Solyc01g007770.2	-	-	1.6613	3.86743e-14	-
Solyc08g068190.3	-2.75528	2.49e-10	-	-	GO:0004029 [Name: aldehyde dehydrogenase (NAD) activity]	Solyc01g008420.3	-	-	2.21771	6.14813e-05	-	Solyc01g086820.4	-	-	-1.3536	5.58866e-07	-	Solyc01g081040.4	-	-	-1.27031	0.000293908	-	Solyc01g007780.4	1.73513	1.19e-11	1.03392	0.0020777	-
Solyc02g076990.3	-2.72157	1.02e-13	-	-	-	Solyc01g008480.4	1.22047	7.93e-06	-	-	-	Solyc01g086860.3	-	-	-1.76922	8.19598e-21	-	Solyc01g081110.4	-	-	-1.77972	0.000184339	-	Solyc01g007900.4	-	-	1.07321	2.42851e-08	-
Solyc03g059190.4	-2.70776	3.93e-06	-	-	-	Solyc01g008560.3	-	-	1.31707	3.62854e-07	GO:0006741 [Name: NADP biosynthetic process]; GO:0003951 [Name: NAD+ kinase activity]; GO:0019674 [Name: NAD metabolic process]	Solyc01g086930.4	-	-	-1.5307	1.51239e-05	-	Solyc01g081330.3	-	-	-1.13193	0.0127171	-	Solyc01g007910.3	-1.12539	5.08e-08	-	-	GO:0004775 [Name: succinate-CoA ligase (ADP-forming) activity]; GO:0006099 [Name: tricarboxylic acid cycle]; GO:0004776 [Name: succinate-CoA ligase (GDP-forming) activity]; GO:0005739 [Name: mitochondrion]; GO:0009361 [Name: succinate-CoA ligase complex (ADP-forming)]
Solyc08g074680.3	-2.70373	2.19e-14	-	-	-	Solyc01g008770.3	-	-	1.01899	3.99852e-10	GO:0007165 [Name: signal transduction]	Solyc01g087005.1	1.10886	0.00281129	-	-	-	Solyc01g081390.4	-	-	-1.9605	7.85723e-19	-	Solyc01g008010.3	-	-	1.8466	1.09884e-34	-
Solyc08g014240.4	-2.69634	2.44e-28	-	-	-	Solyc01g008780.3	-	-	1.64352	2.42432e-17	GO:0004623 [Name: phospholipase A2 activity]; GO:0050482 [Name: arachidonic acid secretion]; GO:0006644 [Name: phospholipid metabolic process]	Solyc01g087060.4	-	-	-1.29445	1.23875e-05	-	Solyc01g081400.3	-	-	-1.43733	2.31579e-07	GO:0003677 [Name: DNA binding]	Solyc01g008250.3	-	-	1.56164	6.15948e-14	-
Solyc05g050790.3	-2.68617	2.2e-06	-	-	-	Solyc01g008850.3	-	-	2.81976	1.88207e-27	-	Solyc01g087420.4	1.25321	3.44e-06	-	-	-	Solyc01g081410.4	-	-	-1.076	0.0231462	-	Solyc01g008340.3	-1.20582	4.62e-06	-1.03617	4.61636e-06	GO:0006412 [Name: translation]; GO:0003735 [Name: structural constituent of ribosome]; GO:0005840 [Name: ribosome]
Solyc00g500130.1	-2.67869	0.020027	3.07198	2.16009e-25	-	Solyc01g008920.4	-	-	1.01672	7.54651e-05	-	Solyc01g087670.3	-	-	-2.13083	6.44764e-16	GO:0005515 [Name: protein binding]; GO:0034388 [Name: Pwp2p-containing subcomplex of 90S preribosome]; GO:0032040 [Name: small-subunit processome]; GO:0006364 [Name: rRNA processing]	Solyc01g081440.3	-	-	-2.05545	6.65007e-15	-	Solyc01g008420.3	-	-	2.21771	6.14813e-05	-
Solyc10g076245.1	-2.67404	2.51e-11	-	-	-	Solyc01g009080.4	-	-	2.10277	2.81953e-26	-	Solyc01g087680.4	-	-	-1.70989	8.37291e-17	-	Solyc01g081560.2	-	-	-4.67759	1.91088e-13	GO:0009451 [Name: RNA modification]; GO:0005515 [Name: protein binding]; GO:0003723 [Name: RNA binding]; GO:0008270 [Name: zinc ion binding]	Solyc01g008560.3	-	-	1.31707	3.62854e-07	GO:0003951 [Name: NAD+ kinase activity]; GO:0006741 [Name: NADP biosynthetic process]; GO:0019674 [Name: NAD metabolic process]
Solyc08g014560.3	-2.65569	7.63e-12	-	-	-	Solyc01g009120.3	-	-	1.00537	7.90428e-08	-	Solyc01g087740.1	-	-	-1.16961	0.00295524	-	Solyc01g081570.3	-	-	-1.32703	9.70318e-13	-	Solyc01g008770.3	-	-	1.01899	3.99852e-10	GO:0007165 [Name: signal transduction]
Solyc02g070755.1	-2.65357	3.93e-05	-	-	-	Solyc01g009430.3	-	-	2.00487	3.99256e-39	-	Solyc01g087760.2	-	-	-2.03845	3.0512e-07	-	Solyc01g086690.2	-	-	-1.89105	0.00116202	GO:0005515 [Name: protein binding]; GO:0007064 [Name: mitotic sister chromatid cohesion]; GO:0008278 [Name: cohesin complex]; GO:0003682 [Name: chromatin binding]; GO:0000795 [Name: synaptonemal complex]; GO:1990414 [Name: replication-born double-strand break repair via sister chromatid exchange]; GO:0007130 [Name: synaptonemal complex assembly]	Solyc01g008780.3	-	-	1.64352	2.42432e-17	GO:0004623 [Name: phospholipase A2 activity]; GO:0050482 [Name: arachidonic acid secretion]; GO:0006644 [Name: phospholipid metabolic process]
Solyc06g074910.3	-2.63763	6.72e-08	-	-	-	Solyc01g009870.3	-	-	7.87433	3.0006e-24	-	Solyc01g087770.4	-	-	-2.66918	2.96482e-08	-	Solyc01g086710.4	-	-	-2.32454	1.72754e-14	-	Solyc01g008850.3	-	-	2.81976	1.88207e-27	-
Solyc02g090600.3	-2.62722	2.17e-06	-	-	-	Solyc01g010000.3	-	-	2.13753	8.57421e-40	-	Solyc01g087780.2	-	-	-1.75753	1.78757e-20	GO:0004252 [Name: serine-type endopeptidase activity]; GO:0006508 [Name: proteolysis]	Solyc01g086820.4	-	-	-1.3536	5.58866e-07	-	Solyc01g008920.4	-	-	1.01672	7.54651e-05	-
Solyc03g083840.3	-2.61651	2.79e-15	-	-	GO:0030599 [Name: pectinesterase activity]; GO:0042545 [Name: cell wall modification]; GO:0046910 [Name: pectinesterase inhibitor activity]	Solyc01g010060.2	-	-	5.07428	3.12476e-26	-	Solyc01g087790.2	-	-	-2.60293	1.06163e-31	GO:0006508 [Name: proteolysis]; GO:0004252 [Name: serine-type endopeptidase activity]	Solyc01g086860.3	-	-	-1.76922	8.19598e-21	-	Solyc01g009080.4	-	-	2.10277	2.81953e-26	-
Solyc05g047560.1	-2.61449	1.54e-08	-	-	-	Solyc01g010180.3	1.44353	9.28e-05	-	-	-	Solyc01g087800.2	-	-	-3.39511	1.791e-35	-	Solyc01g086930.4	-	-	-1.5307	1.51239e-05	-	Solyc01g009120.3	-	-	1.00537	7.90428e-08	-
Solyc04g016430.3	-2.61365	2.88e-12	-	-	GO:0009690 [Name: cytokinin metabolic process]; GO:0019139 [Name: cytokinin dehydrogenase activity]; GO:0071949 [Name: FAD binding]	Solyc01g010480.3	1.04373	7.13e-06	-	-	GO:0005634 [Name: nucleus]	Solyc01g087820.2	1.3006	3.63e-05	-2.29364	3.37637e-11	GO:0004252 [Name: serine-type endopeptidase activity]; GO:0006508 [Name: proteolysis]	Solyc01g087010.3	-1.76742	0.0065419	-	-	-	Solyc01g009370.2	-3.54215	1.23e-27	-	-	GO:0016705 [Name: oxidoreductase activity, acting on paired donors, with incorporation or reduction of molecular oxygen]; GO:0004497 [Name: monooxygenase activity]; GO:0005506 [Name: iron ion binding]; GO:0020037 [Name: heme binding]
Solyc05g007110.2	-2.61351	3.3e-07	-	-	GO:0006355 [Name: regulation of transcription, DNA-templated]; GO:0003700 [Name: transcription factor activity, sequence-specific DNA binding]; GO:0043565 [Name: sequence-specific DNA binding]	Solyc01g010640.3	-	-	1.6045	1.78557e-16	-	Solyc01g087840.3	2.12712	1e-18	-	-	-	Solyc01g087060.4	-	-	-1.29445	1.23875e-05	-	Solyc01g009400.3	-6.80479	9.35e-73	-	-	-
Solyc06g064990.2	-2.61204	2.21e-07	-	-	-	Solyc01g010660.3	-	-	1.02406	5.9543e-09	GO:0006468 [Name: protein phosphorylation]; GO:0004672 [Name: protein kinase activity]; GO:0005524 [Name: ATP binding]	Solyc01g087850.2	-	-	-1.92346	6.64092e-10	GO:0004252 [Name: serine-type endopeptidase activity]; GO:0006508 [Name: proteolysis]	Solyc01g087670.3	-	-	-2.13083	6.44764e-16	GO:0005515 [Name: protein binding]; GO:0034388 [Name: Pwp2p-containing subcomplex of 90S preribosome]; GO:0032040 [Name: small-subunit processome]; GO:0006364 [Name: rRNA processing]	Solyc01g009410.4	-3.92649	9.37e-40	-	-	-
Solyc06g066065.1	-2.60886	0.0120895	-	-	-	Solyc01g011430.4	1.20929	1.81e-05	-	-	-	Solyc01g087860.2	-	-	-1.24299	0.00400595	-	Solyc01g087680.4	-	-	-1.70989	8.37291e-17	-	Solyc01g009430.3	-	-	2.00487	3.99256e-39	-
Solyc02g067190.4	-2.60304	0.00753244	-	-	-	Solyc01g014320.4	-	-	1.27648	6.61372e-05	-	Solyc01g087880.3	-	-	-1.77265	4.38468e-11	-	Solyc01g087740.1	-	-	-1.16961	0.00295524	-	Solyc01g009505.1	-1.84721	0.0225217	-	-	-
Solyc06g075450.2	-2.60232	8.93e-13	-	-	-	Solyc01g014700.2	1.35863	0.0351177	-	-	-	Solyc01g087890.3	-	-	-1.69851	1.45599e-15	GO:0016020 [Name: membrane]; GO:0022857 [Name: transmembrane transporter activity]; GO:0055085 [Name: transmembrane transport]	Solyc01g087760.2	-	-	-2.03845	3.0512e-07	-	Solyc01g009520.4	-1.11212	2.4e-07	-	-	-
Solyc08g075830.5	-2.59612	1.1e-30	-	-	-	Solyc01g014840.3	1.27766	3.85e-05	-	-	GO:0007165 [Name: signal transduction]; GO:0006952 [Name: defense response]; GO:0043531 [Name: ADP binding]	Solyc01g088050.3	-	-	-2.03885	9.04823e-20	GO:0005524 [Name: ATP binding]; GO:0005886 [Name: plasma membrane]; GO:0006468 [Name: protein phosphorylation]; GO:0004672 [Name: protein kinase activity]	Solyc01g087770.4	-	-	-2.66918	2.96482e-08	-	Solyc01g009720.2	-1.9736	6.29e-06	-	-	-
Solyc07g049240.3	-2.59582	4.14e-09	-	-	GO:0006979 [Name: response to oxidative stress]; GO:0009506 [Name: plasmodesma]; GO:0042744 [Name: hydrogen peroxide catabolic process]; GO:0009505 [Name: plant-type cell wall]; GO:0004601 [Name: peroxidase activity]; GO:0020037 [Name: heme binding]	Solyc01g028803.1	-	-	3.59907	1.43957e-51	-	Solyc01g088060.3	-	-	-1.03342	0.000442918	GO:0098542 [Name: defense response to other organism]; GO:0043531 [Name: ADP binding]	Solyc01g087780.2	-	-	-1.75753	1.78757e-20	GO:0004252 [Name: serine-type endopeptidase activity]; GO:0006508 [Name: proteolysis]	Solyc01g009870.3	-	-	7.87433	3.0006e-24	-
Solyc10g055197.2	-2.59303	6.73e-12	-	-	-	Solyc01g049910.4	1.22941	1.5e-05	-	-	-	Solyc01g088080.3	-	-	-1.06823	3.71064e-07	GO:0005832 [Name: chaperonin-containing T-complex]; GO:0051082 [Name: unfolded protein binding]; GO:0016887 [Name: ATPase activity]; GO:0006457 [Name: protein folding]; GO:0005524 [Name: ATP binding]	Solyc01g087790.2	-	-	-2.60293	1.06163e-31	GO:0006508 [Name: proteolysis]; GO:0004252 [Name: serine-type endopeptidase activity]	Solyc01g009990.3	-1.18143	1.19e-06	-	-	GO:0006457 [Name: protein folding]; GO:0003755 [Name: peptidyl-prolyl cis-trans isomerase activity]; GO:0000413 [Name: protein peptidyl-prolyl isomerization]
Solyc12g088380.1	-2.58853	0.000315219	-	-	-	Solyc01g056320.1	1.34358	0.0306599	-	-	-	Solyc01g088260.3	-	-	-2.17295	0.000312209	-	Solyc01g087800.2	-	-	-3.39511	1.791e-35	-	Solyc01g010000.3	-	-	2.13753	8.57421e-40	-
Solyc03g115710.1	-2.57481	1.49e-07	-	-	-	Solyc01g056690.4	-	-	1.66302	3.09678e-20	-	Solyc01g088310.3	-	-	-1.61698	4.62697e-20	GO:0009535 [Name: chloroplast thylakoid membrane]; GO:0015979 [Name: photosynthesis]; GO:0045550 [Name: geranylgeranyl reductase activity]; GO:0015995 [Name: chlorophyll biosynthetic process]; GO:0016628 [Name: oxidoreductase activity, acting on the CH-CH group of donors, NAD or NADP as acceptor]; GO:0071949 [Name: FAD binding]	Solyc01g087820.2	-	-	-2.29364	3.37637e-11	GO:0004252 [Name: serine-type endopeptidase activity]; GO:0006508 [Name: proteolysis]	Solyc01g010060.2	-	-	5.07428	3.12476e-26	-
Solyc12g005370.2	-2.56383	2.85e-21	-	-	GO:0009506 [Name: plasmodesma]; GO:0042744 [Name: hydrogen peroxide catabolic process]; GO:0006979 [Name: response to oxidative stress]; GO:0009505 [Name: plant-type cell wall]; GO:0004601 [Name: peroxidase activity]; GO:0020037 [Name: heme binding]	Solyc01g056730.3	1.1585	0.0251533	-	-	-	Solyc01g088380.3	-	-	-1.52365	0.000309397	-	Solyc01g087850.2	-	-	-1.92346	6.64092e-10	GO:0004252 [Name: serine-type endopeptidase activity]; GO:0006508 [Name: proteolysis]	Solyc01g010140.1	-3.6035	0.0443471	-	-	-
Solyc03g160940.1	-2.56283	0.0128542	-	-	-	Solyc01g057165.2	3.88088	0.00570506	-	-	-	Solyc01g088390.3	-	-	-1.85959	1.32568e-10	GO:0000775 [Name: chromosome, centromeric region]; GO:0005634 [Name: nucleus]; GO:0031390 [Name: Ctf18 RFC-like complex]; GO:0000785 [Name: chromatin]; GO:0034088 [Name: maintenance of mitotic sister chromatid cohesion]; GO:0007064 [Name: mitotic sister chromatid cohesion]	Solyc01g087860.2	-	-	-1.24299	0.00400595	-	Solyc01g010350.5	-1.4725	0.0165886	-	-	-
Solyc01g097710.1	-2.55204	0.000187377	-	-	-	Solyc01g057210.3	-	-	1.21215	2.32576e-15	GO:0006468 [Name: protein phosphorylation]; GO:0005739 [Name: mitochondrion]; GO:0004740 [Name: pyruvate dehydrogenase (acetyl-transferring) kinase activity]; GO:0010906 [Name: regulation of glucose metabolic process]	Solyc01g088440.2	-	-	-1.81443	5.12051e-11	-	Solyc01g087880.3	-	-	-1.77265	4.38468e-11	-	Solyc01g010540.3	-1.38555	5.02e-11	-1.06934	2.21193e-06	GO:0022627 [Name: cytosolic small ribosomal subunit]; GO:0045903 [Name: positive regulation of translational fidelity]; GO:0003735 [Name: structural constituent of ribosome]; GO:0006412 [Name: translation]; GO:0019843 [Name: rRNA binding]
Solyc11g067340.1	-2.55096	6.57e-07	-	-	-	Solyc01g057440.3	1.53824	0.00552477	-	-	-	Solyc01g088450.2	-	-	-1.45073	2.07184e-08	-	Solyc01g087890.3	-	-	-1.69851	1.45599e-15	GO:0016020 [Name: membrane]; GO:0022857 [Name: transmembrane transporter activity]; GO:0055085 [Name: transmembrane transport]	Solyc01g010640.3	-	-	1.6045	1.78557e-16	-
Solyc02g093660.1	-2.54374	8.69e-09	-	-	GO:0003677 [Name: DNA binding]	Solyc01g057770.3	-	-	1.88061	1.13412e-24	-	Solyc01g088500.3	-	-	-2.27346	1.05286e-07	GO:0030247 [Name: polysaccharide binding]	Solyc01g088050.3	-	-	-2.03885	9.04823e-20	GO:0005524 [Name: ATP binding]; GO:0005886 [Name: plasma membrane]; GO:0006468 [Name: protein phosphorylation]; GO:0004672 [Name: protein kinase activity]	Solyc01g010660.3	-	-	1.02406	5.9543e-09	GO:0006468 [Name: protein phosphorylation]; GO:0004672 [Name: protein kinase activity]; GO:0005524 [Name: ATP binding]
Solyc12g006110.3	-2.5372	6.13e-33	-	-	-	Solyc01g057910.3	-	-	1.41295	0.0028951	GO:0006355 [Name: regulation of transcription, DNA-templated]; GO:0043565 [Name: sequence-specific DNA binding]; GO:0003700 [Name: transcription factor activity, sequence-specific DNA binding]; GO:0005634 [Name: nucleus]	Solyc01g088630.3	-	-	-3.27807	2.40993e-16	-	Solyc01g088060.3	-	-	-1.03342	0.000442918	GO:0098542 [Name: defense response to other organism]; GO:0043531 [Name: ADP binding]	Solyc01g014320.4	-	-	1.27648	6.61372e-05	-
Solyc04g079700.3	-2.53544	1.01e-12	2.94458	7.05301e-11	GO:0005515 [Name: protein binding]	Solyc01g058260.4	-	-	1.31247	1.69959e-14	-	Solyc01g088670.3	-	-	-1.11638	0.010128	-	Solyc01g088080.3	-	-	-1.06823	3.71064e-07	GO:0005832 [Name: chaperonin-containing T-complex]; GO:0051082 [Name: unfolded protein binding]; GO:0016887 [Name: ATPase activity]; GO:0006457 [Name: protein folding]; GO:0005524 [Name: ATP binding]	Solyc01g016470.3	-1.18159	0.0068646	-1.27567	1.17739e-06	-
Solyc12g096400.2	-2.53532	1.99e-10	-	-	-	Solyc01g058720.4	-	-	5.1913	8.12811e-110	-	Solyc01g088760.5	1.53621	9.95e-05	-	-	-	Solyc01g088160.5	-1.25397	5.1e-05	-	-	-	Solyc01g028803.1	-	-	3.59907	1.43957e-51	-
Solyc12g019220.1	-2.53332	0.0346445	-	-	-	Solyc01g059870.4	-	-	1.15139	6.89758e-14	-	Solyc01g089870.3	-	-	-1.76491	6.76261e-22	GO:0005739 [Name: mitochondrion]; GO:0005515 [Name: protein binding]	Solyc01g088260.3	-	-	-2.17295	0.000312209	-	Solyc01g056370.3	-5.80566	0.000299198	-	-	-
Solyc03g124020.1	-2.51766	1.63e-05	-	-	-	Solyc01g060180.4	-	-	1.64299	5.15034e-15	-	Solyc01g089950.3	-	-	-1.83545	9.27433e-07	-	Solyc01g088310.3	-	-	-1.61698	4.62697e-20	GO:0009535 [Name: chloroplast thylakoid membrane]; GO:0015979 [Name: photosynthesis]; GO:0045550 [Name: geranylgeranyl reductase activity]; GO:0015995 [Name: chlorophyll biosynthetic process]; GO:0016628 [Name: oxidoreductase activity, acting on the CH-CH group of donors, NAD or NADP as acceptor]; GO:0071949 [Name: FAD binding]	Solyc01g056690.4	-	-	1.66302	3.09678e-20	-
Solyc11g065470.2	-2.5172	1.02e-18	-	-	GO:0008375 [Name: acetylglucosaminyltransferase activity]	Solyc01g060250.2	1.14036	0.0410811	-	-	-	Solyc01g090160.4	-	-	-2.00197	5.06318e-07	-	Solyc01g088380.3	-	-	-1.52365	0.000309397	-	Solyc01g057210.3	-	-	1.21215	2.32576e-15	GO:0006468 [Name: protein phosphorylation]; GO:0005739 [Name: mitochondrion]; GO:0004740 [Name: pyruvate dehydrogenase (acetyl-transferring) kinase activity]; GO:0010906 [Name: regulation of glucose metabolic process]
Solyc01g109320.5	-2.50931	1.82e-11	-	-	-	Solyc01g065550.3	-	-	1.32681	3.28277e-12	-	Solyc01g090180.4	-	-	-1.40853	3.30894e-09	-	Solyc01g088390.3	-	-	-1.85959	1.32568e-10	GO:0000775 [Name: chromosome, centromeric region]; GO:0005634 [Name: nucleus]; GO:0031390 [Name: Ctf18 RFC-like complex]; GO:0000785 [Name: chromatin]; GO:0034088 [Name: maintenance of mitotic sister chromatid cohesion]; GO:0007064 [Name: mitotic sister chromatid cohesion]	Solyc01g057770.3	-	-	1.88061	1.13412e-24	-
Solyc12g098240.1	-2.49635	1.2e-06	-	-	-	Solyc01g065690.3	1.25789	1.82e-05	1.79133	7.29102e-20	GO:0046872 [Name: metal ion binding]; GO:1900150 [Name: regulation of defense response to fungus]	Solyc01g090380.3	-	-	-1.31959	5.24242e-07	GO:0005739 [Name: mitochondrion]	Solyc01g088440.2	-	-	-1.81443	5.12051e-11	-	Solyc01g057910.3	-	-	1.41295	0.0028951	GO:0006355 [Name: regulation of transcription, DNA-templated]; GO:0043565 [Name: sequence-specific DNA binding]; GO:0003700 [Name: transcription factor activity, sequence-specific DNA binding]; GO:0005634 [Name: nucleus]
Solyc01g095850.1	-2.48802	0.0128776	-	-	-	Solyc01g065700.3	1.16337	1.04e-05	-	-	GO:0006470 [Name: protein dephosphorylation]; GO:0004722 [Name: protein serine/threonine phosphatase activity]	Solyc01g090390.1	-	-	-1.55567	0.00180793	-	Solyc01g088450.2	-	-	-1.45073	2.07184e-08	-	Solyc01g058100.2	-1.29768	0.0138855	-	-	-
Solyc07g017880.5	-2.48487	7.58e-25	-	-	-	Solyc01g065750.2	-	-	1.38269	2.45127e-06	-	Solyc01g090480.5	1.10929	6.05e-08	-	-	-	Solyc01g088500.3	-	-	-2.27346	1.05286e-07	GO:0030247 [Name: polysaccharide binding]	Solyc01g058260.4	-	-	1.31247	1.69959e-14	-
Solyc03g083660.1	-2.4838	2.69e-08	-	-	GO:0004857 [Name: enzyme inhibitor activity]; GO:0043086 [Name: negative regulation of catalytic activity]	Solyc01g066260.2	-	-	1.70522	1.68875e-12	-	Solyc01g090490.1	-	-	-3.51352	2.33758e-08	-	Solyc01g088620.3	-1.00543	0.000385677	-	-	-	Solyc01g058720.4	-	-	5.1913	8.12811e-110	-
[truncated: 6,971 more rows]

## Sheet: Table S5
Table S5 List of DAMs in 4 ℃-treated tomato plants compared with 25 ℃-treated plants without Torin2 treatment.
Metabolite ID	Metabolite name	Class	KEGG ID	Regulation (4 ℃/25 ℃)	25 ℃ -Torin2			4 ℃ -Torin2			p value	FC	Log2FC	VIP	PLSDA.VIP
					Repeat 1	Repeat 2	Repeat 3	Repeat 1	Repeat 2	Repeat 3
[truncated: 69 more rows]

## Sheet: Table S6
Table S6 List of DAMs in Torin2-treated tomato plants compared with mock-treated plants at 25 ℃.
[truncated: 33 more rows]

## Sheet: Table S7
Table S7 List of DAMs in Torin2-treated tomato plants compared with mock-treated plants at 4℃.
[truncated: 88 more rows]

[truncated: 2 more sheets: Table S8, Table S9]
