# Supplementary material for: TOR balances plant growth and cold tolerance by orchestrating amino acid-derived metabolism in tomato
Source: Hortic Res. 2024 Sep 5;11(12):uhae253. doi: 10.1093/hr/uhae253 (PMC11630258; doi:10.1093/hr/uhae253)
Supplement: Web_Material_uhae253 [file web_material_uhae253.zip › 06-Supplementary Material source data.xlsx]

## Sheet: Fig. 1a
	SlTOR expression
	tor-es #1		tor-es #2
	-Est	+Est	-Est	+Est
Replicate 1	1	0.112656	1	0.381565
Replicate 2	1	0.262429	1	0.469761
Replicate 3	1	0.368567	1	0.435275

## Sheet: Fig. 1c
	Root length (cm)
	tor-es #1		tor-es #2
	-Est	+Est	-Est	+Est
Replicate 1	7.372	3.954	7.3504	2.3184
	8.171	2.565	7.1984	4.2464
	6.014	2.676	4.5376	4.1128
	6.137	3.256	6.3609	3.256
	5.137	3.374	6.7342	3.1488
	4.36	2.302	5.5568	3.4512
	7.3504	2.3184	6.5278	3.0342
	7.1984	4.2464	7.1034	3.7798
Replicate 2	4.5376	3.256	5.9709	2.9879
	5.5568	3.1488	5.08	3.6153
	5	3.4512	6.0399	3.5007
	5.808	3.511	5.9876	3.5736
	6.3856	3.497	6.1359	2.9543
	6.13844	2.493	5.5345	4.0347
	6.29763	2.432	6.0322	3.0013
	6.42706	2.977	5.6021	4.1342
Replicate 3	6.06703	3.603	5.7869	3.2319
	6.131	3.189	5.3768	3.8746
	5.46002	3.244	5.7693	3.8956
	6.04322	3.63	6.1324	3.6398
	5.76501	3.703	5.8897	3.7968
	5.61773	3.415	6.1326	4.0579
	6.52674	3.194	5.7832	3.6954
	6.32738	3.56	5.5879	3.4573

## Sheet: Fig. 1f
	Root length (cm)
	Torin2
	0 μM	0.1 μM	1 μM	5 μM
Replicate 1	5.8968	6.3037	4.5448	3.2565
	5.9059	5.5471	4.9491	3.081
	6.058	6.1139	5.2702	2.6702
	5.7967	5.2689	4.2757	3.0589
	6.0437	5.9462	3.7986	3.5334
	6.8796	6.4363	4.2757	2.7885
	6.272	5.767	4.986	3.6322
	6.578	5.594	4.833	2.2685
	5.331	6.543	3.876	3.3436
	5.672	6.061	4.659	3.18
Replicate 2	6.802	5.743	4.581	2.523
	6.348	5.223	4.498	3.517
	5.524	6.381	4.054	2.794
	5.844	5.668	4.041	3.601
	6.085	5.845	4.585	2.918
	6.582	5.952	4.725	3.146
	5.413	5.041	4.469	3.096
	6.415	5.702	4.062	3.286
	6.466	5.913	4.635	3.369
	5.838	5.865	4.897	3.21
Replicate 3	6.619	5.955	4.238	3.515
	6.453	6.065	4.321	3.228
	6.532	5.311	4.432	3.544
	5.345	5.273	4.622	3.476
	6.246	5.262	4.904	2.722
	6.921	6.094	4.734	2.999
	5.506	5.523	4.013	3.174
	5.504	5.76	4.641	3.441
	6.232	5.85	4.924	3.277
	5.034	5.807	4.813	3.338

## Sheet: Fig. 1i
	Root length (cm)
	AZD8055
	0 μM	0.1 μM	1 μM	5 μM
Replicate 1	6.2088	6.149	4.7628	2.503
	6.0463	5.457	4.1976	2.123
	5.6199	5.6168	4.458	2.465
	6.9394	5.1898	4.6812	2.932
	5.7603	6.3924	4.6332	2.834
	5.8825	6.0382	4.6608	2.71
	5.967	6.0382	3.739	2.359
	6.999	5.9192	4.308	2.016
	6.457	5.5692	5.286	2.333
	5.407	6.188	4.823	2.169
Replicate 2	5.643	5.322	5.121	2.3632
	6.435	5.784	3.782	2.4256
	6.551	5.918	3.805	2.6992
	5.447	5.934	4.693	2.6832
	6.999	6.324	4.289	2.448
	5.445	5.966	4.0056	1.9096
	7.188	5.63	4.072	1.8368
	5.977	5.39	4.04	2.028
	6.742	5.537	4.5776	2.738
	6.349	6.306	4.5448	1.728
Replicate 3	6.368	5.037	4.7736	2.484
	6.176	5.984	4.2928	2.64
	5.291	5.609	4.0152	3.201
	5.729	5.643	4.8072	1.868
	5.616	6.412	4.6272	2.053
	7.128	5.716	4.7064	2.77
	6.296	5.267	4.5384	1.899
	5.121	5.295	4.2088	2.125
	5.37	5.773	4.0104	1.918
	5.214	6.375	4.3728	2.284

## Sheet: Fig. 2c
	Ion leakage (%)
	25 ℃					4 ℃
	WT			tor-es		WT			tor-es
	mock	Torin2	AZD8055	- Est	+Est	mock	Torin2	AZD8055	- Est	+Est
Replicate 1	7.71212	7.13693	6.54545	7.79302	6.66009	51.5464	26.5116	20.4105	54.5134	25.772
Replicate 2	6.09272	6.8109	7.4024	6.85788	6.58667	42.4212	20.4691	19.9346	56.8504	32.5877
Replicate 3	5.75589	6.87225	6.67233	6.51177	6.08108	52.8736	21.1382	16.8908	41.7866	24.6186
	H2O2 (μmol/g FW)
	25 ℃					4 ℃
	WT			tor-es		WT			tor-es
	mock	Torin2	AZD8055	- Est	+Est	mock	Torin2	AZD8055	- Est	+Est
Replicate 1	2.86233	2.62219	2.25425	2.44958	2.23577	11.8963	4.73023	5.13145	12.3503	5.72465
Replicate 2	2.01404	2.82969	2.49446	2.39468	2.97751	10.6061	6.00685	4.12047	14.0133	7.31707
Replicate 3	2.39082	2.70299	2.68187	2.66075	2.28381	12.306	5.61072	4.24454	12.5436	6.43016
	O2• – (μmol/g FW)
	25 ℃					4 ℃
	WT			tor-es		WT			tor-es
	mock	Torin2	AZD8055	- Est	+Est	mock	Torin2	AZD8055	- Est	+Est
Replicate 1	0.348253	0.379347	0.327081	0.42895	0.427995	1.14971	0.746821	0.55948	1.29655	0.876851
Replicate 2	0.291464	0.313535	0.299656	0.370889	0.419091	1.4965	0.820805	0.643575	1.1061	0.912545
Replicate 3	0.265147	0.265147	0.348253	0.403657	0.349519	1.23302	0.650909	0.582871	1.28505	0.739857

## Sheet: Fig. 2d
	SlCAMTA3
	1 h				2 h				3 h
	25 ℃		4 ℃		25 ℃		4 ℃		25 ℃		4 ℃
	mock	Torin2	mock	Torin2	mock	Torin2	mock	Torin2	mock	Torin2	mock	Torin2
Replicate 1	1	2.60268	1.31039	13.2691	1	1.52626	2.09943	9.25351	1	2.32947	2.28153	5.02805
Replicate 2	1	2.67585	1.37554	12.3805	1	1.51572	2.18859	9.25351	1	2.28153	2.07053	5.85634
Replicate 3	1	2.21914	1.25701	9.71356	1	1.39474	1.97246	8.81524	1	2.56685	2.46229	5.27803
	SlCBF1
	1 h				2 h				3 h
	25 ℃		4 ℃		25 ℃		4 ℃		25 ℃		4 ℃
	mock	Torin2	mock	Torin2	mock	Torin2	mock	Torin2	mock	Torin2	mock	Torin2
Replicate 1	1	1.62451	102.537	257.781	1	3.73213	560.278	1370.04	1	1.21419	675.588	770.686
Replicate 2	1	1.69349	119.428	272.479	1	2.62079	388.023	1009.9	1	0.737135	413.001	572.051
Replicate 3	1	1.61328	118.603	238.856	1	3.94493	321.795	955.426	1	0.659754	354.588	458.253
	SlZAT10
	1 h				2 h				3 h
	25 ℃		4 ℃		25 ℃		4 ℃		25 ℃		4 ℃
	mock	Torin2	mock	Torin2	mock	Torin2	mock	Torin2	mock	Torin2	mock	Torin2
Replicate 1	1	2.01391	1.58008	1.65864	1	4.50023	1.49485	3.09513	1	0.80107	1.75321	4.82323
Replicate 2	1	1.90528	1.8025	2.36198	1	4.46915	1.7411	2.54912	1	1.1019	2.02792	4.82323
Replicate 3	1	1.86607	1.68179	2.39496	1	4.22807	1.89211	2.47941	1	1.20581	2.11404	6.10504

## Sheet: Fig. 2e
	SlCAMTA3
	4 ℃
	0 h		1 h		2 h		3 h
	-Est	+Est	-Est	+Est	-Est	+Est	-Est	+Est
Replicate 1	1	1.24833	0.514057	0.707107	0.578344	2.65737	2.17347	4.01049
Replicate 2	1	0.528509	0.726986	0.888843	0.80107	3.75809	2.02792	4.62675
Replicate 3	1	1.11713	0.732043	1.15669	1.10957	3.78423	2.04202	4.34694
	SlCBF1
	4 ℃
	0 h		1 h		2 h		3 h
	-Est	+Est	-Est	+Est	-Est	+Est	-Est	+Est
Replicate 1	1	73.5167	604.668	1418.35	364.557	1717.2	491.143	1675.06
Replicate 2	1	68.1197	533.296	1522.76	573.76	1345.14	1082.74	1442.64
Replicate 3	1	54.9482	639.145	1562.89	600.491	1693.63	916.506	1544.31
	SlZAT10
	4 ℃
	0 h		1 h		2 h		3 h
	-Est	+Est	-Est	+Est	-Est	+Est	-Est	+Est
Replicate 1	1	2.2974	10.0561	215.269	5.81589	28.84	15.455	107.635
Replicate 2	1	2.41162	21.4068	284.05	7.88986	32.6724	14.8254	76.1093
Replicate 3	1	2.09943	24.4201	357.054	9.98664	35.261	14.0257	65.3448

## Sheet: Fig. 3b
Classes of the metabolites	Number
Amino acids and derivatives	17
Glycosides	15
Penolic acids	11
Carbohydrates	9
Organic acids	8
Nucleotides and derivatives	7
Others	5
Alkaloids	4
Lipids	4
Flavonoids	3
Plant hormones	2
Vitamins and derivatives	1

## Sheet: Fig. 4
	OTC (Log2)				ADC1 (Log2)				ADC2 (Log2)
	4 ℃				4 ℃				4 ℃
	mock	Torin2			mock	Torin2			mock	Torin2
Replicate 1	0	1.33		Replicate 1	0	2.11		Replicate 1	0	0.98
Replicate 2	0	1.34		Replicate 2	0	1.81		Replicate 2	0	1.03
Replicate 3	0	0.823809		Replicate 3	0	1.48		Replicate 3	0	1.18
	CS2 (Log2)				ICS1 (Log2)
	4 ℃				4 ℃
	mock	Torin2			mock	Torin2
Replicate 1	0	1.54		Replicate 1	0	1.3943
Replicate 2	0	1.49		Replicate 2	0	1.85
Replicate 3	0	1.24		Replicate 3	0	1.73
	GAPC (Log2)				PFK2 (Log2)				PFK7 (Log2)
	4 ℃				4 ℃				4 ℃
	mock	Torin2			mock	Torin2			mock	Torin2
Replicate 1	0	1.15		Replicate 1	0	0.99		Replicate 1	0	1.31
Replicate 2	0	1.12		Replicate 2	0	1.06		Replicate 2	0	1.83
Replicate 3	0	1.46		Replicate 3	0	0.97		Replicate 3	0	2.22
	ENO2 (Log2)
	4 ℃
	mock	Torin2
Replicate 1	0	2.76
Replicate 2	0	3.64
Replicate 3	0	2.25

## Sheet: Fig. 5b
	WT (4 ℃) Ion leakage (%)
	0 day		1 day		5 days
	mock	SA	mock	SA	mock	SA
Replicate 1	4.73724	5.22258	50.24	18.8249	59.4167	33.0769
Replicate 2	4.83444	5.00504	42.7994	23.9901	63.1222	26.3137
Replicate 3	4.48382	4.9001	44.8166	29.8989	58.8655	27.5581
	VIGS (4 ℃) Ion leakage (%)
	0 day		1 day		5 days
	EV	slics1	EV	slics1	EV	slics1
Replicate 1	5.05896	4.91111	28.0765	26.9546	67.4051	89.2308
Replicate 2	5.33333	5.31429	24.4177	22.4377	68.3621	89.6069
Replicate 3	5.51724	5.44545	22.2363	30.9804	64.8478	87.3026

[truncated: 19 more sheets: Fig. 5d, Fig. 5e, Fig. 5g, Fig. 6d, Fig. 6e, Fig. 6f, Fig. 6h, Fig. S1a, Fig. S1b, Fig. S2a, Fig. S2c, Fig. S2e, Fig. S2g, Fig. S7, Fig. S8a, Fig. S8b, Fig. S8c, Fig. S10b, Fig. S10d]
